# Supplementary material for: Zonation of the Vitis vinifera microbiome in Vino Nobile di Montepulciano PDO production area
Source: Commun Biol. 2024 Dec 9;7:1626. doi: 10.1038/s42003-024-07261-8 (PMC11628622; doi:10.1038/s42003-024-07261-8)
Supplement: Supplementary file 3 — Supplementary Data 1 [file 42003_2024_7261_MOESM3_ESM.xlsx]

## Sheet: Fig_3A_data
Bacteria	BMP002	BMP003	BMP006	BMP008	BMP009	BMP013	BMP014	BMP015	BMP017	BMP019	BMP022	BMP025	BMP029	BMP030	BMP031	BMP032	BMP033	BMP034	BMP035	BMP036	BMP037	BMP038	BMP039	BMP040	BMP041	BMP042	BMP043	BMP044	BMP045	BMP046	BMP047	BMP048	BMP049	BMP050	BMP051	BMP052	BMP053	BMP054	BMP055	BMP056	BMP057	BMP058	BMP059	BMP060	BMP061	BMP062	BMP063	BMP064	BMP065
d__Archaea;p__Crenarchaeota;c__Nitrososphaeria;o__Group_1.1c;f__Group_1.1c;g__Group_1.1c	0	0	0	0	0	0	0	0	0	0	0	0	0	0	0	0	0	0	0	0	0	0	0	0	0	0	0	0	0	0	0	0	0	0	0	0	0	0	0	0	0	0	0	0	0	0	0	0	0
d__Archaea;p__Crenarchaeota;c__Nitrososphaeria;o__Marine_Benthic_Group_A;f__Marine_Benthic_Group_A;g__Marine_Benthic_Group_A	0	0	0	0	0	0	0	0	0	0	0	0	0	0	0	0	0.000875657	0	0	0	0	0	0	0	0	0	0	0	0	0	0	0	0	0	0	0	0	0	0	0	0	0	0	0	0	0	0	0	0
d__Archaea;p__Crenarchaeota;c__Nitrososphaeria;o__Nitrososphaerales;f__Nitrososphaeraceae;Other	0	0	0	0	0	0	0	0.24518388791593695	0	0	0	0	0	0	0	0	0.0394046	0	0.024518388791593695	0.0148862	0	0	0	0	0	0.016637478108581436	0	0.00875657	0	0	0	0	0	0	0	0	0	0	0.0061296	0.013134851138353765	0	0	0	0	0.0148862	0	0	0.0148862	0
d__Archaea;p__Crenarchaeota;c__Nitrososphaeria;o__Nitrososphaerales;f__Nitrososphaeraceae;g__Candidatus_Nitrocosmicus	0	0	0	0	0	0	0	0	0	0	0	0	0.025394045534150613	0	0.033275	0	0.028021015761821366	0	0.0157618	0.00875657	0.010507880910683012	0.0402802	0.00350263	0.00963222	0.00262697	0.00350263	0.017513134851138354	0.0262697	0	0	0	0	0	0	0	0	0.010507880910683012	0	0.00437828	0.0271454	0.020140105078809107	0.00788091	0.00700525	0	0.012259194395796848	0.0227671	0	0	0
d__Archaea;p__Crenarchaeota;c__Nitrososphaeria;o__Nitrososphaerales;f__Nitrososphaeraceae;g__Candidatus_Nitrososphaera	0	0	0	0	0	0	0	0	0	0	0	0	0	0	0	0	0	0.017513134851138354	0	0	0	0.00875657	0	0	0	0	0.020140105078809107	0.012259194395796848	0	0.0157618	0	0.0227671	0	0.0061296	0	0	0	0	0	0	0	0	0	0	0	0	0.0113835	0	0
d__Archaea;p__Crenarchaeota;c__Nitrososphaeria;o__Nitrososphaerales;f__Nitrososphaeraceae;g__Nitrososphaeraceae	0	0	0	0	0	0	0	0	0	0	0	0	0.00788091	0	0.056042	0.00350263	0.016637478108581436	0	0	0	0	0	0	0	0	0	0.0148862	0.020140105078809107	0	0	0	0	0	0.028021015761821366	0	0	0	0.0183888	0.00963222	0.00525394	0	0.00525394	0.040280210157618214	0	0	0.00788091	0.016637478108581436	0.0183888	0
d__Archaea;p__Crenarchaeota;c__Nitrososphaeria;o__Nitrosotaleales;f__Nitrosotaleaceae;Other	0	0	0	0	0	0	0	0	0	0	0	0	0	0	0	0	0	0	0	0	0	0	0	0	0	0	0	0	0	0	0	0	0	0	0	0	0	0	0	0	0	0	0	0	0	0	0	0	0
d__Archaea;p__Crenarchaeota;c__Nitrososphaeria;o__Nitrosotaleales;f__Nitrosotaleaceae;g__Candidatus_Nitrosotalea	0	0	0	0	0	0	0	0	0	0	0	0	0	0	0	0	0	0	0	0	0	0	0	0	0	0	0	0	0	0	0	0	0	0	0	0	0	0	0	0	0	0	0	0	0	0	0	0	0
d__Archaea;p__Crenarchaeota;c__Nitrososphaeria;o__Nitrosotaleales;f__Nitrosotaleaceae;g__Nitrosotaleaceae	0	0	0	0	0	0	0	0	0	0	0	0	0	0	0	0	0	0	0	0	0	0	0	0	0	0	0	0	0	0	0	0	0	0	0	0	0	0	0	0	0	0	0	0	0	0	0	0	0
d__Archaea;p__Euryarchaeota;c__Methanobacteria;o__Methanobacteriales;f__Methanobacteriaceae;g__Methanobrevibacter	0	0	0	0	0	0	0	0	0	0	0	0	0	0	0	0	0	0	0	0	0	0	0	0	0	0	0	0	0	0	0	0	0	0	0	0	0	0	0	0	0	0	0	0	0	0	0	0	0
d__Archaea;p__Nanoarchaeota;c__Nanoarchaeia;o__Woesearchaeales;f__Woesearchaeales;g__Woesearchaeales	0	0	0	0	0	0	0	0	0	0	0	0	0	0	0	0	0.00175131	0	0	0	0	0	0	0	0.00175131	0	0	0	0	0	0	0.00175131	0	0	0.00175131	0	0	0	0	0	0	0	0	0.00175131	0	0	0	0	0
d__Archaea;p__Thermoplasmatota;c__Thermoplasmata;Other;Other;Other	0	0	0	0	0	0	0	0	0	0	0	0	0	0	0	0	0	0	0	0	0	0.000875657	0	0	0.00437828	0	0	0	0	0	0	0	0	0.00525394	0	0	0	0	0.000875657	0	0.00175131	0	0	0	0	0.00875657	0	0	0
d__Archaea;p__Thermoplasmatota;c__Thermoplasmata;o__Marine_Group_II;f__Marine_Group_II;g__Marine_Group_II	0	0	0	0	0	0	0	0	0	0	0	0	0	0	0	0.00788091	0	0	0.00262697	0.021015761821366025	0.017513134851138354	0.0061296	0.00700525	0.014010507880910683	0.00788091	0	0.020140105078809107	0	0	0	0	0	0	0	0.00437828	0	0	0	0.0262697	0.00350263	0	0.00525394	0	0	0	0.014010507880910683	0.00262697	0	0
d__Archaea;p__Thermoplasmatota;c__Thermoplasmata;o__Methanomassiliicoccales;f__Methanomassiliicoccaceae;Other	0	0	0	0	0	0	0	0	0	0	0	0	0	0	0	0.00525394	0	0	0	0.00437828	0	0	0.00437828	0	0	0	0	0	0	0	0	0	0	0	0	0	0	0	0	0.00525394	0	0	0	0	0	0	0.010507880910683012	0	0
d__Archaea;p__Thermoplasmatota;c__Thermoplasmata;o__Methanomassiliicoccales;f__Methanomassiliicoccaceae;g__Methanomassiliicoccus	0	0	0	0	0	0	0	0	0	0	0	0	0	0	0	0	0	0	0	0	0	0	0	0	0	0	0	0	0	0	0	0	0	0	0	0	0	0	0	0	0	0	0	0	0	0	0.000875657	0	0
d__Archaea;p__Thermoplasmatota;c__Thermoplasmata;o__Methanomassiliicoccales;f__uncultured;g__uncultured	0	0	0	0	0	0	0	0	0	0	0	0	0	0	0	0	0.00437828	0	0	0	0	0	0	0	0	0	0	0	0	0	0	0	0	0	0	0	0	0	0	0	0	0	0	0	0	0	0	0	0
d__Archaea;p__Thermoplasmatota;c__Thermoplasmata;o__Thermoplasmata;f__Thermoplasmata;g__Thermoplasmata	0	0	0	0	0	0	0	0	0	0	0	0	0	0	0	0	0	0	0	0	0	0	0	0	0	0	0.000875657	0	0	0	0	0	0	0	0	0	0	0	0	0	0	0	0	0	0	0	0	0	0
d__Bacteria;Other;Other;Other;Other;Other	0	0	0	0.10070052539404553	0	0	0	0	0	0	0	0	0.0350263	0.00350263	0.0061296	0.00525394	0.028896672504378284	0.033275	0.0341506	0.00963222	0.0148862	0.0323993	0.013134851138353765	0.0437828	0.00875657	0.00525394	0.0113835	0.00437828	0.0148862	0.00525394	0.00875657	0.0323993	0.000875657	0.00262697	0.00875657	0.0262697	0.000875657	0.00700525	0.00262697	0.00700525	0.030648	0.0323993	0.00963222	0.00700525	0.00350263	0.013134851138353765	0.010507880910683012	0.014010507880910683	0.00262697
d__Bacteria;p__Abditibacteriota;c__Abditibacteria;o__Abditibacteriales;f__Abditibacteriaceae;g__Abditibacterium	0	0	0	0	0	0	0	0	0	0	0	0.00437828	0	0	0.00525394	0.00350263	0	0	0.00700525	0.00262697	0.00262697	0.00175131	0.000875657	0.00437828	0.0148862	0	0	0	0	0.000875657	0	0	0	0	0	0.000875657	0	0	0	0	0	0	0	0.000875657	0.00262697	0.000875657	0.00175131	0.00175131	0
d__Bacteria;p__Acidobacteriota;Other;Other;Other;Other	0	0	0	0	0	0	0	0	0	0	0	0	0	0	0	0	0	0	0	0	0	0	0	0	0	0	0	0	0	0	0	0	0	0	0	0	0	0	0	0	0	0	0	0	0	0	0	0	0
d__Bacteria;p__Acidobacteriota;c__AT-s3-28;o__AT-s3-28;f__AT-s3-28;g__AT-s3-28	0	0	0	0	0	0	0	0	0	0	0	0	0	0	0	0	0	0	0	0	0	0	0	0	0	0	0	0	0	0	0	0	0	0	0	0	0	0	0	0	0	0	0	0	0	0	0	0	0
d__Bacteria;p__Acidobacteriota;c__Acidobacteriae;Other;Other;Other	0.0113835	0	0	0	0	0	0	0	0	0	0	0	0	0	0	0	0	0.00525394	0	0	0	0	0.00525394	0.00262697	0	0	0	0	0	0	0	0	0	0	0	0	0.00262697	0	0	0.000875657	0	0	0	0	0	0	0	0	0
d__Bacteria;p__Acidobacteriota;c__Acidobacteriae;o__Acidobacteriae;f__Acidobacteriae;g__Paludibaculum	0	0	0	0	0	0	0	0	0	0	0	0	0	0	0	0	0	0	0	0	0.00437828	0	0	0	0	0	0	0	0	0	0	0	0	0	0	0	0	0	0	0	0	0	0	0	0	0	0.021015761821366025	0.000875657	0
d__Bacteria;p__Acidobacteriota;c__Acidobacteriae;o__Acidobacteriales;Other;Other	0	0.00262697	0	0	0	0	0	0	0	0	0	0	0	0	0	0	0	0.021891418563922942	0	0	0	0	0	0	0	0	0	0.00350263	0	0.00788091	0	0	0	0.00437828	0.010507880910683012	0	0	0	0	0	0	0.00788091	0	0	0.00350263	0	0.00175131	0	0
d__Bacteria;p__Acidobacteriota;c__Acidobacteriae;o__Acidobacteriales;f__Acidobacteriaceae_(Subgroup_1);Other	0	0	0	0	0	0	0	0	0	0	0	0	0	0	0	0	0	0	0.00262697	0	0	0	0	0	0	0	0	0	0	0	0	0	0	0	0	0	0	0	0	0	0	0	0.00437828	0	0	0	0	0	0
d__Bacteria;p__Acidobacteriota;c__Acidobacteriae;o__Acidobacteriales;f__Acidobacteriaceae_(Subgroup_1);g__Acidipila-Silvibacterium	0	0	0	0	0	0	0	0	0	0	0	0	0	0	0	0	0	0	0	0	0	0	0	0	0	0	0	0	0	0	0	0	0	0	0	0	0	0	0	0	0	0	0	0	0	0	0	0	0
d__Bacteria;p__Acidobacteriota;c__Acidobacteriae;o__Acidobacteriales;f__Acidobacteriaceae_(Subgroup_1);g__Bryocella	0	0	0	0	0	0	0	0	0	0	0	0	0	0	0	0	0	0	0	0	0	0	0	0	0	0	0	0	0	0	0	0	0	0	0	0	0	0	0	0	0	0	0	0	0	0	0	0	0
d__Bacteria;p__Acidobacteriota;c__Acidobacteriae;o__Acidobacteriales;f__Acidobacteriaceae_(Subgroup_1);g__Edaphobacter	0	0	0	0	0	0	0	0	0	0	0	0	0	0	0	0	0	0	0	0	0	0	0	0	0	0	0	0	0	0	0	0	0	0	0	0	0	0	0	0	0.0061296	0	0	0	0	0	0	0	0
d__Bacteria;p__Acidobacteriota;c__Acidobacteriae;o__Acidobacteriales;f__Acidobacteriaceae_(Subgroup_1);g__Granulicella	0	0	0	0	0	0	0	0	0	0	0	0	0	0	0	0	0	0	0	0	0	0.000875657	0	0	0	0	0	0	0	0	0	0	0	0	0	0	0	0	0	0	0	0	0	0	0	0	0	0	0
d__Bacteria;p__Acidobacteriota;c__Acidobacteriae;o__Acidobacteriales;f__Acidobacteriaceae_(Subgroup_1);g__Occallatibacter	0	0	0	0	0	0	0	0	0	0	0	0	0	0	0	0	0	0	0	0	0	0	0	0	0	0	0	0	0	0	0	0	0	0	0	0	0	0	0	0	0	0	0	0	0	0	0	0	0
d__Bacteria;p__Acidobacteriota;c__Acidobacteriae;o__Acidobacteriales;f__Acidobacteriaceae_(Subgroup_1);g__Terracidiphilus	0	0	0	0	0	0	0	0	0	0	0	0	0	0	0	0	0	0	0	0	0	0	0	0	0	0	0	0	0	0	0	0	0	0	0	0	0	0	0	0	0	0	0	0	0	0	0	0	0
d__Bacteria;p__Acidobacteriota;c__Acidobacteriae;o__Acidobacteriales;f__Acidobacteriaceae_(Subgroup_1);g__uncultured	0	0	0	0	0	0	0	0	0	0	0	0	0	0	0	0	0	0	0	0	0	0	0	0	0	0	0	0	0	0	0	0	0	0	0	0	0	0	0	0	0	0	0	0	0	0	0	0	0
d__Bacteria;p__Acidobacteriota;c__Acidobacteriae;o__Acidobacteriales;f__Acidobacteriales;g__Acidobacteriales	0	0	0	0	0	0	0	0	0	0	0	0	0	0	0	0	0	0	0	0	0	0	0	0	0	0	0	0	0	0	0	0	0	0	0	0	0	0	0	0	0	0	0	0	0	0	0	0.00262697	0
d__Bacteria;p__Acidobacteriota;c__Acidobacteriae;o__Acidobacteriales;f__Koribacteraceae;g__Candidatus_Koribacter	0	0	0	0	0	0	0	0	0	0	0	0	0	0	0	0	0	0	0	0	0	0	0	0	0	0	0	0	0	0	0	0	0	0	0	0	0	0	0	0	0	0	0	0	0.0192644	0	0	0	0
d__Bacteria;p__Acidobacteriota;c__Acidobacteriae;o__Acidobacteriales;f__uncultured;g__uncultured	0	0	0	0	0	0	0	0	0	0	0	0	0	0	0	0.010507880910683012	0.021015761821366025	0	0.00350263	0	0	0	0	0	0	0	0	0.0113835	0	0	0	0.00437828	0	0	0	0.013134851138353765	0	0.013134851138353765	0	0.0148862	0.0227671	0.028896672504378284	0.0157618	0	0.0148862	0	0	0.0726795	0
d__Bacteria;p__Acidobacteriota;c__Acidobacteriae;o__Bryobacterales;f__Bryobacteraceae;g__Bryobacter	0	0	0.030648	0	0	0.0157618	0.025394045534150613	0	0	0.0630473	0.0350263	0	0.000875657	0.00437828	0	0.000875657	0	0	0.012259194395796848	0.00700525	0.00788091	0	0.012259194395796848	0.033275	0.013134851138353765	0	0	0.017513134851138354	0.0394046	0.010507880910683012	0	0.0385289	0	0.033275	0.00525394	0	0	0.028021015761821366	0.010507880910683012	0.00788091	0.0542907	0.042907180385288964	0.033275	0.0262697	0.0420315	0.00963222	0.010507880910683012	0.00875657	0
d__Bacteria;p__Acidobacteriota;c__Acidobacteriae;o__Elev-16S-1166;f__Elev-16S-1166;g__Elev-16S-1166	0	0	0	0	0	0	0	0	0	0	0	0	0	0	0	0	0	0	0	0	0	0	0	0	0	0	0	0	0	0	0	0	0	0	0	0	0	0	0	0	0	0	0	0	0	0	0	0	0
d__Bacteria;p__Acidobacteriota;c__Acidobacteriae;o__PAUC26f;f__PAUC26f;g__PAUC26f	0	0	0	0	0	0	0	0	0	0	0	0	0	0	0	0	0	0	0	0	0	0	0	0	0	0	0	0	0	0	0	0	0	0	0	0	0	0	0	0	0	0	0	0.00175131	0	0	0	0	0
d__Bacteria;p__Acidobacteriota;c__Acidobacteriae;o__Solibacterales;f__Solibacteraceae;g__Candidatus_Solibacter	0	0	0	0	0	0	0	0	0	0	0	0	0	0	0	0	0	0	0	0	0	0.00700525	0	0	0	0.00788091	0.00175131	0.00350263	0.00525394	0.0157618	0	0	0	0.0227671	0.033275	0.0420315	0	0.033275	0.028896672504378284	0.0271454	0.042907180385288964	0.0376532	0.0394046	0.00788091	0.021891418563922942	0.0148862	0	0.050788091068301226	0
d__Bacteria;p__Acidobacteriota;c__Acidobacteriae;o__Subgroup_13;f__Subgroup_13;g__Subgroup_13	0	0	0	0	0	0	0	0	0	0	0	0	0	0	0	0	0	0	0	0	0	0	0	0	0	0	0	0	0	0	0	0	0	0	0	0	0	0	0	0	0.000875657	0	0	0	0	0	0	0	0
d__Bacteria;p__Acidobacteriota;c__Acidobacteriae;o__Subgroup_15;f__Subgroup_15;g__Subgroup_15	0	0	0	0	0	0	0	0	0	0	0	0	0	0	0	0	0	0	0	0	0	0	0	0	0	0	0	0	0	0	0	0	0	0	0	0	0	0	0	0	0	0	0	0	0	0	0	0	0
d__Bacteria;p__Acidobacteriota;c__Acidobacteriae;o__Subgroup_2;f__Subgroup_2;g__Subgroup_2	0	0	0	0	0	0	0	0	0	0	0	0	0	0	0	0	0.00437828	0	0	0	0	0.000875657	0	0	0	0	0	0	0	0	0	0	0	0	0.00262697	0	0	0	0.00875657	0	0.014010507880910683	0.00175131	0	0	0	0	0	0.00788091	0
d__Bacteria;p__Acidobacteriota;c__Blastocatellia;Other;Other;Other	0	0	0	0	0	0	0	0	0	0	0	0	0	0	0	0	0.0341506	0.0157618	0.000875657	0	0	0	0	0.000875657	0	0	0	0	0	0	0.00788091	0	0	0	0	0	0	0	0	0	0	0	0	0.00963222	0	0	0	0	0
d__Bacteria;p__Acidobacteriota;c__Blastocatellia;o__11-24;f__11-24;g__11-24	0	0	0	0	0	0	0	0	0	0	0	0	0	0.016637478108581436	0	0	0.000875657	0	0	0.000875657	0	0	0.00700525	0.00175131	0	0.00262697	0	0	0.0157618	0	0	0	0	0.00525394	0	0	0	0	0.0148862	0.00700525	0	0	0.000875657	0	0	0.00788091	0	0	0
d__Bacteria;p__Acidobacteriota;c__Blastocatellia;o__Blastocatellales;f__Blastocatellaceae;Other	0	0	0	0	0	0.0113835	0	0	0	0	0	0	0	0	0	0	0	0.016637478108581436	0	0.00437828	0.023642732049036778	0.00963222	0.0192644	0.00175131	0	0	0.00525394	0	0.0113835	0	0	0.00350263	0	0	0	0.016637478108581436	0	0	0	0.00437828	0.0297723	0.00175131	0	0	0.00350263	0.0157618	0.0192644	0.00875657	0.0271454
d__Bacteria;p__Acidobacteriota;c__Blastocatellia;o__Blastocatellales;f__Blastocatellaceae;g__Aridibacter	0	0	0	0	0	0	0	0	0	0	0	0	0	0	0	0	0	0	0.00875657	0.00437828	0	0	0	0	0	0	0	0.00875657	0	0	0	0.016637478108581436	0	0.016637478108581436	0	0	0	0	0	0	0	0	0	0	0	0	0	0	0
d__Bacteria;p__Acidobacteriota;c__Blastocatellia;o__Blastocatellales;f__Blastocatellaceae;g__Blastocatella	0	0	0	0	0	0.00437828	0	0	0	0	0	0	0	0	0	0	0	0	0.021015761821366025	0	0	0.014010507880910683	0.00525394	0	0	0	0.00700525	0	0	0	0	0	0	0	0	0	0	0	0	0	0	0	0	0	0	0	0	0	0
d__Bacteria;p__Acidobacteriota;c__Blastocatellia;o__Blastocatellales;f__Blastocatellaceae;g__Blastocatellaceae	0	0	0	0	0	0	0	0	0	0	0	0	0	0	0	0	0	0	0	0	0	0	0	0	0	0	0	0	0	0	0	0	0	0	0	0	0	0	0	0	0	0	0	0	0	0	0	0	0
d__Bacteria;p__Acidobacteriota;c__Blastocatellia;o__Blastocatellales;f__Blastocatellaceae;g__JGI_0001001-H03	0	0	0	0	0	0	0	0	0	0	0	0	0	0	0	0	0	0	0	0	0	0	0.00525394	0	0	0	0	0	0	0	0	0	0	0	0	0	0	0	0.0227671	0	0	0.0192644	0	0	0.00963222	0	0	0	0
d__Bacteria;p__Acidobacteriota;c__Blastocatellia;o__Blastocatellales;f__Blastocatellaceae;g__Stenotrophobacter	0	0	0	0	0	0	0	0	0	0	0.0481611	0	0	0	0	0	0	0	0	0	0	0	0.010507880910683012	0	0	0	0	0	0	0.0157618	0	0.0148862	0	0.013134851138353765	0	0	0	0	0	0	0	0	0	0	0	0	0	0.00963222	0.028021015761821366
d__Bacteria;p__Acidobacteriota;c__Blastocatellia;o__Blastocatellales;f__Blastocatellaceae;g__Tellurimicrobium	0	0	0	0	0	0	0	0	0	0	0	0	0	0	0	0	0	0	0	0	0	0	0	0	0	0	0	0	0	0	0	0	0	0	0	0	0	0	0	0	0	0	0	0	0	0	0	0	0
d__Bacteria;p__Acidobacteriota;c__Blastocatellia;o__Blastocatellales;f__Blastocatellaceae;g__uncultured	0	0	0	0	0	0	0	0	0	0	0	0	0	0	0	0	0	0	0	0	0	0	0	0	0	0	0	0	0	0	0	0	0	0.017513134851138354	0	0	0	0	0	0.00525394	0	0	0.0192644	0	0.0061296	0	0	0	0
d__Bacteria;p__Acidobacteriota;c__Blastocatellia;o__DS-100;f__DS-100;g__DS-100	0	0	0	0	0	0	0	0	0	0	0	0	0	0	0	0	0	0	0	0	0	0	0	0	0.00525394	0.00175131	0.0061296	0	0	0	0	0	0	0	0.00262697	0	0	0	0	0	0	0	0	0	0	0	0	0	0
d__Bacteria;p__Acidobacteriota;c__Blastocatellia;o__Elev-16S-573;f__Elev-16S-573;g__Elev-16S-573	0	0	0	0	0	0	0	0	0	0	0	0	0	0	0	0	0	0	0	0	0	0	0	0	0	0	0	0	0	0	0	0	0	0	0	0	0	0	0	0	0.023642732049036778	0	0	0	0	0	0	0	0
d__Bacteria;p__Acidobacteriota;c__Blastocatellia;o__Pyrinomonadales;f__Pyrinomonadaceae;g__RB41	0	0.0350263	0	0	0	0	0	0	0.0674256	0	0	0	0	0.0691769	0	0	0	0.0385289	0.0350263	0	0	0.00437828	0.00437828	0.0315236	0.00963222	0.028896672504378284	0	0.0148862	0	0.0394046	0	0	0	0.00963222	0	0.013134851138353765	0	0	0.0849387	0.010507880910683012	0	0.0262697	0.0262697	0	0	0	0.012259194395796848	0	0
d__Bacteria;p__Acidobacteriota;c__Holophagae;o__Holophagales;f__Holophagaceae;g__Holophaga	0	0	0	0	0	0	0	0	0	0	0	0	0	0	0	0	0	0	0	0	0	0	0	0	0	0	0	0	0	0	0	0	0	0	0	0	0	0	0	0	0	0	0	0	0	0	0	0	0
d__Bacteria;p__Acidobacteriota;c__Holophagae;o__Subgroup_7;f__Subgroup_7;g__Subgroup_7	0	0.010507880910683012	0.0665499	0	0	0.0297723	0	0	0	0	0	0	0	0	0	0.023642732049036778	0	0	0	0.0341506	0.021015761821366025	0.017513134851138354	0.0227671	0.00700525	0.000875657	0.00788091	0.017513134851138354	0	0	0	0	0.00262697	0.012259194395796848	0	0.00525394	0	0	0	0.00437828	0	0	0.00175131	0	0.00700525	0	0.020140105078809107	0	0.00700525	0.024518388791593695
d__Bacteria;p__Acidobacteriota;c__Subgroup_11;o__Subgroup_11;f__Subgroup_11;g__Subgroup_11	0	0	0	0	0	0	0	0	0	0	0	0	0	0	0	0	0	0	0	0	0	0	0	0	0	0	0	0	0	0	0	0	0	0	0	0	0	0	0	0	0	0	0	0	0	0	0	0	0
d__Bacteria;p__Acidobacteriota;c__Subgroup_18;o__Subgroup_18;f__Subgroup_18;g__Subgroup_18	0	0	0	0	0	0	0	0	0	0	0	0	0	0	0	0	0.0113835	0	0	0	0	0	0	0	0	0	0	0	0	0	0	0	0	0	0	0	0	0	0	0	0	0	0	0	0	0	0	0	0
d__Bacteria;p__Acidobacteriota;c__Subgroup_22;o__Subgroup_22;f__Subgroup_22;g__Subgroup_22	0	0	0	0	0	0	0	0	0	0	0	0	0	0	0	0	0.000875657	0.010507880910683012	0	0	0	0	0	0	0	0	0	0	0.00175131	0	0	0	0	0.013134851138353765	0	0	0	0	0	0	0	0	0	0.00175131	0	0	0	0	0
d__Bacteria;p__Acidobacteriota;c__Subgroup_25;o__Subgroup_25;f__Subgroup_25;g__Subgroup_25	0	0	0	0	0	0.0113835	0.00963222	0	0	0.0061296	0	0	0.00262697	0	0.00175131	0.0061296	0	0.00525394	0	0.00350263	0	0	0	0	0	0	0	0	0	0	0.00175131	0	0	0	0	0	0	0	0	0	0	0	0	0.00262697	0	0	0	0	0
d__Bacteria;p__Acidobacteriota;c__Subgroup_5;o__Subgroup_5;f__Subgroup_5;g__Subgroup_5	0	0	0.012259194395796848	0	0	0	0	0	0	0	0	0	0	0.0297723	0	0.024518388791593695	0.017513134851138354	0.0271454	0	0.00875657	0.00350263	0.00262697	0	0	0	0	0	0.00788091	0.0271454	0	0.0227671	0	0	0.028896672504378284	0.0113835	0.0192644	0.016637478108581436	0	0	0.00875657	0.0061296	0	0.0113835	0.017513134851138354	0	0	0.0192644	0.00262697	0
d__Bacteria;p__Acidobacteriota;c__Thermoanaerobaculia;o__Thermoanaerobaculales;f__Thermoanaerobaculaceae;g__Subgroup_10	0	0	0	0.024518388791593695	0.0647986	0	0	0.0726795	0	0	0	0	0.021891418563922942	0	0	0.023642732049036778	0.00788091	0	0	0.0148862	0	0	0	0.000875657	0	0	0.00525394	0	0	0.020140105078809107	0	0	0	0	0.012259194395796848	0.00350263	0.014010507880910683	0.00262697	0.023642732049036778	0	0.0113835	0.00963222	0	0.0061296	0	0.00175131	0	0	0.00175131
d__Bacteria;p__Acidobacteriota;c__Vicinamibacteria;o__Subgroup_17;f__Subgroup_17;g__Subgroup_17	0	0	0	0	0	0	0	0	0	0	0	0	0	0	0	0	0	0	0	0	0	0	0	0.00350263	0	0	0	0	0	0.00262697	0	0	0	0	0	0	0	0	0	0	0	0	0	0	0	0.00175131	0	0	0
d__Bacteria;p__Acidobacteriota;c__Vicinamibacteria;o__Subgroup_9;f__Subgroup_9;g__Subgroup_9	0	0	0	0	0	0	0	0	0	0	0	0	0	0	0	0	0	0	0	0	0	0	0	0	0	0	0	0	0	0	0	0	0	0	0	0	0	0	0	0	0	0	0	0	0	0	0	0	0
d__Bacteria;p__Acidobacteriota;c__Vicinamibacteria;o__Vicinamibacterales;Other;Other	0	0	0	0	0	0	0	0	0	0	0	0	0	0	0	0	0	0	0	0	0	0	0	0	0	0	0	0	0	0	0	0	0	0	0	0	0	0	0	0	0	0	0	0	0	0	0	0	0
d__Bacteria;p__Acidobacteriota;c__Vicinamibacteria;o__Vicinamibacterales;f__Vicinamibacteraceae;Other	0.000875657	0	0	0	0	0	0	0	0	0	0	0	0	0	0	0	0	0	0	0	0	0	0	0	0	0	0	0	0	0	0	0	0	0.00262697	0	0	0	0	0	0	0	0	0	0	0	0	0	0	0
d__Bacteria;p__Acidobacteriota;c__Vicinamibacteria;o__Vicinamibacterales;f__Vicinamibacteraceae;g__Luteitalea	0	0	0	0	0	0	0	0	0	0	0	0	0	0	0	0	0	0	0	0	0	0	0	0	0	0	0	0	0	0	0	0	0	0	0	0	0	0	0	0	0	0	0	0	0	0	0	0	0
d__Bacteria;p__Acidobacteriota;c__Vicinamibacteria;o__Vicinamibacterales;f__Vicinamibacteraceae;g__Vicinamibacter	0	0	0	0	0	0	0	0	0	0	0	0	0	0	0	0	0	0	0	0	0	0	0	0	0	0	0	0	0	0	0	0	0	0	0	0	0	0	0	0	0	0	0	0	0	0	0	0	0
d__Bacteria;p__Acidobacteriota;c__Vicinamibacteria;o__Vicinamibacterales;f__Vicinamibacteraceae;g__Vicinamibacteraceae	0.1287215411558669	0	0.23204903677758318	0	0	0	0.0639229	0	0.084063	0.20665499124343256	0	0	0	0	0	0	0	0	0.0359019	0.0192644	0	0.0113835	0.033275	0	0.00350263	0.00350263	0.013134851138353765	0	0	0	0.010507880910683012	0	0	0	0	0.0183888	0	0.047285464098073555	0	0.047285464098073555	0	0.0061296	0.00437828	0.0385289	0	0.0315236	0.016637478108581436	0	0.00350263
d__Bacteria;p__Acidobacteriota;c__Vicinamibacteria;o__Vicinamibacterales;f__Vicinamibacteraceae;g__uncultured	0	0	0	0	0	0	0	0	0	0	0	0	0	0	0	0	0	0	0	0	0	0	0	0	0	0	0	0	0	0	0	0	0	0	0	0	0	0	0	0	0	0	0	0	0	0	0	0	0
d__Bacteria;p__Acidobacteriota;c__Vicinamibacteria;o__Vicinamibacterales;f__uncultured;g__uncultured	0.13572679509632224	0.14623467600700527	0	0.2775831873905429	0	0.22591943957968474	0.23204903677758318	0	0.040280210157618214	0.0516637	0	0	0	0	0.0367776	0	0.00963222	0.0788091	0	0.025394045534150613	0.0148862	0	0.014010507880910683	0.014010507880910683	0	0.00963222	0.00437828	0.012259194395796848	0.012259194395796848	0.0499124	0.1392294220665499	0.0779335	0	0.0630473	0.010507880910683012	0.0148862	0.0411559	0	0.0148862	0.0481611	0.012259194395796848	0.00700525	0.00350263	0.023642732049036778	0.0271454	0.091944	0	0.0630473	0.00525394
d__Bacteria;p__Actinobacteriota;Other;Other;Other;Other	0	0	0	0	0	0	0	0	0	0	0	0	0	0	0	0	0	0	0	0	0	0	0	0	0	0	0.00262697	0	0	0	0.000875657	0	0	0	0.00175131	0	0	0	0	0	0	0	0	0	0	0.000875657	0	0	0
d__Bacteria;p__Actinobacteriota;c__Acidimicrobiia;Other;Other;Other	0	0	0	0	0	0	0	0	0	0	0	0	0	0.00700525	0	0	0	0	0.016637478108581436	0	0	0.00525394	0.00788091	0	0	0.013134851138353765	0	0	0	0	0	0	0	0	0	0	0	0.00262697	0	0	0	0	0	0.00262697	0	0	0	0.00262697	0
d__Bacteria;p__Actinobacteriota;c__Acidimicrobiia;o__Acidimicrobiales;f__Acidimicrobiaceae;g__uncultured	0	0	0	0	0	0	0	0	0	0	0	0	0	0	0	0	0	0	0	0	0	0	0	0	0	0	0	0	0	0	0	0	0	0	0	0	0	0	0	0	0	0	0	0	0	0	0	0	0
d__Bacteria;p__Actinobacteriota;c__Acidimicrobiia;o__Actinomarinales;Other;Other	0	0	0	0	0	0	0	0	0	0	0	0	0	0	0	0	0	0	0	0	0	0	0	0	0	0	0	0	0	0	0	0	0	0	0	0	0	0	0	0	0	0	0	0	0	0	0	0	0
d__Bacteria;p__Actinobacteriota;c__Acidimicrobiia;o__Actinomarinales;f__Actinomarinales;g__Actinomarinales	0	0	0	0	0	0	0	0	0	0	0	0	0	0	0	0	0	0	0	0	0	0	0	0	0	0	0	0	0	0	0	0	0	0	0	0	0	0	0	0	0	0	0	0	0	0	0	0	0
d__Bacteria;p__Actinobacteriota;c__Acidimicrobiia;o__Actinomarinales;f__uncultured;g__uncultured	0	0	0	0	0	0	0	0	0	0	0	0	0	0	0	0	0	0	0	0	0	0.000875657	0	0	0	0	0	0	0	0	0	0	0	0	0	0	0.00525394	0	0	0	0	0	0	0	0	0	0	0	0
d__Bacteria;p__Actinobacteriota;c__Acidimicrobiia;o__IMCC26256;f__IMCC26256;g__IMCC26256	0	0.00437828	0	0.0271454	0	0.0157618	0	0	0	0	0	0	0	0	0	0.00788091	0	0	0	0.00437828	0.0113835	0	0	0.00788091	0.00262697	0	0.0061296	0.00262697	0	0.012259194395796848	0	0	0.0061296	0.00437828	0.020140105078809107	0	0.000875657	0.00525394	0.00525394	0.00788091	0	0	0	0	0.00963222	0.0192644	0	0	0
d__Bacteria;p__Actinobacteriota;c__Acidimicrobiia;o__Microtrichales;Other;Other	0	0	0	0	0	0	0	0	0	0	0	0	0.013134851138353765	0	0	0	0	0	0	0	0	0	0	0	0	0	0	0	0	0	0	0	0	0	0	0	0	0	0	0	0	0	0	0	0	0	0	0	0
d__Bacteria;p__Actinobacteriota;c__Acidimicrobiia;o__Microtrichales;f__Iamiaceae;g__Iamia	0	0	0	0	0	0	0	0	0	0	0	0.042907180385288964	0	0	0.00875657	0	0.00788091	0	0	0	0	0	0	0.00437828	0.00175131	0	0	0	0	0	0	0	0.0341506	0	0	0	0.00700525	0	0	0	0	0	0	0	0	0	0	0	0
d__Bacteria;p__Actinobacteriota;c__Acidimicrobiia;o__Microtrichales;f__Ilumatobacteraceae;Other	0	0	0	0	0	0	0	0	0	0	0	0	0	0	0	0	0	0	0	0	0	0	0	0	0	0.00350263	0	0	0	0	0	0	0	0	0	0	0	0.00963222	0	0	0	0	0	0	0	0	0	0	0
d__Bacteria;p__Actinobacteriota;c__Acidimicrobiia;o__Microtrichales;f__Ilumatobacteraceae;g__CL500-29_marine_group	0	0	0	0	0	0	0	0	0	0	0	0	0	0	0	0	0	0	0	0	0	0	0	0	0	0	0	0	0	0	0	0	0	0	0	0	0	0	0	0	0	0	0	0	0	0	0	0	0
d__Bacteria;p__Actinobacteriota;c__Acidimicrobiia;o__Microtrichales;f__Ilumatobacteraceae;g__Ilumatobacter	0	0	0	0	0	0	0	0	0	0	0	0	0	0	0	0	0	0	0	0	0	0	0	0	0	0	0	0	0	0	0	0	0.021891418563922942	0.0061296	0	0	0	0	0	0	0	0	0	0	0	0	0	0	0
d__Bacteria;p__Actinobacteriota;c__Acidimicrobiia;o__Microtrichales;f__Ilumatobacteraceae;g__uncultured	0	0	0	0	0	0	0	0	0	0	0	0	0	0	0.00788091	0	0	0	0	0	0	0	0	0	0	0	0.00875657	0	0	0	0	0	0	0	0	0	0.00525394	0	0	0	0	0	0	0	0	0	0	0	0.0061296
d__Bacteria;p__Actinobacteriota;c__Acidimicrobiia;o__Microtrichales;f__Microtrichaceae;g__IMCC26207	0	0	0	0	0	0	0	0	0	0	0	0	0	0	0	0	0	0	0	0	0	0	0	0	0	0	0	0	0	0	0	0	0	0	0	0	0	0	0	0	0	0	0	0	0	0	0	0	0
d__Bacteria;p__Actinobacteriota;c__Acidimicrobiia;o__Microtrichales;f__Microtrichaceae;g__Sva0996_marine_group	0	0	0	0	0	0	0	0	0	0	0	0	0	0	0	0	0	0	0	0	0	0	0	0	0	0	0	0	0	0	0	0	0	0	0	0	0	0	0	0	0	0	0	0	0	0	0	0	0
d__Bacteria;p__Actinobacteriota;c__Acidimicrobiia;o__Microtrichales;f__Microtrichaceae;g__uncultured	0	0	0	0	0	0	0	0	0	0	0	0	0	0	0	0	0	0	0	0.00262697	0	0	0	0	0	0	0	0	0	0	0	0	0.00175131	0	0	0	0	0	0	0	0	0	0	0	0	0	0	0	0
d__Bacteria;p__Actinobacteriota;c__Acidimicrobiia;o__Microtrichales;f__Microtrichales;g__Microtrichales	0	0	0	0	0	0	0	0	0	0	0	0	0	0	0	0	0	0	0	0	0	0	0	0	0	0	0	0	0	0	0	0	0	0	0	0	0	0	0	0	0	0	0	0	0	0	0	0.00437828	0
d__Bacteria;p__Actinobacteriota;c__Acidimicrobiia;o__Microtrichales;f__uncultured;g__uncultured	0	0.00875657	0	0	0	0	0	0	0	0	0	0	0	0	0	0	0	0.010507880910683012	0	0	0	0.000875657	0.00437828	0	0	0	0	0	0	0	0	0	0.00525394	0	0	0	0	0	0.00350263	0	0	0	0.021015761821366025	0	0	0.00175131	0	0	0
d__Bacteria;p__Actinobacteriota;c__Acidimicrobiia;o__uncultured;f__uncultured;g__uncultured	0	0	0	0	0	0.000875657	0	0	0	0	0	0	0	0	0	0.012259194395796848	0	0	0	0.00525394	0	0.00350263	0	0.000875657	0	0	0.0061296	0.00262697	0	0	0.00700525	0	0.030648	0	0	0	0	0.017513134851138354	0.00175131	0	0.00350263	0.00262697	0	0	0.00437828	0	0.030648	0	0.00262697
d__Bacteria;p__Actinobacteriota;c__Actinobacteria;Other;Other;Other	0	0	0	0	0	0	0	0	0	0	0	0	0	0	0	0	0	0	0.00175131	0	0	0	0	0	0.00525394	0.00875657	0.00875657	0	0	0.00437828	0	0	0	0	0	0	0.0490368	0	0	0	0	0.0411559	0.043782837127845885	0.00175131	0	0	0.0359019	0	0
d__Bacteria;p__Actinobacteriota;c__Actinobacteria;o__0319-7L14;f__0319-7L14;g__0319-7L14	0	0.021891418563922942	0.00262697	0	0	0	0	0	0	0	0	0	0	0	0	0	0.00963222	0.00963222	0	0	0	0.00700525	0	0	0	0	0	0	0	0	0	0	0.00700525	0	0.030648	0	0.012259194395796848	0.017513134851138354	0	0.00963222	0	0	0	0	0	0.0192644	0.028021015761821366	0	0.021015761821366025
d__Bacteria;p__Actinobacteriota;c__Actinobacteria;o__Bifidobacteriales;f__Bifidobacteriaceae;g__Bifidobacterium	0	0	0	0	0	0	0	0	0	0	0	0	0	0	0	0	0	0	0	0	0	0	0	0	0	0	0	0	0	0	0	0	0	0	0	0	0	0	0	0	0	0	0	0	0	0	0	0	0
d__Bacteria;p__Actinobacteriota;c__Actinobacteria;o__Catenulisporales;f__Actinospicaceae;g__Actinospica	0	0	0	0	0	0	0	0	0	0	0	0	0	0	0	0	0	0	0	0	0	0	0	0	0	0	0	0	0	0	0	0	0	0	0	0	0	0	0	0	0	0	0	0	0	0	0	0	0
d__Bacteria;p__Actinobacteriota;c__Actinobacteria;o__Catenulisporales;f__Catenulisporaceae;g__Catenulispora	0	0	0	0	0	0	0	0	0	0	0	0	0	0	0	0	0	0	0	0	0	0	0	0	0	0	0	0	0	0	0	0	0	0	0	0	0	0	0	0	0	0	0	0	0	0	0	0	0
d__Bacteria;p__Actinobacteriota;c__Actinobacteria;o__Corynebacteriales;Other;Other	0	0	0	0	0	0	0	0	0	0	0	0	0	0	0	0	0	0	0	0	0	0	0	0	0	0	0	0	0	0	0	0	0	0	0	0	0	0	0	0	0	0	0	0	0	0	0	0	0
d__Bacteria;p__Actinobacteriota;c__Actinobacteria;o__Corynebacteriales;f__Corynebacteriaceae;g__Corynebacterium	0	0	0	0	0	0	0	0	0	0	0	0	0	0	0	0	0	0	0	0	0	0.000875657	0	0	0	0	0	0	0	0	0	0	0	0	0	0	0	0	0	0	0	0	0	0	0	0	0	0	0
d__Bacteria;p__Actinobacteriota;c__Actinobacteria;o__Corynebacteriales;f__Corynebacteriaceae;g__Lawsonella	0	0	0	0	0	0	0	0	0	0	0	0	0	0	0	0	0	0	0	0	0	0	0	0	0	0	0	0	0	0	0	0	0	0	0	0	0	0	0	0	0	0	0	0	0	0	0	0	0
d__Bacteria;p__Actinobacteriota;c__Actinobacteria;o__Corynebacteriales;f__Corynebacteriales_Incertae_Sedis;g__Tomitella	0	0	0	0	0	0	0	0	0	0	0	0	0	0	0	0	0	0	0	0	0	0	0	0	0	0	0	0	0	0	0	0	0	0	0	0	0	0	0	0	0	0	0	0	0	0	0	0	0
d__Bacteria;p__Actinobacteriota;c__Actinobacteria;o__Corynebacteriales;f__Mycobacteriaceae;Other	0	0	0	0	0	0	0	0	0	0	0	0	0	0	0	0	0	0	0	0	0	0	0	0	0	0	0	0	0	0	0	0	0	0	0	0	0	0	0	0	0	0	0	0	0	0	0	0	0
d__Bacteria;p__Actinobacteriota;c__Actinobacteria;o__Corynebacteriales;f__Mycobacteriaceae;g__Mycobacterium	0	0	0	0	0	0	0	0	0	0	0	0	0	0.014010507880910683	0	0	0	0	0	0	0	0	0	0	0	0	0	0.0061296	0	0	0	0	0	0	0	0	0	0	0.00875657	0	0	0	0	0	0	0	0	0	0.010507880910683012
d__Bacteria;p__Actinobacteriota;c__Actinobacteria;o__Corynebacteriales;f__Nocardiaceae;Other	0	0	0	0	0	0	0	0	0	0	0	0	0	0	0	0	0	0	0	0	0	0	0	0	0	0	0	0	0	0	0	0	0	0	0	0	0	0	0	0	0	0	0	0	0	0	0	0	0
d__Bacteria;p__Actinobacteriota;c__Actinobacteria;o__Corynebacteriales;f__Nocardiaceae;g__Gordonia	0	0	0	0	0	0	0	0	0	0	0	0	0	0	0	0	0	0	0	0	0	0	0	0	0	0	0	0	0	0	0	0	0	0	0	0	0	0	0	0	0	0	0	0	0	0	0	0	0
d__Bacteria;p__Actinobacteriota;c__Actinobacteria;o__Corynebacteriales;f__Nocardiaceae;g__Nocardia	0	0	0	0	0	0	0	0	0	0	0	0	0	0.0061296	0	0	0	0	0	0	0	0	0	0	0	0	0	0	0	0	0	0	0	0	0	0	0	0	0	0	0	0	0	0.000875657	0	0	0	0	0
d__Bacteria;p__Actinobacteriota;c__Actinobacteria;o__Corynebacteriales;f__Nocardiaceae;g__Rhodococcus	0	0	0	0	0	0	0	0	0	0	0	0	0	0	0.010507880910683012	0.0148862	0	0.00525394	0	0	0	0	0	0	0	0	0	0	0	0.00875657	0	0	0	0	0.00525394	0	0	0	0	0	0	0	0	0	0	0	0	0	0
d__Bacteria;p__Actinobacteriota;c__Actinobacteria;o__Corynebacteriales;f__Nocardiaceae;g__Smaragdicoccus	0	0	0	0	0	0	0	0	0	0	0	0	0	0	0	0	0	0	0	0	0	0	0	0	0	0	0	0	0	0	0	0	0	0	0	0	0	0	0	0	0	0	0	0	0	0	0	0	0
d__Bacteria;p__Actinobacteriota;c__Actinobacteria;o__Corynebacteriales;f__Nocardiaceae;g__Williamsia	0	0	0	0	0	0	0	0	0	0	0	0	0	0	0	0	0	0	0	0	0	0	0.00700525	0.00525394	0	0	0	0	0	0	0	0	0	0	0	0	0	0	0	0	0	0	0	0	0	0	0	0	0
d__Bacteria;p__Actinobacteriota;c__Actinobacteria;o__Corynebacteriales;f__Tsukamurellaceae;g__Tsukamurella	0	0	0	0	0	0	0	0	0	0	0	0	0	0	0	0	0	0	0	0	0	0	0	0	0	0	0	0	0	0	0	0	0	0	0	0	0	0	0	0	0	0	0	0	0	0	0	0	0
d__Bacteria;p__Actinobacteriota;c__Actinobacteria;o__Euzebyales;f__Euzebyaceae;g__uncultured	0	0	0	0	0	0	0	0	0	0	0	0	0	0	0	0	0	0	0	0	0	0.00350263	0	0	0.000875657	0	0	0	0	0	0	0	0	0	0.00963222	0	0	0	0	0	0	0	0	0	0	0	0	0	0
d__Bacteria;p__Actinobacteriota;c__Actinobacteria;o__FFCH16263;f__FFCH16263;g__FFCH16263	0	0	0	0	0	0	0	0	0	0	0	0	0	0	0	0	0	0	0	0	0	0	0	0	0	0	0	0	0	0	0	0	0	0	0	0	0	0	0	0	0	0	0	0	0	0	0	0	0
d__Bacteria;p__Actinobacteriota;c__Actinobacteria;o__Frankiales;Other;Other	0	0	0	0	0	0	0	0	0	0	0	0	0.021891418563922942	0	0	0	0	0	0	0	0	0	0	0	0	0	0	0	0	0	0	0	0	0	0.021015761821366025	0	0	0	0	0	0	0	0	0	0	0	0	0	0
d__Bacteria;p__Actinobacteriota;c__Actinobacteria;o__Frankiales;f__Acidothermaceae;g__Acidothermus	0	0	0	0	0	0	0	0	0	0	0	0	0	0	0	0	0	0	0	0	0	0	0	0	0	0	0	0	0	0	0	0	0	0	0	0	0	0	0	0	0	0	0	0	0	0	0	0	0
d__Bacteria;p__Actinobacteriota;c__Actinobacteria;o__Frankiales;f__Cryptosporangiaceae;g__Cryptosporangium	0	0	0	0	0	0	0	0	0	0	0	0	0	0	0	0	0	0	0	0	0	0	0	0	0	0	0	0	0	0	0	0	0	0	0	0	0	0	0	0	0	0	0	0	0	0	0	0	0
d__Bacteria;p__Actinobacteriota;c__Actinobacteria;o__Frankiales;f__Frankiaceae;Other	0	0	0	0	0	0	0	0	0	0	0	0	0	0	0	0	0	0	0	0	0	0	0	0	0	0	0	0	0	0	0	0	0	0	0	0	0	0	0	0	0	0	0	0	0	0	0	0	0
d__Bacteria;p__Actinobacteriota;c__Actinobacteria;o__Frankiales;f__Frankiaceae;g__Jatrophihabitans	0	0	0	0	0	0	0	0	0	0	0	0	0	0	0	0	0	0	0.0183888	0	0	0	0	0	0	0	0	0	0	0	0	0	0	0	0	0	0	0	0	0	0	0	0	0	0	0	0	0	0
d__Bacteria;p__Actinobacteriota;c__Actinobacteria;o__Frankiales;f__Frankiales;g__Frankiales	0	0	0	0	0	0	0	0	0	0	0	0	0	0	0	0	0	0	0	0	0	0	0	0	0	0	0	0	0	0	0	0	0	0	0	0	0	0	0	0	0	0	0	0	0	0	0	0	0
d__Bacteria;p__Actinobacteriota;c__Actinobacteria;o__Frankiales;f__Geodermatophilaceae;Other	0	0	0	0	0	0	0	0	0	0	0.0359019	0	0	0	0	0	0	0	0	0	0	0	0	0	0	0	0	0	0	0	0	0	0	0	0	0	0	0	0	0	0	0	0	0	0	0	0	0	0.00525394
d__Bacteria;p__Actinobacteriota;c__Actinobacteria;o__Frankiales;f__Geodermatophilaceae;g__Blastococcus	0	0	0	0	0	0	0	0	0	0	0	0	0	0	0	0	0	0	0	0	0	0	0	0	0	0	0	0	0	0	0	0	0	0	0	0	0	0	0.012259194395796848	0	0.023642732049036778	0	0	0	0.017513134851138354	0	0	0	0
d__Bacteria;p__Actinobacteriota;c__Actinobacteria;o__Frankiales;f__Geodermatophilaceae;g__Geodermatophilus	0	0	0	0	0	0	0	0	0	0	0	0	0	0	0	0	0	0	0	0	0	0	0	0	0	0	0	0.0157618	0	0	0	0	0	0	0	0	0	0	0	0	0	0	0	0	0	0	0	0	0
d__Bacteria;p__Actinobacteriota;c__Actinobacteria;o__Frankiales;f__Geodermatophilaceae;g__Klenkia	0	0	0	0	0	0	0	0	0	0	0	0	0	0	0	0	0	0	0	0	0	0	0	0	0	0	0	0	0	0	0	0	0	0	0	0	0	0	0	0	0	0	0	0	0	0	0	0	0
d__Bacteria;p__Actinobacteriota;c__Actinobacteria;o__Frankiales;f__Geodermatophilaceae;g__Modestobacter	0	0	0	0	0	0	0	0	0	0	0	0	0	0	0	0	0	0	0	0	0	0	0	0	0	0	0	0	0	0	0	0	0	0	0.00875657	0	0	0.0183888	0	0	0	0	0	0	0	0	0	0	0
d__Bacteria;p__Actinobacteriota;c__Actinobacteria;o__Frankiales;f__Nakamurellaceae;g__Nakamurella	0	0	0	0	0	0	0	0	0	0	0	0	0	0	0	0	0	0	0	0	0	0	0	0	0	0	0	0	0	0	0	0	0.016637478108581436	0	0	0	0	0	0	0	0	0	0	0	0	0	0	0	0
d__Bacteria;p__Actinobacteriota;c__Actinobacteria;o__Frankiales;f__Sporichthyaceae;g__Sporichthya	0	0	0	0	0	0	0	0	0	0	0	0	0	0	0	0	0	0	0	0	0	0	0	0	0	0	0	0	0	0	0	0	0	0	0	0	0	0	0	0	0	0	0	0	0	0	0	0	0
d__Bacteria;p__Actinobacteriota;c__Actinobacteria;o__Frankiales;f__Sporichthyaceae;g__Sporichthyaceae	0	0	0	0	0	0	0	0	0	0	0	0	0	0	0	0	0	0	0	0	0	0	0	0	0	0	0	0	0.021015761821366025	0	0	0	0	0	0	0	0	0	0	0	0	0	0	0	0	0	0	0	0
d__Bacteria;p__Actinobacteriota;c__Actinobacteria;o__Frankiales;f__Sporichthyaceae;g__uncultured	0	0	0	0	0	0	0	0	0	0	0	0	0	0	0	0	0.025394045534150613	0	0	0	0.0227671	0	0	0	0	0	0.0183888	0	0	0	0	0	0	0	0	0	0	0	0	0	0	0	0	0	0	0	0	0	0
d__Bacteria;p__Actinobacteriota;c__Actinobacteria;o__Frankiales;f__uncultured;g__uncultured	0	0	0	0	0	0	0	0	0	0	0	0	0	0	0	0	0	0	0	0	0	0	0	0	0	0	0	0.0262697	0	0	0	0	0	0	0	0.010507880910683012	0	0	0	0	0	0	0	0	0	0	0	0	0
d__Bacteria;p__Actinobacteriota;c__Actinobacteria;o__Glycomycetales;f__Glycomycetaceae;g__Glycomyces	0	0	0	0	0	0	0	0	0	0	0	0	0	0	0	0	0	0	0	0	0	0	0	0	0	0	0	0	0	0	0	0	0	0	0	0	0	0	0	0	0	0	0	0	0	0	0.00525394	0	0
d__Bacteria;p__Actinobacteriota;c__Actinobacteria;o__Kineosporiales;f__Kineosporiaceae;Other	0	0	0	0	0	0	0	0	0	0	0	0	0	0	0	0	0	0	0	0	0	0	0	0	0	0	0.00700525	0	0	0	0	0	0	0	0	0	0	0	0	0	0	0	0	0	0	0	0	0	0
d__Bacteria;p__Actinobacteriota;c__Actinobacteria;o__Kineosporiales;f__Kineosporiaceae;g__Angustibacter	0	0	0	0	0	0	0	0	0	0	0	0	0	0.0157618	0	0	0	0	0	0	0	0	0	0	0	0	0	0	0	0	0	0	0	0	0	0	0	0	0	0	0	0	0	0	0.00700525	0	0	0	0
d__Bacteria;p__Actinobacteriota;c__Actinobacteria;o__Kineosporiales;f__Kineosporiaceae;g__Kineococcus	0	0	0	0	0	0	0	0	0	0	0	0	0	0	0	0	0	0	0	0	0	0	0	0	0	0	0	0	0	0	0	0	0	0	0	0	0	0	0	0	0	0	0	0	0	0	0	0	0
d__Bacteria;p__Actinobacteriota;c__Actinobacteria;o__Kineosporiales;f__Kineosporiaceae;g__Kineosporia	0	0	0	0	0	0	0	0	0	0	0	0	0	0	0	0	0	0	0	0	0	0	0	0	0	0	0	0	0	0	0	0	0	0	0	0	0	0	0	0	0	0	0	0	0	0	0	0	0
d__Bacteria;p__Actinobacteriota;c__Actinobacteria;o__Micrococcales;Other;Other	0	0	0	0	0	0	0	0	0	0	0	0	0	0	0	0	0	0	0	0	0	0	0	0	0	0	0	0	0	0	0	0	0	0	0	0	0	0	0	0	0	0	0	0	0	0	0	0	0
d__Bacteria;p__Actinobacteriota;c__Actinobacteria;o__Micrococcales;f__Bogoriellaceae;g__Georgenia	0	0	0	0	0	0	0	0	0	0	0	0	0	0	0	0	0	0	0	0	0	0	0	0	0	0	0	0	0	0	0	0	0	0	0	0	0	0	0	0	0	0	0	0	0	0	0	0	0
d__Bacteria;p__Actinobacteriota;c__Actinobacteria;o__Micrococcales;f__Cellulomonadaceae;Other	0	0	0	0	0	0	0	0	0	0	0	0	0	0	0	0	0	0	0	0	0	0	0	0	0	0	0	0	0	0	0	0	0	0	0	0	0	0	0	0	0	0	0	0	0	0	0	0	0
d__Bacteria;p__Actinobacteriota;c__Actinobacteria;o__Micrococcales;f__Cellulomonadaceae;g__Cellulomonas	0	0	0	0	0	0	0	0	0	0	0	0	0	0	0	0	0	0	0	0	0	0	0	0	0	0	0	0	0	0	0	0	0	0	0	0	0	0	0	0	0	0	0	0	0	0	0	0	0.017513134851138354
d__Bacteria;p__Actinobacteriota;c__Actinobacteria;o__Micrococcales;f__Cellulomonadaceae;g__Pseudactinotalea	0	0	0	0	0	0	0	0	0	0	0	0	0	0	0	0	0	0	0	0	0	0	0	0	0	0	0	0	0	0	0	0	0	0	0	0	0	0	0	0	0	0	0	0	0	0	0	0	0
d__Bacteria;p__Actinobacteriota;c__Actinobacteria;o__Micrococcales;f__Demequinaceae;Other	0	0	0	0	0	0	0	0	0	0	0	0	0	0	0	0	0	0	0	0	0	0	0	0	0	0	0	0	0	0	0	0	0	0	0	0	0	0	0	0	0	0	0	0	0	0	0	0	0
d__Bacteria;p__Actinobacteriota;c__Actinobacteria;o__Micrococcales;f__Demequinaceae;g__Demequina	0	0	0	0	0	0	0	0	0	0	0	0	0	0	0	0	0	0	0	0	0	0	0	0	0	0	0	0	0	0	0	0	0	0	0	0	0	0	0	0	0	0	0	0	0	0	0	0	0
d__Bacteria;p__Actinobacteriota;c__Actinobacteria;o__Micrococcales;f__Dermatophilaceae;g__uncultured	0	0	0	0	0	0	0	0	0	0	0	0	0	0	0	0	0	0	0	0	0	0	0	0	0	0	0	0	0	0	0	0	0	0	0	0	0	0	0	0	0	0	0	0	0	0	0	0	0
d__Bacteria;p__Actinobacteriota;c__Actinobacteria;o__Micrococcales;f__Intrasporangiaceae;Other	0	0	0	0	0	0	0	0	0	0	0	0	0	0	0	0	0	0	0	0.0148862	0	0	0.028896672504378284	0	0	0	0.013134851138353765	0	0	0	0	0	0	0	0	0	0.0157618	0	0	0	0	0	0	0	0	0	0	0	0
d__Bacteria;p__Actinobacteriota;c__Actinobacteria;o__Micrococcales;f__Intrasporangiaceae;g__Intrasporangium	0	0	0	0	0	0	0	0	0	0	0	0	0	0	0	0	0	0	0	0	0	0	0	0	0	0	0	0	0	0	0	0	0	0	0	0	0	0	0	0	0	0	0	0	0	0	0	0	0
d__Bacteria;p__Actinobacteriota;c__Actinobacteria;o__Micrococcales;f__Intrasporangiaceae;g__Lapillicoccus	0	0	0	0	0	0	0	0	0	0	0	0	0	0	0	0	0	0	0	0	0	0	0	0	0	0	0	0	0	0	0	0	0	0	0	0	0	0	0	0	0	0	0	0	0	0	0	0	0
d__Bacteria;p__Actinobacteriota;c__Actinobacteria;o__Micrococcales;f__Intrasporangiaceae;g__Ornithinimicrobium	0	0	0	0	0	0	0	0	0	0	0	0	0	0	0	0	0	0	0	0	0	0	0	0	0	0	0	0	0	0	0	0	0	0	0	0	0	0	0	0	0	0	0	0	0	0	0	0	0
d__Bacteria;p__Actinobacteriota;c__Actinobacteria;o__Micrococcales;f__Intrasporangiaceae;g__Oryzihumus	0	0	0	0	0	0	0	0	0	0	0	0	0	0	0	0	0	0	0	0	0	0	0	0	0	0	0	0	0	0	0	0	0	0	0.0148862	0	0	0	0	0	0	0	0.014010507880910683	0	0	0	0	0	0
d__Bacteria;p__Actinobacteriota;c__Actinobacteria;o__Micrococcales;f__Intrasporangiaceae;g__Pedococcus-Phycicoccus	0	0	0	0	0	0	0	0	0	0	0	0	0	0	0	0	0	0	0	0	0	0	0	0	0.00175131	0	0	0	0	0	0	0	0	0	0	0	0	0	0	0	0	0	0	0	0	0	0	0	0
d__Bacteria;p__Actinobacteriota;c__Actinobacteria;o__Micrococcales;f__Intrasporangiaceae;g__Terrabacter	0	0	0	0	0	0	0	0	0	0	0	0	0	0	0	0	0	0	0	0	0	0	0	0	0	0	0	0	0	0	0	0	0	0	0	0	0	0	0	0	0	0	0	0	0	0	0	0	0
d__Bacteria;p__Actinobacteriota;c__Actinobacteria;o__Micrococcales;f__Intrasporangiaceae;g__uncultured	0	0	0	0	0	0	0	0	0	0	0	0	0	0	0	0	0	0	0	0	0	0	0	0	0	0	0	0	0	0	0	0	0	0	0	0	0	0	0	0	0	0	0	0	0	0	0	0	0
d__Bacteria;p__Actinobacteriota;c__Actinobacteria;o__Micrococcales;f__Microbacteriaceae;Other	0	0	0	0	0	0	0	0	0	0	0	0	0	0	0	0	0	0	0	0	0	0	0	0	0	0	0	0	0	0	0	0	0	0	0	0	0	0	0	0	0.00788091	0	0	0	0	0	0	0	0
d__Bacteria;p__Actinobacteriota;c__Actinobacteria;o__Micrococcales;f__Microbacteriaceae;g__Agromyces	0	0	0.0385289	0	0	0	0	0	0	0	0	0	0	0	0.014010507880910683	0	0	0	0	0.0227671	0	0	0	0.0113835	0	0	0	0	0	0	0.0192644	0	0	0	0	0	0	0	0	0	0	0	0	0	0	0	0	0	0
d__Bacteria;p__Actinobacteriota;c__Actinobacteria;o__Micrococcales;f__Microbacteriaceae;g__Amnibacterium	0	0	0	0	0	0	0	0	0	0	0	0	0	0	0	0	0	0	0	0	0	0	0	0	0	0	0	0	0	0	0	0	0	0	0	0	0	0	0	0	0	0	0	0	0	0	0	0	0
d__Bacteria;p__Actinobacteriota;c__Actinobacteria;o__Micrococcales;f__Microbacteriaceae;g__Curtobacterium	0	0	0	0	0	0	0	0	0	0	0	0	0	0	0	0	0	0	0	0	0	0	0	0	0	0	0	0	0	0	0	0	0	0	0	0	0	0	0	0	0	0	0	0	0	0	0	0	0
d__Bacteria;p__Actinobacteriota;c__Actinobacteria;o__Micrococcales;f__Microbacteriaceae;g__Leifsonia	0	0	0	0	0	0	0	0	0	0	0	0	0	0	0	0	0	0	0	0	0	0	0	0	0	0	0	0	0	0	0	0	0	0	0	0	0	0	0	0	0	0	0	0	0	0	0	0	0
d__Bacteria;p__Actinobacteriota;c__Actinobacteria;o__Micrococcales;f__Microbacteriaceae;g__Lysinimonas	0	0	0	0	0	0	0	0	0	0	0	0	0	0	0	0	0	0	0	0	0	0	0	0	0	0	0	0	0	0	0	0	0	0	0	0	0	0	0	0	0	0	0	0	0	0	0	0	0
d__Bacteria;p__Actinobacteriota;c__Actinobacteria;o__Micrococcales;f__Microbacteriaceae;g__Microbacterium	0	0	0	0	0	0	0	0	0	0	0	0	0	0	0	0	0	0	0	0	0	0	0	0	0	0	0	0	0	0	0	0	0	0	0	0	0	0	0	0	0	0	0	0	0	0	0	0	0
d__Bacteria;p__Actinobacteriota;c__Actinobacteria;o__Micrococcales;f__Micrococcaceae;Other	0	0	0	0	0	0	0	0	0	0	0	0	0	0	0	0	0	0	0.0061296	0.00437828	0.00350263	0	0.00350263	0.00525394	0.00437828	0.00875657	0	0	0	0	0	0	0	0	0	0.010507880910683012	0	0	0	0	0	0	0	0	0	0	0	0.00525394	0
d__Bacteria;p__Actinobacteriota;c__Actinobacteria;o__Micrococcales;f__Micrococcaceae;g__Arthrobacter	0	0	0	0	0	0	0	0	0	0	0	0	0	0	0	0	0	0	0	0	0	0	0	0	0	0	0	0	0	0	0	0	0.00262697	0	0	0	0	0	0	0	0	0	0	0	0	0	0	0	0
d__Bacteria;p__Actinobacteriota;c__Actinobacteria;o__Micrococcales;f__Micrococcaceae;g__Kocuria	0	0	0	0	0	0	0	0	0	0	0	0	0	0	0	0	0	0	0	0	0	0	0	0	0	0	0	0	0	0	0	0	0	0	0	0	0	0	0	0	0	0	0	0	0	0	0	0	0
d__Bacteria;p__Actinobacteriota;c__Actinobacteria;o__Micrococcales;f__Micrococcaceae;g__Paenarthrobacter	0	0	0	0	0	0	0	0	0	0	0	0	0	0	0	0	0	0	0	0	0	0	0	0	0	0	0	0	0	0	0	0	0	0	0	0	0	0	0	0	0	0	0	0	0	0	0	0	0.0192644
d__Bacteria;p__Actinobacteriota;c__Actinobacteria;o__Micrococcales;f__Micrococcaceae;g__Pseudarthrobacter	0	0	0	0	0	0	0	0	0	0	0	0	0	0	0	0	0	0	0	0	0	0	0	0	0	0	0	0	0	0	0	0	0	0	0	0	0	0	0	0	0	0	0	0	0	0	0	0	0
d__Bacteria;p__Actinobacteriota;c__Actinobacteria;o__Micrococcales;f__Promicromonosporaceae;g__Cellulosimicrobium	0	0	0	0	0	0	0	0	0	0	0	0	0	0	0	0	0	0	0	0	0	0	0	0	0	0	0	0	0	0	0	0	0	0	0	0	0	0	0	0	0	0	0	0	0	0	0	0	0
d__Bacteria;p__Actinobacteriota;c__Actinobacteria;o__Micrococcales;f__Promicromonosporaceae;g__Isoptericola	0	0	0	0	0	0	0	0	0	0	0	0	0	0	0	0	0	0	0	0	0	0	0	0	0	0	0	0	0	0	0	0	0	0	0	0	0	0	0	0	0	0	0	0	0	0	0	0	0
d__Bacteria;p__Actinobacteriota;c__Actinobacteria;o__Micrococcales;f__Promicromonosporaceae;g__Promicromonospora	0	0	0	0	0	0	0	0	0	0	0	0	0	0	0	0	0	0	0	0	0	0	0	0	0	0	0	0	0	0	0	0	0	0	0	0	0	0	0	0	0	0	0	0	0	0	0	0	0
d__Bacteria;p__Actinobacteriota;c__Actinobacteria;o__Micrococcales;f__Sanguibacteraceae;g__Sanguibacter-Flavimobilis	0	0	0	0	0	0	0	0	0	0	0	0	0	0	0	0	0	0	0	0	0	0	0	0	0	0	0	0	0	0	0	0	0	0	0	0	0	0	0	0	0	0	0	0	0	0	0	0	0
d__Bacteria;p__Actinobacteriota;c__Actinobacteria;o__Micromonosporales;f__Micromonosporaceae;Other	0	0	0	0	0	0	0	0	0	0	0	0	0	0	0	0	0	0	0	0	0.021015761821366025	0	0	0	0	0	0	0	0	0	0	0	0	0	0.0157618	0	0	0	0.00963222	0	0	0	0	0.017513134851138354	0	0	0	0	0
d__Bacteria;p__Actinobacteriota;c__Actinobacteria;o__Micromonosporales;f__Micromonosporaceae;g__Actinocatenispora	0	0	0	0	0	0	0	0	0	0	0	0	0	0	0	0	0	0	0	0	0	0	0	0	0	0	0	0	0	0	0	0	0	0	0	0	0	0	0	0	0.000875657	0	0	0	0	0	0	0	0
d__Bacteria;p__Actinobacteriota;c__Actinobacteria;o__Micromonosporales;f__Micromonosporaceae;g__Actinoplanes	0	0	0	0	0	0	0	0	0	0	0	0	0	0	0	0	0	0	0	0	0	0	0	0	0	0	0	0	0	0	0	0	0	0	0	0	0	0	0	0	0	0	0	0	0	0	0	0	0
d__Bacteria;p__Actinobacteriota;c__Actinobacteria;o__Micromonosporales;f__Micromonosporaceae;g__Allocatelliglobosispora	0	0	0	0	0	0	0	0	0	0	0	0	0	0	0	0	0	0	0	0	0	0	0	0	0	0	0	0	0	0	0	0	0	0	0	0	0	0	0	0	0	0	0	0	0	0	0	0	0
d__Bacteria;p__Actinobacteriota;c__Actinobacteria;o__Micromonosporales;f__Micromonosporaceae;g__Asanoa	0	0	0	0	0	0	0	0	0	0	0	0	0	0	0	0	0	0	0	0	0	0	0	0	0	0	0	0	0	0	0	0	0	0	0	0	0	0	0	0	0	0	0	0	0	0	0	0	0
d__Bacteria;p__Actinobacteriota;c__Actinobacteria;o__Micromonosporales;f__Micromonosporaceae;g__Catellatospora	0	0	0	0	0	0	0	0	0.0271454	0	0	0	0	0	0	0	0	0	0	0	0	0	0	0	0	0	0	0	0	0	0	0	0	0	0	0	0	0	0	0	0	0	0	0	0	0	0	0	0
d__Bacteria;p__Actinobacteriota;c__Actinobacteria;o__Micromonosporales;f__Micromonosporaceae;g__Catenuloplanes	0	0	0	0	0	0	0	0	0	0	0	0	0	0	0	0	0	0	0	0	0	0	0	0	0	0	0	0	0	0	0	0	0	0	0	0	0	0	0	0	0	0	0	0	0	0	0	0	0
d__Bacteria;p__Actinobacteriota;c__Actinobacteria;o__Micromonosporales;f__Micromonosporaceae;g__Dactylosporangium	0	0	0	0	0	0	0	0	0	0	0	0	0	0	0	0	0	0	0	0	0	0	0	0	0	0	0	0	0	0	0	0	0	0	0	0	0	0	0	0	0	0	0	0	0.010507880910683012	0	0	0	0
d__Bacteria;p__Actinobacteriota;c__Actinobacteria;o__Micromonosporales;f__Micromonosporaceae;g__Hamadaea	0	0	0	0	0	0	0	0	0	0	0	0	0	0	0	0	0	0	0	0	0	0	0	0	0	0	0	0	0	0	0	0.0315236	0	0	0	0	0	0	0	0	0	0	0	0	0	0	0	0	0
d__Bacteria;p__Actinobacteriota;c__Actinobacteria;o__Micromonosporales;f__Micromonosporaceae;g__Krasilnikovia	0	0	0	0	0	0	0	0	0	0	0	0	0	0	0	0	0	0	0	0	0	0	0	0	0	0	0	0	0	0	0	0	0	0	0	0	0	0	0	0	0	0	0	0	0	0	0	0	0
d__Bacteria;p__Actinobacteriota;c__Actinobacteria;o__Micromonosporales;f__Micromonosporaceae;g__Longispora	0	0	0	0	0	0	0	0	0	0	0	0	0	0	0	0	0	0	0	0	0	0	0	0	0	0	0	0	0	0	0	0	0	0	0	0	0	0	0	0	0	0	0	0	0	0	0	0	0
d__Bacteria;p__Actinobacteriota;c__Actinobacteria;o__Micromonosporales;f__Micromonosporaceae;g__Luedemannella	0	0	0	0	0	0	0	0	0	0	0	0	0	0	0	0	0	0	0	0	0	0	0	0	0	0	0	0	0	0	0	0	0	0	0	0	0	0	0	0	0	0	0	0	0	0	0	0	0
d__Bacteria;p__Actinobacteriota;c__Actinobacteria;o__Micromonosporales;f__Micromonosporaceae;g__Micromonospora	0	0	0	0	0	0	0	0	0	0	0	0	0	0	0	0	0	0	0	0	0	0	0	0	0	0	0	0	0	0	0	0	0	0	0	0	0	0	0	0	0	0	0	0	0	0	0	0	0
d__Bacteria;p__Actinobacteriota;c__Actinobacteria;o__Micromonosporales;f__Micromonosporaceae;g__Planosporangium	0	0	0	0	0	0	0	0	0	0	0	0	0	0	0	0	0	0	0	0	0	0	0	0	0	0	0	0	0	0	0	0	0	0	0	0	0	0	0	0	0	0	0	0	0	0	0	0	0
d__Bacteria;p__Actinobacteriota;c__Actinobacteria;o__Micromonosporales;f__Micromonosporaceae;g__Rhizocola	0	0	0	0	0	0	0	0	0	0	0	0	0	0	0	0	0	0	0	0	0	0	0	0	0	0	0	0	0	0	0	0	0	0	0	0	0	0	0	0	0	0	0	0	0	0	0	0	0
d__Bacteria;p__Actinobacteriota;c__Actinobacteria;o__Micromonosporales;f__Micromonosporaceae;g__Salinispora	0	0	0	0	0	0	0	0	0	0	0	0	0	0	0	0	0	0	0	0	0	0	0	0	0	0	0	0	0	0	0	0	0	0	0	0	0	0	0	0	0	0	0	0	0	0	0	0	0
d__Bacteria;p__Actinobacteriota;c__Actinobacteria;o__Micromonosporales;f__Micromonosporaceae;g__Virgisporangium	0	0	0	0	0	0	0	0	0	0	0	0	0	0	0	0	0	0	0	0	0	0	0	0	0	0	0	0	0	0	0	0	0	0	0	0	0	0	0	0	0	0	0	0	0	0	0	0	0
d__Bacteria;p__Actinobacteriota;c__Actinobacteria;o__Micromonosporales;f__Micromonosporaceae;g__uncultured	0	0	0	0	0	0	0	0	0	0	0	0	0	0	0	0	0	0	0	0	0	0	0	0	0	0	0	0	0	0	0	0	0	0	0	0	0	0	0	0	0	0	0	0	0	0	0	0	0
d__Bacteria;p__Actinobacteriota;c__Actinobacteria;o__PeM15;f__PeM15;g__PeM15	0	0	0	0	0	0	0	0	0	0	0	0	0	0	0	0	0	0	0	0	0	0	0	0	0	0	0	0	0	0	0	0	0	0	0	0	0	0	0	0	0	0	0	0	0	0	0	0	0
d__Bacteria;p__Actinobacteriota;c__Actinobacteria;o__Propionibacteriales;f__Nocardioidaceae;Other	0	0	0	0	0	0	0	0	0.0621716	0	0	0	0	0	0	0	0	0	0.017513134851138354	0.0376532	0.0350263	0	0	0	0.00350263	0	0	0	0	0	0	0	0	0	0	0	0.017513134851138354	0	0	0	0.025394045534150613	0	0	0	0.012259194395796848	0	0	0	0
d__Bacteria;p__Actinobacteriota;c__Actinobacteria;o__Propionibacteriales;f__Nocardioidaceae;g__Actinopolymorpha	0	0	0	0	0	0	0	0	0	0	0	0	0	0	0	0.00788091	0	0	0	0	0	0	0	0	0	0	0	0	0	0	0.0113835	0	0	0	0	0	0	0	0	0	0	0.000875657	0	0.00262697	0	0	0	0	0
d__Bacteria;p__Actinobacteriota;c__Actinobacteria;o__Propionibacteriales;f__Nocardioidaceae;g__Aeromicrobium	0	0.0227671	0	0	0	0	0	0	0	0	0	0	0	0	0	0	0	0	0	0	0	0	0	0	0	0	0	0	0	0	0	0	0	0	0	0	0	0	0	0	0	0	0	0	0	0	0	0	0
d__Bacteria;p__Actinobacteriota;c__Actinobacteria;o__Propionibacteriales;f__Nocardioidaceae;g__Kribbella	0	0	0	0	0	0	0.0113835	0	0	0	0	0	0	0	0	0.020140105078809107	0	0	0	0	0.0113835	0	0	0	0	0	0	0	0	0	0	0	0	0	0	0	0	0	0	0.014010507880910683	0	0	0	0	0	0	0	0	0
d__Bacteria;p__Actinobacteriota;c__Actinobacteria;o__Propionibacteriales;f__Nocardioidaceae;g__Marmoricola	0	0	0	0	0	0	0	0	0	0	0	0	0.00700525	0	0	0	0	0	0	0	0	0	0	0	0	0	0	0	0	0	0	0	0	0	0	0	0	0	0	0	0	0	0	0.0061296	0	0	0	0	0
d__Bacteria;p__Actinobacteriota;c__Actinobacteria;o__Propionibacteriales;f__Nocardioidaceae;g__Nocardioides	0	0	0	0	0	0	0	0	0	0	0	0.14798598949211908	0	0	0.0376532	0	0	0.0148862	0	0	0.0227671	0	0.020140105078809107	0.021891418563922942	0	0.00525394	0	0	0	0.013134851138353765	0	0.0323993	0	0	0	0	0.047285464098073555	0	0.0192644	0	0	0	0.0113835	0	0.00175131	0	0.0227671	0	0.0481611
d__Bacteria;p__Actinobacteriota;c__Actinobacteria;o__Propionibacteriales;f__Propionibacteriaceae;Other	0	0	0	0	0	0	0	0	0	0	0	0	0	0	0	0	0	0	0	0	0	0	0	0	0	0	0	0	0	0	0	0	0	0	0	0	0	0	0	0	0	0	0	0	0	0	0	0	0
d__Bacteria;p__Actinobacteriota;c__Actinobacteria;o__Propionibacteriales;f__Propionibacteriaceae;g__Cutibacterium	0	0	0	0	0	0	0	0	0	0	0	0	0	0	0	0	0	0	0	0	0	0	0	0	0	0	0	0	0	0	0	0	0	0	0	0	0	0	0	0	0	0	0	0	0	0	0	0	0
d__Bacteria;p__Actinobacteriota;c__Actinobacteria;o__Propionibacteriales;f__Propionibacteriaceae;g__Friedmanniella	0	0	0	0	0	0	0	0	0	0	0	0	0	0	0	0	0	0	0	0	0	0	0	0	0	0	0	0	0	0	0	0	0	0	0	0	0	0	0	0	0	0	0	0	0	0	0	0	0
d__Bacteria;p__Actinobacteriota;c__Actinobacteria;o__Propionibacteriales;f__Propionibacteriaceae;g__Microlunatus	0	0	0	0	0	0	0	0	0	0	0	0	0	0	0	0	0	0	0	0	0	0	0	0	0	0	0	0	0	0	0	0	0	0	0	0	0	0	0	0	0	0	0	0	0	0	0	0	0
d__Bacteria;p__Actinobacteriota;c__Actinobacteria;o__Propionibacteriales;f__Propionibacteriaceae;g__uncultured	0	0	0	0	0	0	0	0	0	0	0	0	0	0	0	0	0	0	0	0	0	0	0	0	0	0	0	0	0	0	0	0	0	0	0	0	0	0	0	0	0	0	0	0	0	0	0	0	0
d__Bacteria;p__Actinobacteriota;c__Actinobacteria;o__Pseudonocardiales;f__Pseudonocardiaceae;Other	0	0	0	0	0	0	0	0	0	0	0	0	0	0	0	0	0	0	0	0	0	0	0	0.023642732049036778	0	0	0	0	0	0	0	0	0	0.0183888	0	0	0	0	0.00525394	0	0.017513134851138354	0	0	0	0	0	0.014010507880910683	0	0
d__Bacteria;p__Actinobacteriota;c__Actinobacteria;o__Pseudonocardiales;f__Pseudonocardiaceae;g__Actinomycetospora	0	0	0	0	0	0	0	0	0	0	0	0	0	0	0	0	0	0	0	0	0	0	0	0	0	0	0	0	0	0	0	0	0	0	0	0	0	0	0	0	0	0	0	0	0	0	0	0	0
d__Bacteria;p__Actinobacteriota;c__Actinobacteria;o__Pseudonocardiales;f__Pseudonocardiaceae;g__Actinophytocola	0	0	0	0	0	0	0	0	0	0	0	0	0	0	0	0	0	0	0	0	0	0	0	0	0	0	0	0	0	0.0183888	0	0	0	0	0	0	0	0	0	0	0	0	0	0	0	0.016637478108581436	0	0	0
d__Bacteria;p__Actinobacteriota;c__Actinobacteria;o__Pseudonocardiales;f__Pseudonocardiaceae;g__Actinopolyspora	0	0	0	0	0	0	0	0	0	0	0	0	0	0	0	0	0	0	0	0	0	0	0	0	0	0	0	0	0	0	0	0	0	0	0	0	0	0	0	0	0	0	0	0	0	0	0	0	0
d__Bacteria;p__Actinobacteriota;c__Actinobacteria;o__Pseudonocardiales;f__Pseudonocardiaceae;g__Amycolatopsis	0	0	0	0	0	0	0	0	0	0	0	0	0.0227671	0.0446585	0.0323993	0	0	0	0	0	0	0	0	0	0	0	0	0	0	0	0	0	0	0	0	0.0376532	0	0.0183888	0	0	0	0	0.00525394	0	0.00437828	0	0	0	0
d__Bacteria;p__Actinobacteriota;c__Actinobacteria;o__Pseudonocardiales;f__Pseudonocardiaceae;g__Crossiella	0	0	0	0	0	0	0	0	0	0	0	0	0	0	0	0	0	0	0	0	0	0	0	0	0	0	0	0	0	0	0	0	0	0	0	0	0	0	0	0	0	0	0	0	0.0113835	0	0	0	0
d__Bacteria;p__Actinobacteriota;c__Actinobacteria;o__Pseudonocardiales;f__Pseudonocardiaceae;g__Kibdelosporangium	0	0	0	0	0	0	0	0	0	0	0	0	0	0	0	0	0	0	0	0	0	0	0	0	0	0	0	0	0	0	0	0	0	0	0	0	0	0	0	0	0	0	0	0	0	0	0	0	0
d__Bacteria;p__Actinobacteriota;c__Actinobacteria;o__Pseudonocardiales;f__Pseudonocardiaceae;g__Kutzneria	0	0	0	0	0	0	0	0	0	0	0	0	0	0	0	0	0	0	0	0	0	0	0	0	0	0	0	0	0	0	0	0	0	0	0	0	0	0	0	0	0	0	0	0	0	0	0	0	0
d__Bacteria;p__Actinobacteriota;c__Actinobacteria;o__Pseudonocardiales;f__Pseudonocardiaceae;g__Lechevalieria	0	0	0	0	0	0	0	0	0	0	0	0	0	0	0	0	0	0	0	0	0	0	0	0	0	0	0	0	0	0	0	0	0	0	0	0	0	0	0	0	0	0	0	0	0	0	0	0	0
d__Bacteria;p__Actinobacteriota;c__Actinobacteria;o__Pseudonocardiales;f__Pseudonocardiaceae;g__Pseudonocardia	0	0.021015761821366025	0	0	0	0	0	0	0	0	0.0595447	0	0	0	0	0	0	0.014010507880910683	0	0	0	0	0	0	0	0	0	0	0	0	0	0	0	0	0	0	0	0	0	0	0	0	0	0	0	0	0	0	0
d__Bacteria;p__Actinobacteriota;c__Actinobacteria;o__Pseudonocardiales;f__Pseudonocardiaceae;g__Pseudonocardiaceae	0	0	0	0	0	0	0	0	0	0	0	0	0	0	0	0	0	0	0	0	0	0	0	0	0	0	0	0	0	0	0	0	0	0	0	0	0	0	0	0	0	0	0	0	0	0	0	0	0
d__Bacteria;p__Actinobacteriota;c__Actinobacteria;o__Pseudonocardiales;f__Pseudonocardiaceae;g__Saccharomonospora	0	0	0	0	0	0	0	0	0	0	0	0	0	0	0	0	0	0	0	0	0	0	0	0	0	0	0	0	0	0	0	0	0	0	0	0	0	0	0	0	0	0	0	0	0	0	0	0	0
d__Bacteria;p__Actinobacteriota;c__Actinobacteria;o__Pseudonocardiales;f__Pseudonocardiaceae;g__Saccharopolyspora	0	0	0	0	0	0	0	0	0	0	0	0	0	0	0	0	0	0	0	0	0	0	0	0	0	0.023642732049036778	0	0	0	0	0	0	0	0	0	0	0	0	0	0	0	0	0	0	0	0	0	0	0
d__Bacteria;p__Actinobacteriota;c__Actinobacteria;o__Pseudonocardiales;f__Pseudonocardiaceae;g__Saccharothrix	0	0	0	0	0	0	0	0	0	0	0	0	0	0	0	0	0	0	0	0	0	0	0	0	0	0	0	0	0	0	0	0	0	0	0	0	0	0	0	0	0	0	0	0	0	0	0	0	0
d__Bacteria;p__Actinobacteriota;c__Actinobacteria;o__Pseudonocardiales;f__Pseudonocardiaceae;g__Umezawaea	0	0	0	0	0	0	0	0	0	0	0	0	0	0	0	0	0	0	0	0	0	0	0	0	0	0	0	0	0	0	0	0	0	0	0	0	0	0	0	0	0	0	0	0	0	0	0	0	0
d__Bacteria;p__Actinobacteriota;c__Actinobacteria;o__Streptomycetales;f__Streptomycetaceae;Other	0	0	0	0	0	0	0	0	0	0	0	0	0	0	0	0	0	0	0	0	0	0	0	0	0	0	0	0	0	0	0	0	0	0	0	0	0	0	0	0	0	0	0	0	0	0	0	0	0
d__Bacteria;p__Actinobacteriota;c__Actinobacteria;o__Streptomycetales;f__Streptomycetaceae;g__Kitasatospora	0	0	0	0	0	0	0	0	0	0	0	0	0	0	0	0	0	0	0	0	0	0	0	0	0	0	0	0	0	0	0	0	0	0	0	0	0	0	0	0	0	0	0	0	0	0	0	0	0
d__Bacteria;p__Actinobacteriota;c__Actinobacteria;o__Streptomycetales;f__Streptomycetaceae;g__Streptomyces	0	0.10157618213660245	0	0	0	0	0	0	0.0735552	0	0	0	0	0.033275	0.0604203	0	0.0192644	0	0	0	0	0	0	0	0	0.020140105078809107	0	0	0.016637478108581436	0.0227671	0	0.025394045534150613	0	0	0	0	0	0.0367776	0	0	0	0.0157618	0	0.030648	0	0	0	0.0113835	0.021891418563922942
d__Bacteria;p__Actinobacteriota;c__Actinobacteria;o__Streptosporangiales;f__Nocardiopsaceae;g__Nocardiopsis	0	0	0	0	0	0	0	0	0	0	0	0	0	0	0	0	0	0	0	0	0	0	0	0	0	0	0	0	0	0	0	0	0	0	0	0	0	0	0	0	0	0	0	0	0	0	0	0	0
d__Bacteria;p__Actinobacteriota;c__Actinobacteria;o__Streptosporangiales;f__Nocardiopsaceae;g__Thermobifida	0	0	0	0	0	0	0	0	0	0	0	0	0	0	0	0	0	0	0	0	0	0	0	0	0	0	0	0	0	0	0	0	0	0	0	0	0	0	0	0	0	0	0	0	0	0	0	0	0
d__Bacteria;p__Actinobacteriota;c__Actinobacteria;o__Streptosporangiales;f__Streptosporangiaceae;Other	0	0	0	0	0	0	0	0	0	0	0	0	0	0	0	0	0	0	0	0	0	0	0	0	0	0	0	0	0	0	0	0	0	0	0	0	0	0	0	0	0	0	0	0	0	0	0.00262697	0	0
d__Bacteria;p__Actinobacteriota;c__Actinobacteria;o__Streptosporangiales;f__Streptosporangiaceae;g__Nonomuraea	0	0	0	0	0	0	0	0	0	0	0	0	0	0	0	0	0	0	0	0	0	0.00262697	0	0.00175131	0	0	0	0	0	0	0	0	0	0	0	0	0	0	0	0	0	0	0	0.000875657	0	0	0	0	0
d__Bacteria;p__Actinobacteriota;c__Actinobacteria;o__Streptosporangiales;f__Streptosporangiaceae;g__Streptosporangium	0	0	0	0	0	0	0	0	0	0	0	0	0	0	0	0	0	0	0	0	0	0	0	0	0	0	0	0	0	0	0	0	0	0	0	0	0	0	0	0	0	0	0	0	0	0	0	0	0
d__Bacteria;p__Actinobacteriota;c__Actinobacteria;o__Streptosporangiales;f__Streptosporangiaceae;g__Thermopolyspora	0	0	0	0	0	0	0	0	0	0	0	0	0	0	0	0	0	0	0	0	0	0	0	0	0.00350263	0	0	0	0	0	0	0	0	0	0	0	0	0	0	0	0	0	0	0	0	0	0	0	0
d__Bacteria;p__Actinobacteriota;c__Actinobacteria;o__Streptosporangiales;f__Streptosporangiales_Incertae_Sedis;g__Motilibacter	0	0	0	0	0	0	0	0	0	0	0	0	0	0	0	0	0	0	0	0	0	0	0	0	0	0	0	0	0	0	0	0	0	0	0	0	0	0	0	0	0	0	0	0	0	0	0	0	0
d__Bacteria;p__Actinobacteriota;c__Actinobacteria;o__Streptosporangiales;f__Thermomonosporaceae;Other	0	0	0	0	0	0	0	0	0	0	0	0	0	0	0.00875657	0	0.013134851138353765	0	0	0	0	0	0	0	0.00525394	0.00437828	0	0	0	0	0.0429072	0	0	0	0.0385289	0.0113835	0.0061296	0.0577933	0	0	0	0.0061296	0	0	0	0.0341506	0	0	0
d__Bacteria;p__Actinobacteriota;c__Actinobacteria;o__Streptosporangiales;f__Thermomonosporaceae;g__Actinoallomurus	0	0	0	0	0	0	0	0	0	0	0	0	0	0	0	0	0	0	0	0	0	0	0	0	0	0	0	0	0	0	0	0	0	0	0	0	0	0	0	0	0	0	0	0	0	0	0	0	0
d__Bacteria;p__Actinobacteriota;c__Actinobacteria;o__Streptosporangiales;f__Thermomonosporaceae;g__Actinocorallia	0	0	0	0	0	0	0	0	0	0	0	0	0	0	0	0	0	0	0	0	0.00175131	0	0	0	0	0	0	0	0	0	0	0	0	0	0	0	0	0	0	0	0	0	0	0	0	0	0	0.00437828	0
d__Bacteria;p__Actinobacteriota;c__Actinobacteria;o__Streptosporangiales;f__Thermomonosporaceae;g__Actinomadura	0	0	0	0	0	0	0	0	0	0	0	0	0	0	0	0	0	0	0	0	0	0	0	0	0	0	0	0	0	0.00700525	0	0	0	0	0	0	0	0	0	0	0	0	0	0	0	0.0061296	0	0	0
d__Bacteria;p__Actinobacteriota;c__Actinobacteria;o__Streptosporangiales;f__Thermomonosporaceae;g__Thermobispora	0	0	0	0	0	0	0	0	0	0	0	0	0	0	0	0	0	0	0	0	0.00175131	0	0.00175131	0	0	0	0	0	0	0	0	0	0	0	0	0	0	0	0	0	0	0	0	0	0	0	0	0	0
d__Bacteria;p__Actinobacteriota;c__Actinobacteria;o__Streptosporangiales;f__Thermomonosporaceae;g__Thermomonospora	0	0	0	0	0	0	0	0	0	0	0	0	0	0	0	0	0	0	0	0	0	0	0	0	0	0	0	0	0.00788091	0	0	0	0	0	0	0	0	0	0	0	0	0	0	0	0	0	0	0	0
d__Bacteria;p__Actinobacteriota;c__Actinobacteria;o__Streptosporangiales;f__Thermomonosporaceae;g__Thermostaphylospora	0	0	0	0	0	0	0	0	0	0	0	0	0	0	0	0	0	0	0	0	0	0	0	0	0	0	0	0	0	0	0	0	0	0	0	0	0.0113835	0	0	0	0	0	0	0	0	0	0	0	0
d__Bacteria;p__Actinobacteriota;c__Coriobacteriia;o__Coriobacteriales;f__Eggerthellaceae;Other	0	0	0	0	0	0	0	0	0	0	0	0	0	0	0	0	0	0	0	0	0	0	0	0	0	0	0	0	0	0	0	0	0	0	0	0	0	0	0	0	0	0	0	0	0	0	0	0	0
d__Bacteria;p__Actinobacteriota;c__MB-A2-108;o__MB-A2-108;f__MB-A2-108;g__MB-A2-108	0	0	0.0227671	0.15761821366024517	0	0	0	0	0	0	0.056042	0	0.00875657	0	0.023642732049036778	0	0.010507880910683012	0.0157618	0.00525394	0.0157618	0.00175131	0	0	0	0	0.00175131	0.00700525	0	0.00525394	0	0.00963222	0.0157618	0	0	0	0	0	0.00175131	0.00262697	0	0	0	0	0	0	0.00700525	0.028021015761821366	0.00350263	0
d__Bacteria;p__Actinobacteriota;c__Rubrobacteria;o__Rubrobacterales;f__Rubrobacteriaceae;g__Rubrobacter	0	0.0814361	0	0	0	0.0157618	0	0	0.0420315	0.030648	0.13572679509632224	0	0.024518388791593695	0	0.0183888	0	0	0.00437828	0	0.0183888	0.0394046	0.00875657	0	0	0	0.0157618	0	0	0	0.00525394	0.00525394	0	0.023642732049036778	0	0	0	0	0	0	0	0	0.0148862	0	0	0.012259194395796848	0	0	0	0
d__Bacteria;p__Actinobacteriota;c__Thermoleophilia;Other;Other;Other	0	0	0	0	0	0	0	0	0	0	0	0	0	0	0	0	0	0	0	0	0	0	0	0	0	0	0	0	0	0	0	0	0	0	0	0	0	0	0	0	0	0	0	0	0	0	0	0	0
d__Bacteria;p__Actinobacteriota;c__Thermoleophilia;o__Gaiellales;Other;Other	0	0	0	0.23992994746059546	0	0	0	0	0	0	0	0	0	0	0.016637478108581436	0	0	0.0359019	0	0	0.00350263	0	0	0	0	0	0.00437828	0.010507880910683012	0	0	0	0	0	0	0	0	0	0	0	0	0	0	0.00262697	0	0	0	0	0	0
d__Bacteria;p__Actinobacteriota;c__Thermoleophilia;o__Gaiellales;f__Gaiellaceae;g__Gaiella	0.058669	0	0	0	0	0	0.0753065	0	0.0770578	0	0	0	0	0	0	0	0.033275	0.017513134851138354	0.0183888	0.0148862	0.016637478108581436	0	0	0	0	0.020140105078809107	0.017513134851138354	0	0.017513134851138354	0	0	0	0	0.00963222	0	0.00350263	0	0.023642732049036778	0.0359019	0	0	0	0	0.012259194395796848	0	0.00788091	0	0	0.0376532
d__Bacteria;p__Actinobacteriota;c__Thermoleophilia;o__Gaiellales;f__uncultured;g__uncultured	0.0542907	0	0	0	0	0.0411559	0.0157618	0	0	0	0	0.0858144	0.014010507880910683	0	0.00350263	0	0.0148862	0	0	0	0	0	0.000875657	0	0	0.021891418563922942	0.00875657	0.0315236	0	0.017513134851138354	0	0.030648	0.00875657	0.010507880910683012	0.00963222	0.0297723	0	0.033275	0.0341506	0.0192644	0	0.025394045534150613	0.056042	0	0.0402802	0.0262697	0.016637478108581436	0.012259194395796848	0.025394045534150613
d__Bacteria;p__Actinobacteriota;c__Thermoleophilia;o__Solirubrobacterales;Other;Other	0	0	0	0	0	0	0	0	0	0	0	0	0	0	0	0	0	0	0	0	0.012259194395796848	0	0	0	0	0	0	0	0	0	0	0	0	0	0	0	0	0	0	0	0	0	0	0	0	0	0	0	0
d__Bacteria;p__Actinobacteriota;c__Thermoleophilia;o__Solirubrobacterales;f__67-14;g__67-14	0	0.0271454	0.017513134851138354	0	0	0.0674256	0.18563922942206654	0	0	0	0	0	0.010507880910683012	0.0297723	0	0	0	0.11295971978984237	0	0.025394045534150613	0.00875657	0	0	0.046409807355516634	0.0192644	0.0411559	0.033275	0.025394045534150613	0.00963222	0.0359019	0.021891418563922942	0.046409807355516634	0.043782837127845885	0	0.0796848	0.0367776	0	0.033275	0.0148862	0.00963222	0	0.021891418563922942	0.0420315	0.0192644	0.021891418563922942	0.060420315236427324	0	0	0.050788091068301226
d__Bacteria;p__Actinobacteriota;c__Thermoleophilia;o__Solirubrobacterales;f__Solirubrobacteraceae;Other	0	0	0	0	0	0	0	0	0	0	0	0	0	0	0	0	0	0.016637478108581436	0	0	0	0.00175131	0	0	0.0113835	0	0	0.013134851138353765	0	0	0	0.00788091	0	0	0	0	0	0	0.0271454	0	0.0359019	0	0	0	0	0.0227671	0	0	0.000875657
d__Bacteria;p__Actinobacteriota;c__Thermoleophilia;o__Solirubrobacterales;f__Solirubrobacteraceae;g__Conexibacter	0	0	0	0	0	0	0	0	0	0	0	0	0	0	0.00788091	0	0	0	0	0	0.00525394	0.00788091	0.00700525	0	0	0.0297723	0	0.016637478108581436	0	0.014010507880910683	0.0183888	0	0.021015761821366025	0	0	0.020140105078809107	0	0	0	0	0	0.00175131	0	0	0	0	0	0.0525394	0
d__Bacteria;p__Actinobacteriota;c__Thermoleophilia;o__Solirubrobacterales;f__Solirubrobacteraceae;g__JCM_18997	0	0	0	0	0	0	0	0	0	0	0	0	0	0	0	0	0	0	0	0	0	0	0	0	0	0	0	0	0	0	0	0	0	0	0	0.010507880910683012	0	0	0	0	0	0	0	0	0.00700525	0	0	0	0
d__Bacteria;p__Actinobacteriota;c__Thermoleophilia;o__Solirubrobacterales;f__Solirubrobacteraceae;g__Parviterribacter	0	0	0	0	0	0	0	0	0	0	0	0	0	0	0	0	0	0	0	0	0	0	0	0	0.00437828	0	0.00875657	0	0	0	0	0	0.00525394	0	0.00350263	0	0	0	0	0	0	0	0	0	0	0	0.00875657	0	0
d__Bacteria;p__Actinobacteriota;c__Thermoleophilia;o__Solirubrobacterales;f__Solirubrobacteraceae;g__Patulibacter	0	0	0	0	0	0	0	0	0	0	0	0	0	0	0	0	0	0	0	0	0	0	0	0	0	0	0	0	0	0	0	0	0	0	0	0	0	0	0	0	0	0	0	0	0	0	0	0	0
d__Bacteria;p__Actinobacteriota;c__Thermoleophilia;o__Solirubrobacterales;f__Solirubrobacteraceae;g__Solirubrobacter	0	0.0674256	0	0	0	0	0	0	0	0	0.1733800350262697	0	0	0	0	0	0	0	0	0	0	0.043782837127845885	0.025394045534150613	0	0.012259194395796848	0.0061296	0	0	0	0	0.0761821	0	0.0455342	0.033275	0	0	0	0	0	0	0	0	0	0	0.0271454	0	0	0	0
d__Bacteria;p__Actinobacteriota;c__Thermoleophilia;o__Solirubrobacterales;f__Solirubrobacteraceae;g__Solirubrobacteraceae	0	0	0	0	0	0	0	0	0	0	0	0	0	0	0	0	0	0	0	0	0.014010507880910683	0	0	0	0	0	0	0	0	0	0	0	0	0	0	0	0	0	0	0	0	0	0	0	0	0	0	0	0
d__Bacteria;p__Actinobacteriota;c__Thermoleophilia;o__Solirubrobacterales;f__Solirubrobacteraceae;g__uncultured	0	0	0	0	0	0	0	0	0	0	0	0	0	0	0	0	0	0	0	0	0	0	0	0	0	0	0	0	0	0	0	0	0	0	0	0	0	0	0	0	0	0	0	0	0	0	0	0	0
d__Bacteria;p__Actinobacteriota;c__Thermoleophilia;o__Thermophilales;f__Thermoleophilaceae;g__Thermoleophilum	0	0	0	0	0	0	0	0	0	0	0	0	0	0	0	0	0	0	0	0	0	0	0	0	0	0	0	0	0	0	0	0	0	0	0	0	0	0	0	0	0	0	0	0	0	0	0	0	0
d__Bacteria;p__Actinobacteriota;c__Thermoleophilia;o__uncultured;f__uncultured;g__uncultured	0	0.013134851138353765	0	0	0	0	0	0	0	0	0	0	0	0	0	0	0	0	0	0.00700525	0	0	0.013134851138353765	0	0	0	0	0	0	0	0	0	0	0	0.00437828	0	0	0	0	0	0	0	0	0	0	0	0.016637478108581436	0	0
d__Bacteria;p__Armatimonadota;Other;Other;Other;Other	0	0	0	0	0	0	0	0	0	0	0	0	0	0	0	0	0	0	0	0	0	0	0	0	0	0	0	0	0	0	0	0	0	0	0	0	0	0	0	0	0	0	0	0	0	0	0	0	0
d__Bacteria;p__Armatimonadota;c__Armatimonadia;o__Armatimonadales;Other;Other	0	0	0	0	0	0	0	0	0	0	0	0	0	0	0	0	0	0	0	0	0	0	0	0	0	0	0	0	0	0	0	0	0	0	0	0	0	0	0	0	0	0	0	0	0	0	0	0	0
d__Bacteria;p__Armatimonadota;c__Armatimonadia;o__Armatimonadales;f__Armatimonadales;g__Armatimonadales	0	0	0	0	0	0	0	0	0	0	0	0.0157618	0	0	0	0	0	0	0	0	0	0	0	0	0	0	0	0	0	0	0	0	0	0	0	0	0	0	0	0	0	0	0	0	0	0	0	0	0
d__Bacteria;p__Armatimonadota;c__Chthonomonadetes;o__Chthonomonadales;f__Chthonomonadaceae;g__Chthonomonas	0	0	0	0	0	0	0	0	0	0	0	0	0	0	0	0	0	0	0	0	0	0	0	0	0	0	0	0	0	0	0	0	0	0	0	0	0	0.000875657	0.00437828	0	0	0.00700525	0	0	0	0	0	0.0061296	0
d__Bacteria;p__Armatimonadota;c__Chthonomonadetes;o__Chthonomonadales;f__Chthonomonadales;g__Chthonomonadales	0	0	0	0	0	0.00350263	0	0	0	0	0	0	0	0	0	0	0	0	0	0	0	0	0	0	0	0	0.000875657	0	0	0	0	0	0	0	0	0	0	0	0.0061296	0	0	0	0.010507880910683012	0	0.00350263	0	0	0	0
d__Bacteria;p__Armatimonadota;c__Fimbriimonadia;o__Fimbriimonadales;f__Fimbriimonadaceae;g__Fimbriimonadaceae	0	0	0	0	0	0	0	0	0	0	0	0	0	0.00350263	0	0.00525394	0.00437828	0	0	0	0.000875657	0	0	0	0.000875657	0.00175131	0	0	0.00700525	0	0	0.000875657	0	0.00175131	0	0.00788091	0.00262697	0	0	0.00525394	0	0.000875657	0	0.00525394	0	0.00175131	0.020140105078809107	0	0
d__Bacteria;p__Armatimonadota;c__Fimbriimonadia;o__Fimbriimonadales;f__Fimbriimonadaceae;g__Fimbriimonas	0	0	0	0	0	0	0	0	0	0	0	0	0	0	0	0	0	0	0	0	0	0	0	0	0.00262697	0	0	0	0	0	0	0	0	0	0	0	0	0	0	0	0	0	0	0	0	0.000875657	0	0	0
d__Bacteria;p__Armatimonadota;c__uncultured;o__uncultured;f__uncultured;g__uncultured	0	0	0	0	0	0	0	0	0.00700525	0	0	0	0	0	0.00262697	0	0	0.00525394	0.00175131	0	0.00175131	0	0.000875657	0	0.00175131	0.00700525	0	0	0	0.00525394	0	0	0.00350263	0	0.00350263	0	0	0	0	0	0	0	0	0	0.00350263	0.000875657	0.00262697	0	0.00262697
d__Bacteria;p__Bacteroidota;c__Bacteroidia;Other;Other;Other	0	0	0	0	0	0	0	0	0	0	0	0	0	0	0	0	0	0	0	0	0	0	0	0	0	0	0	0	0	0	0	0	0	0	0	0	0	0	0	0	0	0	0	0	0	0	0	0	0
d__Bacteria;p__Bacteroidota;c__Bacteroidia;o__Bacteroidales;f__Bacteroidaceae;g__Bacteroides	0	0	0	0	0	0	0	0	0	0	0	0	0	0	0	0	0	0	0	0	0	0	0	0	0	0	0	0	0	0	0	0	0	0	0	0	0	0	0	0	0	0	0	0	0	0	0	0	0
d__Bacteria;p__Bacteroidota;c__Bacteroidia;o__Bacteroidales;f__Bacteroidetes_vadinHA17;g__Bacteroidetes_vadinHA17	0	0	0	0	0	0	0	0	0	0	0	0	0	0	0	0	0	0	0	0	0	0	0	0	0	0	0	0	0	0	0	0	0	0	0	0	0	0	0	0	0	0	0	0.000875657	0	0	0	0	0
d__Bacteria;p__Bacteroidota;c__Bacteroidia;o__Bacteroidales;f__Barnesiellaceae;g__Barnesiella	0	0	0	0	0	0	0	0	0	0	0	0	0	0	0	0	0	0	0	0	0	0	0	0	0	0	0	0	0	0	0	0	0	0	0	0	0	0	0	0	0	0	0	0	0	0	0	0	0
d__Bacteria;p__Bacteroidota;c__Bacteroidia;o__Bacteroidales;f__F082;g__F082	0	0	0	0	0	0	0	0	0	0	0	0	0	0	0	0	0	0	0	0	0	0	0	0	0	0	0	0	0	0	0	0	0	0	0	0	0	0	0	0	0	0	0	0	0	0	0	0	0
d__Bacteria;p__Bacteroidota;c__Bacteroidia;o__Bacteroidales;f__Muribaculaceae;g__Muribaculaceae	0	0	0	0	0	0	0	0	0	0	0	0	0	0	0	0	0	0	0	0	0	0	0	0	0	0	0	0	0	0	0	0	0	0	0	0	0	0	0	0	0	0	0	0	0	0	0	0	0
d__Bacteria;p__Bacteroidota;c__Bacteroidia;o__Bacteroidales;f__Porphyromonadaceae;g__Porphyromonas	0	0	0	0	0	0	0	0	0	0	0	0	0	0	0	0	0	0	0	0	0	0	0	0	0	0	0	0	0	0	0	0	0	0	0	0	0	0	0	0	0	0	0	0	0	0	0	0	0
d__Bacteria;p__Bacteroidota;c__Bacteroidia;o__Bacteroidales;f__Prevotellaceae;Other	0	0	0	0	0	0	0	0	0	0	0	0	0	0	0	0	0	0	0	0	0	0	0	0	0	0	0	0	0	0	0	0	0	0	0	0	0	0	0	0	0	0	0	0	0	0	0	0	0
d__Bacteria;p__Bacteroidota;c__Bacteroidia;o__Bacteroidales;f__Prevotellaceae;g__Alloprevotella	0	0	0	0	0	0	0	0	0	0	0	0	0	0	0	0	0	0	0	0	0	0	0	0	0	0	0	0	0	0	0	0	0	0	0	0	0	0	0	0	0	0	0	0	0	0	0	0	0
d__Bacteria;p__Bacteroidota;c__Bacteroidia;o__Bacteroidales;f__Prevotellaceae;g__Prevotella	0	0	0	0	0	0	0	0	0	0	0	0	0	0	0	0	0	0	0	0	0	0	0	0	0	0	0	0	0	0	0	0	0	0	0	0	0	0	0	0	0	0	0	0	0	0	0	0	0
d__Bacteria;p__Bacteroidota;c__Bacteroidia;o__Bacteroidales;f__Prevotellaceae;g__Prevotella_9	0	0	0	0	0	0	0	0	0	0	0	0	0	0	0	0	0	0	0	0	0	0	0	0	0	0	0	0	0	0	0	0	0	0	0	0	0	0	0	0	0	0	0	0	0	0	0	0	0
d__Bacteria;p__Bacteroidota;c__Bacteroidia;o__Bacteroidales;f__Prevotellaceae;g__Prevotellaceae_UCG-001	0	0	0	0	0	0	0	0	0	0	0	0	0	0	0	0	0	0	0	0	0	0	0	0	0	0	0	0	0	0	0	0	0	0	0	0	0	0	0	0	0	0	0	0	0	0	0	0	0
d__Bacteria;p__Bacteroidota;c__Bacteroidia;o__Bacteroidales;f__Prevotellaceae;g__Prevotellaceae_UCG-003	0	0	0	0	0	0	0	0	0	0	0	0	0	0	0	0	0	0	0	0	0	0	0	0	0	0	0	0	0	0	0	0	0	0	0	0	0	0	0	0	0	0	0	0	0	0	0	0	0
d__Bacteria;p__Bacteroidota;c__Bacteroidia;o__Bacteroidales;f__Prevotellaceae;g__Prevotellaceae_UCG-004	0	0	0	0	0	0	0	0	0	0	0	0	0	0	0	0	0	0	0	0	0	0	0	0	0	0	0	0	0	0	0	0	0	0	0	0	0	0	0	0	0	0	0	0	0	0	0	0	0
d__Bacteria;p__Bacteroidota;c__Bacteroidia;o__Bacteroidales;f__Prolixibacteraceae;g__WCHB1-32	0	0	0	0	0	0	0	0	0	0	0	0	0	0	0	0	0	0	0	0	0	0	0	0	0	0	0	0	0	0	0	0	0	0	0	0	0	0	0	0	0	0	0	0.000875657	0	0	0	0	0
d__Bacteria;p__Bacteroidota;c__Bacteroidia;o__Bacteroidales;f__Rikenellaceae;g__Alistipes	0	0	0	0	0	0	0	0	0	0	0	0	0	0	0	0	0	0	0	0	0	0	0	0	0	0	0	0	0	0	0	0	0	0	0	0	0	0	0	0	0	0	0	0	0	0	0	0	0
d__Bacteria;p__Bacteroidota;c__Bacteroidia;o__Bacteroidales;f__Rikenellaceae;g__Rikenellaceae_RC9_gut_group	0	0	0	0	0	0	0	0	0	0	0	0	0	0	0	0	0	0	0	0	0	0	0	0	0	0	0	0	0	0	0	0	0	0	0	0	0	0	0	0	0	0	0	0	0	0	0	0	0
d__Bacteria;p__Bacteroidota;c__Bacteroidia;o__Bacteroidales;f__p-251-o5;g__p-251-o5	0	0	0	0	0	0	0	0	0	0	0	0	0	0	0	0	0	0	0	0	0	0	0	0	0	0	0	0	0	0	0	0	0	0	0	0	0	0	0	0	0	0	0	0	0	0	0	0	0
d__Bacteria;p__Bacteroidota;c__Bacteroidia;o__Bacteroidetes_VC2.1_Bac22;f__Bacteroidetes_VC2.1_Bac22;g__Bacteroidetes_VC2.1_Bac22	0	0	0	0	0	0	0	0	0	0	0	0	0	0	0	0	0	0	0	0	0	0	0	0	0	0	0	0	0	0	0	0	0.00175131	0.00525394	0	0	0	0	0	0	0	0	0	0	0	0	0	0	0
d__Bacteria;p__Bacteroidota;c__Bacteroidia;o__Chitinophagales;Other;Other	0	0	0	0	0	0	0	0	0	0	0	0	0	0	0	0.00437828	0	0	0.00788091	0	0	0	0	0	0	0	0	0	0	0.00437828	0	0	0	0	0.00175131	0	0	0	0.000875657	0.00350263	0	0	0	0	0	0	0.000875657	0	0
d__Bacteria;p__Bacteroidota;c__Bacteroidia;o__Chitinophagales;f__37-13;g__37-13	0	0	0	0	0	0	0	0	0	0	0	0	0	0	0	0	0	0	0.000875657	0	0	0	0	0	0	0	0	0	0	0	0.00437828	0.00437828	0	0	0	0	0	0	0	0	0	0	0	0.00875657	0	0	0.0113835	0	0
d__Bacteria;p__Bacteroidota;c__Bacteroidia;o__Chitinophagales;f__Chitinophagaceae;Other	0	0	0	0	0	0.025394045534150613	0	0.014010507880910683	0.0796848	0.0385289	0	0	0.013134851138353765	0.0490368	0.024518388791593695	0	0.010507880910683012	0	0.00525394	0	0.00700525	0.00175131	0	0.0113835	0.0192644	0.030648	0.014010507880910683	0.014010507880910683	0	0.00788091	0	0.0595447	0.010507880910683012	0.0297723	0	0.020140105078809107	0	0	0	0	0.024518388791593695	0.016637478108581436	0	0	0.0148862	0	0	0.00175131	0.010507880910683012
d__Bacteria;p__Bacteroidota;c__Bacteroidia;o__Chitinophagales;f__Chitinophagaceae;g__Aurantisolimonas	0	0	0	0	0	0	0	0	0	0	0	0	0	0.0113835	0.00788091	0.013134851138353765	0	0	0	0	0	0	0	0	0	0.000875657	0.00175131	0.0148862	0	0	0	0	0.0061296	0.021015761821366025	0	0	0.00525394	0	0	0	0	0	0	0	0	0	0	0	0
d__Bacteria;p__Bacteroidota;c__Bacteroidia;o__Chitinophagales;f__Chitinophagaceae;g__Chitinophaga	0	0	0	0	0	0	0	0	0	0	0	0	0	0	0	0	0	0	0	0	0	0	0	0	0	0	0	0.00175131	0	0	0.016637478108581436	0	0	0	0	0	0	0	0	0	0.0183888	0	0	0	0	0	0	0	0
d__Bacteria;p__Bacteroidota;c__Bacteroidia;o__Chitinophagales;f__Chitinophagaceae;g__Chitinophagaceae	0	0	0	0	0	0	0	0	0	0	0	0	0	0	0	0	0	0	0	0	0	0	0	0	0	0	0	0.00875657	0	0	0	0	0	0	0	0	0	0	0	0	0	0	0	0	0	0	0	0	0
d__Bacteria;p__Bacteroidota;c__Bacteroidia;o__Chitinophagales;f__Chitinophagaceae;g__Cnuella	0	0	0	0	0	0	0	0	0	0	0	0	0	0	0	0	0	0	0.00350263	0	0	0.00700525	0.00700525	0	0.00525394	0	0.00700525	0	0	0	0	0	0	0	0	0	0	0	0	0	0	0	0	0	0	0	0	0	0
d__Bacteria;p__Bacteroidota;c__Bacteroidia;o__Chitinophagales;f__Chitinophagaceae;g__Dinghuibacter	0	0	0	0	0	0	0	0	0	0	0	0	0	0	0	0	0	0	0	0	0	0.00262697	0.00788091	0	0	0	0	0.00175131	0	0	0	0	0	0	0	0	0	0	0	0	0	0	0	0	0	0	0	0	0
d__Bacteria;p__Bacteroidota;c__Bacteroidia;o__Chitinophagales;f__Chitinophagaceae;g__Edaphobaculum	0	0	0	0	0	0	0	0	0	0	0	0	0.00525394	0.017513134851138354	0	0.00963222	0.00875657	0.00262697	0.00525394	0	0	0.00963222	0	0.000875657	0.0297723	0	0.0061296	0.00437828	0.000875657	0	0.010507880910683012	0	0.00963222	0	0	0	0	0	0.0113835	0	0.00175131	0.00350263	0	0.00700525	0	0	0	0.00788091	0.014010507880910683
d__Bacteria;p__Bacteroidota;c__Bacteroidia;o__Chitinophagales;f__Chitinophagaceae;g__Ferruginibacter	0	0	0	0	0	0	0	0	0	0	0	0	0	0	0.013134851138353765	0	0	0	0	0	0	0	0	0	0	0	0.000875657	0.00963222	0.00875657	0	0.021891418563922942	0	0.043782837127845885	0	0	0	0	0	0.013134851138353765	0.00525394	0	0.00788091	0	0.00350263	0	0	0	0.00875657	0
d__Bacteria;p__Bacteroidota;c__Bacteroidia;o__Chitinophagales;f__Chitinophagaceae;g__Flaviaesturariibacter	0	0	0	0	0	0	0	0	0	0.1138353765323993	0	0	0	0	0	0	0	0	0	0	0	0	0	0	0	0	0	0	0	0	0	0	0	0	0	0	0	0	0	0	0	0	0	0	0	0	0	0	0
d__Bacteria;p__Bacteroidota;c__Bacteroidia;o__Chitinophagales;f__Chitinophagaceae;g__Flavihumibacter	0	0	0	0	0	0	0	0	0	0	0	0	0	0	0	0	0	0	0	0	0	0	0	0	0	0	0	0	0	0	0	0	0	0	0	0	0	0	0	0	0	0	0	0	0	0	0	0	0
d__Bacteria;p__Bacteroidota;c__Bacteroidia;o__Chitinophagales;f__Chitinophagaceae;g__Flavisolibacter	0	0	0	0	0	0	0	0	0	0	0.0674256	0	0.023642732049036778	0.0227671	0.0061296	0.0271454	0	0	0.0113835	0.017513134851138354	0	0.00700525	0.0061296	0.00875657	0.0157618	0	0.0061296	0.020140105078809107	0	0	0.030648	0	0	0.00525394	0	0	0	0	0	0	0	0.014010507880910683	0.00700525	0	0.024518388791593695	0	0	0	0.012259194395796848
d__Bacteria;p__Bacteroidota;c__Bacteroidia;o__Chitinophagales;f__Chitinophagaceae;g__Flavitalea	0	0	0	0	0	0	0	0	0	0	0	0	0	0	0	0	0	0	0	0.00437828	0.00350263	0	0.00700525	0.00262697	0.00700525	0	0	0	0	0	0	0	0	0	0	0.014010507880910683	0	0	0	0	0	0	0	0	0	0	0	0	0
d__Bacteria;p__Bacteroidota;c__Bacteroidia;o__Chitinophagales;f__Chitinophagaceae;g__Heliimonas	0	0	0	0	0	0	0	0	0	0	0	0	0	0	0	0	0	0	0	0	0	0	0	0	0	0	0	0	0	0	0	0	0	0	0	0	0	0	0	0	0	0	0	0	0	0	0	0	0
d__Bacteria;p__Bacteroidota;c__Bacteroidia;o__Chitinophagales;f__Chitinophagaceae;g__Lacibacter	0	0	0	0	0	0	0	0	0	0	0	0	0	0	0	0	0	0	0	0	0	0	0	0	0	0	0	0	0	0	0	0	0	0	0	0	0	0	0	0	0	0	0	0	0	0	0	0	0
d__Bacteria;p__Bacteroidota;c__Bacteroidia;o__Chitinophagales;f__Chitinophagaceae;g__Niastella	0.024518388791593695	0	0.012259194395796848	0	0	0	0	0	0	0	0	0	0	0	0.0157618	0.0157618	0	0	0.00525394	0	0	0	0.0113835	0	0	0	0.0113835	0	0	0	0	0	0	0	0	0	0	0	0	0	0	0	0	0.00437828	0	0	0	0	0
d__Bacteria;p__Bacteroidota;c__Bacteroidia;o__Chitinophagales;f__Chitinophagaceae;g__Parafilimonas	0	0	0	0	0	0	0	0	0	0	0	0	0.0157618	0	0	0	0	0	0	0	0	0	0	0	0	0	0	0.00350263	0	0	0	0	0	0	0	0	0	0	0	0	0	0	0	0	0	0	0	0.00350263	0
d__Bacteria;p__Bacteroidota;c__Bacteroidia;o__Chitinophagales;f__Chitinophagaceae;g__Parasegetibacter	0	0	0	0	0	0	0	0	0	0	0	0	0	0	0	0	0	0	0	0	0.000875657	0	0	0	0	0	0	0	0	0	0	0	0	0	0	0	0	0	0	0	0	0	0	0	0	0	0	0	0
d__Bacteria;p__Bacteroidota;c__Bacteroidia;o__Chitinophagales;f__Chitinophagaceae;g__Pseudoflavitalea	0	0	0	0	0	0	0	0	0	0	0	0	0	0	0	0	0	0	0	0	0	0	0	0	0	0	0	0	0	0	0	0	0	0	0	0	0	0	0	0	0	0	0	0	0	0	0	0	0
d__Bacteria;p__Bacteroidota;c__Bacteroidia;o__Chitinophagales;f__Chitinophagaceae;g__Puia	0	0	0	0	0	0	0	0	0	0	0	0	0	0	0	0	0	0	0	0	0	0	0	0	0	0	0	0	0	0	0	0	0	0	0	0	0	0	0	0	0	0	0	0	0	0	0	0	0
d__Bacteria;p__Bacteroidota;c__Bacteroidia;o__Chitinophagales;f__Chitinophagaceae;g__Sediminibacterium	0	0	0	0	0	0	0	0	0	0	0	0	0	0	0	0	0	0	0	0	0	0	0	0	0	0	0	0	0	0	0	0	0	0	0	0	0	0	0	0	0	0	0	0	0	0	0	0	0
d__Bacteria;p__Bacteroidota;c__Bacteroidia;o__Chitinophagales;f__Chitinophagaceae;g__Segetibacter	0	0	0	0	0	0	0	0	0	0	0	0	0	0	0	0	0	0	0.0227671	0	0.0061296	0.00788091	0	0	0.0113835	0	0	0.00525394	0.021891418563922942	0	0	0	0	0	0.00875657	0.014010507880910683	0	0	0.021015761821366025	0	0.0455342	0	0	0	0.0341506	0	0	0.017513134851138354	0.0341506
d__Bacteria;p__Bacteroidota;c__Bacteroidia;o__Chitinophagales;f__Chitinophagaceae;g__Taibaiella	0	0	0	0	0	0	0	0	0	0	0	0	0	0	0	0	0	0	0	0	0	0	0	0	0	0	0	0	0	0.00175131	0	0	0	0	0	0	0	0	0	0	0	0	0	0	0	0	0	0	0
d__Bacteria;p__Bacteroidota;c__Bacteroidia;o__Chitinophagales;f__Chitinophagaceae;g__Terrimonas	0.028896672504378284	0	0	0	0	0	0	0	0	0.0271454	0	0	0	0.0183888	0.00262697	0.0385289	0	0	0	0.0183888	0	0	0.00788091	0.010507880910683012	0	0	0.023642732049036778	0	0.0113835	0	0.00262697	0	0	0.020140105078809107	0	0	0	0	0.010507880910683012	0.00875657	0.00875657	0	0	0.021015761821366025	0	0	0	0	0
d__Bacteria;p__Bacteroidota;c__Bacteroidia;o__Chitinophagales;f__Chitinophagaceae;g__UTBCD1	0	0	0	0	0	0	0	0	0	0	0	0	0	0	0	0	0	0	0	0	0	0	0	0	0	0	0	0	0	0	0	0	0	0	0	0	0	0	0	0	0	0	0	0	0	0	0	0	0
d__Bacteria;p__Bacteroidota;c__Bacteroidia;o__Chitinophagales;f__Chitinophagaceae;g__uncultured	0	0	0	0	0	0	0	0	0	0	0	0	0	0.0192644	0.0192644	0.0359019	0	0.0113835	0.023642732049036778	0.014010507880910683	0.010507880910683012	0	0	0.025394045534150613	0.00262697	0.013134851138353765	0	0.0061296	0.010507880910683012	0.00350263	0	0	0	0	0	0.0499124	0	0	0	0.00875657	0.012259194395796848	0.00525394	0.023642732049036778	0	0	0.0148862	0.021015761821366025	0.0297723	0.00437828
d__Bacteria;p__Bacteroidota;c__Bacteroidia;o__Chitinophagales;f__Saprospiraceae;g__OLB8	0	0	0	0	0	0	0	0	0	0	0	0	0	0	0	0	0	0	0	0	0	0	0	0	0	0	0	0	0	0	0	0	0	0	0	0	0	0	0	0	0	0	0	0	0	0	0	0	0
d__Bacteria;p__Bacteroidota;c__Bacteroidia;o__Chitinophagales;f__Saprospiraceae;g__Phaeodactylibacter	0	0	0	0	0	0	0	0	0	0	0	0	0	0	0	0	0	0	0	0	0	0	0	0	0	0	0	0	0	0	0	0	0	0	0	0	0	0	0	0	0	0	0	0	0	0	0	0	0
d__Bacteria;p__Bacteroidota;c__Bacteroidia;o__Chitinophagales;f__Saprospiraceae;g__uncultured	0	0	0	0	0	0	0	0	0	0	0	0	0	0.00525394	0	0	0	0	0.010507880910683012	0	0.00963222	0.00700525	0.016637478108581436	0.00788091	0.012259194395796848	0	0	0	0.00437828	0	0	0	0.024518388791593695	0	0	0	0.0113835	0	0	0	0	0	0	0.020140105078809107	0	0	0	0	0
d__Bacteria;p__Bacteroidota;c__Bacteroidia;o__Chitinophagales;f__uncultured;g__uncultured	0	0	0	0	0	0	0	0	0.00262697	0	0	0	0	0	0	0	0.00175131	0	0	0.000875657	0	0.000875657	0.00262697	0	0.000875657	0	0	0	0	0	0	0.00262697	0	0	0	0	0	0.0061296	0	0	0	0.00175131	0	0	0	0	0	0	0.00262697
d__Bacteria;p__Bacteroidota;c__Bacteroidia;o__Cytophagales;Other;Other	0	0	0	0	0	0	0	0	0	0	0	0	0	0	0	0	0	0	0	0.000875657	0	0	0	0	0.0061296	0.000875657	0	0.00437828	0	0.00175131	0	0.00437828	0	0	0	0	0	0	0	0	0	0	0	0	0	0	0	0.00350263	0
d__Bacteria;p__Bacteroidota;c__Bacteroidia;o__Cytophagales;f__Amoebophilaceae;g__Candidatus_Amoebophilus	0	0	0	0	0	0	0	0	0	0	0	0	0	0	0	0	0	0	0	0	0	0	0	0	0	0	0	0	0	0	0	0	0	0	0.000875657	0	0	0	0	0	0	0	0	0	0	0	0	0	0
d__Bacteria;p__Bacteroidota;c__Bacteroidia;o__Cytophagales;f__Cyclobacteriaceae;g__Algoriphagus	0	0	0	0	0	0	0	0	0	0	0	0	0	0	0	0	0	0	0	0	0	0	0	0	0	0	0	0	0	0	0	0	0	0	0	0	0	0	0	0	0	0	0	0	0	0	0	0	0
d__Bacteria;p__Bacteroidota;c__Bacteroidia;o__Cytophagales;f__Cyclobacteriaceae;g__Nafulsella	0	0	0	0	0	0	0	0	0	0	0	0	0	0	0	0	0	0	0	0	0	0	0	0	0	0	0	0	0	0	0	0	0	0	0	0	0	0	0	0	0	0	0	0	0	0	0	0	0
d__Bacteria;p__Bacteroidota;c__Bacteroidia;o__Cytophagales;f__Cyclobacteriaceae;g__uncultured	0	0	0	0	0	0	0	0	0	0	0	0	0	0	0	0	0	0	0	0	0	0	0	0.000875657	0	0	0	0	0	0	0	0	0	0	0	0	0	0	0	0	0	0	0	0	0	0	0	0	0.00262697
d__Bacteria;p__Bacteroidota;c__Bacteroidia;o__Cytophagales;f__Cytophagaceae;Other	0	0	0	0	0	0	0	0	0	0	0	0	0	0	0	0	0	0	0	0	0	0	0	0	0	0	0	0	0	0	0.00262697	0	0	0	0	0	0	0	0	0	0	0	0	0	0	0	0	0	0
d__Bacteria;p__Bacteroidota;c__Bacteroidia;o__Cytophagales;f__Cytophagaceae;g__Cytophaga	0	0	0	0	0	0	0	0	0	0	0	0	0	0	0.00350263	0	0	0	0	0	0	0	0	0	0	0	0	0.00700525	0	0	0	0	0.00350263	0	0	0	0	0	0	0	0	0	0.000875657	0	0	0	0	0	0
d__Bacteria;p__Bacteroidota;c__Bacteroidia;o__Cytophagales;f__Cytophagaceae;g__Cytophagaceae	0	0	0	0	0	0	0	0	0	0	0	0	0	0	0	0	0	0	0	0	0	0	0	0	0.00788091	0	0	0	0	0	0	0	0	0	0	0	0	0	0	0	0	0	0	0	0	0	0	0	0
d__Bacteria;p__Bacteroidota;c__Bacteroidia;o__Cytophagales;f__Cytophagaceae;g__Rhodocytophaga	0	0	0	0	0	0	0	0	0	0	0	0	0	0	0	0	0.000875657	0	0	0	0.00262697	0.00788091	0	0	0.0061296	0	0	0	0	0	0	0	0	0	0	0	0	0	0	0	0	0	0	0	0	0	0	0	0
d__Bacteria;p__Bacteroidota;c__Bacteroidia;o__Cytophagales;f__Cytophagaceae;g__Sporocytophaga	0	0	0	0	0	0	0	0	0	0	0	0	0	0	0	0	0	0	0	0.0157618	0.00525394	0.00175131	0	0.00175131	0.00700525	0	0.00350263	0	0.00525394	0	0	0.00525394	0.010507880910683012	0.0061296	0.00350263	0	0	0.00437828	0	0	0	0	0	0	0	0	0	0	0
d__Bacteria;p__Bacteroidota;c__Bacteroidia;o__Cytophagales;f__Hymenobacteraceae;Other	0	0	0	0	0	0	0	0	0	0	0	0	0	0	0	0	0	0	0	0	0	0	0	0	0	0	0	0	0	0	0	0	0	0	0	0	0	0	0	0	0	0	0	0	0	0	0	0	0
d__Bacteria;p__Bacteroidota;c__Bacteroidia;o__Cytophagales;f__Hymenobacteraceae;g__Adhaeribacter	0	0	0	0	0	0	0	0	0.020140105078809107	0	0	0	0	0	0	0.025394045534150613	0	0	0	0	0.00963222	0.00437828	0.010507880910683012	0	0.017513134851138354	0	0.00525394	0.00437828	0	0	0.0061296	0	0	0.014010507880910683	0	0	0.0192644	0	0	0.0113835	0.00525394	0	0.00700525	0	0	0	0	0.012259194395796848	0.024518388791593695
d__Bacteria;p__Bacteroidota;c__Bacteroidia;o__Cytophagales;f__Hymenobacteraceae;g__Hymenobacter	0	0	0	0	0	0	0	0	0	0	0	0	0	0	0	0	0	0.00350263	0	0	0	0	0	0	0.00525394	0.0061296	0	0	0	0	0	0	0	0	0	0	0	0	0	0	0	0	0.000875657	0	0.021891418563922942	0	0	0.00525394	0.00875657
d__Bacteria;p__Bacteroidota;c__Bacteroidia;o__Cytophagales;f__Hymenobacteraceae;g__Nibribacter	0	0	0	0	0	0	0	0	0	0	0	0	0	0	0	0	0	0	0	0	0	0	0	0	0	0	0	0	0	0	0	0	0	0	0	0	0	0	0	0	0	0	0	0	0	0	0	0	0
d__Bacteria;p__Bacteroidota;c__Bacteroidia;o__Cytophagales;f__Hymenobacteraceae;g__Pontibacter	0	0	0	0	0	0	0	0	0	0.024518388791593695	0	0	0.000875657	0	0	0	0	0	0	0	0	0	0	0	0	0	0	0	0	0	0	0	0	0	0	0	0	0.00175131	0	0	0	0	0	0.00700525	0	0	0	0	0
d__Bacteria;p__Bacteroidota;c__Bacteroidia;o__Cytophagales;f__Hymenobacteraceae;g__Rufibacter	0	0	0	0	0	0	0	0	0	0	0	0	0	0	0	0	0	0	0.00175131	0	0	0.00175131	0	0	0.000875657	0	0	0	0	0	0	0	0	0	0	0	0	0	0	0	0	0	0	0	0	0	0	0	0
d__Bacteria;p__Bacteroidota;c__Bacteroidia;o__Cytophagales;f__Microscillaceae;Other	0	0	0	0	0	0	0	0	0	0	0	0	0.012259194395796848	0	0	0.0227671	0	0	0	0	0	0	0.00788091	0	0	0	0.014010507880910683	0	0.012259194395796848	0	0	0.016637478108581436	0.00175131	0	0	0	0.00437828	0	0	0	0	0	0	0	0	0	0.0148862	0.00262697	0
d__Bacteria;p__Bacteroidota;c__Bacteroidia;o__Cytophagales;f__Microscillaceae;g__Chryseolinea	0	0	0	0	0	0	0	0	0	0	0	0	0	0	0	0	0	0	0	0	0	0	0.00350263	0.00437828	0	0	0	0.00875657	0.021891418563922942	0	0	0.0192644	0	0.0113835	0	0	0	0	0	0	0	0	0	0	0	0	0	0	0
d__Bacteria;p__Bacteroidota;c__Bacteroidia;o__Cytophagales;f__Microscillaceae;g__Flexibacter	0	0	0	0	0	0	0	0	0	0	0	0	0	0	0	0	0	0	0	0	0	0	0	0	0	0.00175131	0	0	0	0	0	0	0	0	0	0	0	0	0	0	0	0	0	0	0	0	0	0	0
d__Bacteria;p__Bacteroidota;c__Bacteroidia;o__Cytophagales;f__Microscillaceae;g__Hassallia	0	0	0	0	0	0	0	0	0	0	0	0	0	0	0	0	0	0	0	0	0	0	0	0	0	0	0	0	0.00262697	0	0	0	0	0.00437828	0	0	0	0	0	0	0	0	0	0.00875657	0	0	0	0	0
d__Bacteria;p__Bacteroidota;c__Bacteroidia;o__Cytophagales;f__Microscillaceae;g__OLB12	0	0	0	0	0	0	0	0	0	0	0	0	0	0	0	0	0	0	0	0	0	0	0	0	0	0	0	0	0	0.0061296	0	0	0	0	0	0	0	0	0	0	0	0	0	0	0	0	0	0	0
d__Bacteria;p__Bacteroidota;c__Bacteroidia;o__Cytophagales;f__Microscillaceae;g__Ohtaekwangia	0	0	0	0	0.0385289	0	0	0	0	0	0	0	0	0.0323993	0	0	0.010507880910683012	0	0.00525394	0.0367776	0	0	0.00700525	0	0.017513134851138354	0.00788091	0	0	0	0	0.013134851138353765	0	0.021891418563922942	0	0.00875657	0	0	0	0	0.00700525	0.00350263	0	0	0.00700525	0.00437828	0	0	0	0.021891418563922942
d__Bacteria;p__Bacteroidota;c__Bacteroidia;o__Cytophagales;f__Microscillaceae;g__uncultured	0	0	0	0	0	0	0.00788091	0	0	0	0	0	0.00437828	0.0359019	0.0148862	0.0323993	0.00175131	0	0	0.00262697	0	0	0	0.00175131	0.00525394	0	0	0.010507880910683012	0.00700525	0.025394045534150613	0	0.00525394	0	0.016637478108581436	0.014010507880910683	0	0.0262697	0.00525394	0	0.00437828	0.00175131	0	0	0.023642732049036778	0	0	0.00437828	0.00700525	0
d__Bacteria;p__Bacteroidota;c__Bacteroidia;o__Cytophagales;f__Spirosomaceae;Other	0	0	0	0	0	0	0	0	0	0	0	0	0	0	0	0	0	0	0	0	0	0	0	0	0	0	0	0	0	0	0	0	0	0	0	0	0	0	0	0	0	0	0	0	0	0	0	0	0
d__Bacteria;p__Bacteroidota;c__Bacteroidia;o__Cytophagales;f__Spirosomaceae;g__Dyadobacter	0	0	0	0	0.0700525	0	0	0	0	0	0	0	0	0	0.00262697	0.0183888	0.00700525	0	0	0	0	0	0	0	0.00525394	0	0	0.00788091	0.00350263	0	0.000875657	0	0.00350263	0	0	0	0	0	0	0	0.00175131	0	0	0	0	0	0	0	0
d__Bacteria;p__Bacteroidota;c__Bacteroidia;o__Cytophagales;f__Spirosomaceae;g__Emticicia	0	0	0	0	0	0	0	0	0	0	0	0	0	0	0	0	0	0	0	0	0	0	0	0	0	0	0	0	0	0	0	0	0	0	0	0	0	0	0	0	0	0	0	0	0	0	0	0	0
d__Bacteria;p__Bacteroidota;c__Bacteroidia;o__Cytophagales;f__Spirosomaceae;g__Fibrella	0	0	0	0	0	0	0	0	0	0	0	0	0.00262697	0	0	0	0	0	0	0	0	0	0	0	0	0.000875657	0	0	0	0	0	0	0	0	0	0	0	0	0	0	0	0	0	0	0	0	0	0	0
d__Bacteria;p__Bacteroidota;c__Bacteroidia;o__Cytophagales;f__Spirosomaceae;g__Larkinella	0	0	0	0	0	0	0	0	0	0	0	0	0	0	0	0	0	0	0	0	0	0	0	0	0.00262697	0	0	0	0	0	0	0	0	0	0	0	0	0	0	0	0	0	0	0	0	0	0	0	0
d__Bacteria;p__Bacteroidota;c__Bacteroidia;o__Cytophagales;f__Spirosomaceae;g__Nibrella	0	0	0	0	0	0	0	0	0	0	0	0	0	0	0	0	0	0	0	0	0	0	0	0.00350263	0.00262697	0	0	0	0	0	0	0	0	0	0	0	0	0	0	0	0	0	0	0	0	0	0	0	0
d__Bacteria;p__Bacteroidota;c__Bacteroidia;o__Cytophagales;f__Spirosomaceae;g__Spirosoma	0	0	0	0	0	0	0	0	0	0	0	0	0	0	0	0	0	0	0	0	0	0	0	0	0.000875657	0.000875657	0	0	0	0	0	0	0	0	0	0	0	0	0	0	0	0	0	0	0	0	0	0	0
d__Bacteria;p__Bacteroidota;c__Bacteroidia;o__Cytophagales;f__Spirosomaceae;g__uncultured	0	0	0	0	0	0	0	0	0	0	0	0	0	0	0	0	0	0.0061296	0	0	0	0	0	0	0	0.00350263	0	0	0	0	0	0	0	0	0	0	0	0	0	0	0	0	0	0	0	0	0	0	0
d__Bacteria;p__Bacteroidota;c__Bacteroidia;o__Cytophagales;f__uncultured;g__uncultured	0	0	0	0	0	0	0	0	0	0	0	0	0.000875657	0	0	0	0	0.00262697	0	0	0	0	0	0	0	0.000875657	0	0	0	0.00175131	0	0	0	0	0	0	0	0	0	0	0	0	0	0	0	0	0	0	0
d__Bacteria;p__Bacteroidota;c__Bacteroidia;o__Flavobacteriales;f__Crocinitomicaceae;g__Crocinitomix	0	0	0	0	0	0	0	0	0	0	0	0	0	0	0	0	0	0	0	0	0	0	0	0	0.000875657	0	0	0	0	0	0	0	0	0	0	0	0	0	0	0	0	0	0	0	0	0	0	0	0
d__Bacteria;p__Bacteroidota;c__Bacteroidia;o__Flavobacteriales;f__Crocinitomicaceae;g__Fluviicola	0	0	0	0	0	0	0	0	0	0	0	0	0	0	0	0	0	0	0	0	0	0	0	0	0	0	0	0	0	0	0	0.010507880910683012	0	0	0	0	0	0	0	0	0	0	0	0	0	0	0	0	0
d__Bacteria;p__Bacteroidota;c__Bacteroidia;o__Flavobacteriales;f__Flavobacteriaceae;Other	0	0	0	0	0	0	0	0	0	0	0	0	0	0	0	0	0	0	0	0	0	0	0	0	0	0	0	0	0	0	0	0	0	0	0	0	0	0	0	0	0	0	0	0	0	0	0	0	0
d__Bacteria;p__Bacteroidota;c__Bacteroidia;o__Flavobacteriales;f__Flavobacteriaceae;g__Antarcticibacterium	0	0	0	0	0	0	0	0	0	0	0	0	0	0	0	0	0	0	0	0	0	0	0	0	0	0	0	0	0	0	0	0	0	0	0	0	0	0	0	0	0	0	0	0	0	0	0	0.00175131	0
d__Bacteria;p__Bacteroidota;c__Bacteroidia;o__Flavobacteriales;f__Flavobacteriaceae;g__Confluentibacter	0	0	0	0	0	0	0	0	0	0	0	0	0	0	0	0	0	0	0	0	0	0	0	0	0	0	0	0	0	0	0	0	0	0	0	0	0	0	0	0	0	0	0	0	0	0	0	0	0
d__Bacteria;p__Bacteroidota;c__Bacteroidia;o__Flavobacteriales;f__Flavobacteriaceae;g__Flavobacterium	0	0	0	0	0.0376532	0	0	0	0	0	0	0	0.00350263	0	0.0061296	0	0	0	0	0	0	0	0	0	0.00262697	0	0.00175131	0.000875657	0.00788091	0	0.0148862	0.00875657	0	0	0	0	0	0	0	0	0	0	0	0	0	0	0	0.00350263	0
d__Bacteria;p__Bacteroidota;c__Bacteroidia;o__Flavobacteriales;f__Flavobacteriaceae;g__Gramella	0	0	0	0	0	0	0	0	0	0	0	0	0	0	0	0	0	0	0	0	0	0	0	0	0	0	0	0	0	0	0	0	0	0	0	0	0	0	0	0	0	0	0	0	0	0	0	0	0
d__Bacteria;p__Bacteroidota;c__Bacteroidia;o__Flavobacteriales;f__Flavobacteriaceae;g__Salinimicrobium	0	0	0	0	0	0	0	0	0	0	0	0	0	0	0	0	0	0	0	0	0	0	0	0	0	0	0	0	0	0	0	0	0	0	0	0	0	0	0	0	0	0	0	0	0	0	0	0	0
d__Bacteria;p__Bacteroidota;c__Bacteroidia;o__Flavobacteriales;f__NS9_marine_group;g__NS9_marine_group	0	0	0	0	0	0	0	0	0	0	0	0	0	0	0	0	0	0	0	0	0	0.00175131	0	0	0	0	0.00350263	0.00175131	0	0.00262697	0	0	0	0.000875657	0	0	0	0	0	0	0	0	0	0	0	0	0.00175131	0	0
d__Bacteria;p__Bacteroidota;c__Bacteroidia;o__Flavobacteriales;f__Weeksellaceae;g__Chryseobacterium	0	0	0	0	0	0	0	0	0	0	0	0	0	0	0	0.00437828	0	0	0	0	0	0	0	0	0	0	0	0	0	0	0	0	0	0	0	0	0	0	0	0	0	0	0	0.000875657	0	0	0	0.00875657	0
d__Bacteria;p__Bacteroidota;c__Bacteroidia;o__Flavobacteriales;f__Weeksellaceae;g__Cloacibacterium	0	0	0	0	0	0	0	0	0	0	0	0	0	0	0	0	0	0	0	0	0	0	0	0	0	0	0	0	0	0	0	0	0	0	0	0	0	0	0	0	0	0	0	0	0	0	0	0	0
d__Bacteria;p__Bacteroidota;c__Bacteroidia;o__Sphingobacteriales;Other;Other	0	0	0	0	0	0	0	0	0	0	0	0	0	0	0	0	0	0	0	0	0.00175131	0.00262697	0	0	0	0	0	0	0	0	0	0	0	0	0.00262697	0	0	0	0	0.00788091	0	0	0	0	0	0	0	0	0
d__Bacteria;p__Bacteroidota;c__Bacteroidia;o__Sphingobacteriales;f__AKYH767;g__AKYH767	0	0	0	0	0	0	0	0	0	0	0	0	0.00525394	0.00437828	0	0.0350263	0	0.00525394	0.014010507880910683	0	0	0	0.00175131	0	0.00262697	0	0	0.0271454	0	0.021891418563922942	0.0455342	0	0.00525394	0.014010507880910683	0.00525394	0.00700525	0.00788091	0.00262697	0.00437828	0	0	0	0	0.028021015761821366	0	0.0113835	0.0113835	0	0.0061296
d__Bacteria;p__Bacteroidota;c__Bacteroidia;o__Sphingobacteriales;f__CWT_CU03-E12;g__CWT_CU03-E12	0	0	0	0	0	0	0	0	0	0	0	0	0	0	0	0	0	0	0	0	0	0	0	0	0	0	0	0	0	0	0	0	0	0	0	0	0	0	0	0	0	0	0	0	0	0	0	0	0
d__Bacteria;p__Bacteroidota;c__Bacteroidia;o__Sphingobacteriales;f__FFCH9454;g__FFCH9454	0	0	0	0	0	0	0	0	0	0	0	0	0	0	0	0.00350263	0	0	0.00175131	0	0	0	0	0	0	0.00700525	0	0	0	0	0	0	0	0	0	0	0	0.00437828	0	0	0	0	0	0	0	0	0	0	0
d__Bacteria;p__Bacteroidota;c__Bacteroidia;o__Sphingobacteriales;f__KD3-93;g__KD3-93	0	0	0	0	0	0	0	0	0	0	0	0	0	0	0	0	0	0	0	0	0	0	0	0.00437828	0.00437828	0	0	0	0	0	0	0.00350263	0	0	0	0.00788091	0	0	0	0.00262697	0	0	0	0	0	0.00175131	0.00262697	0	0
d__Bacteria;p__Bacteroidota;c__Bacteroidia;o__Sphingobacteriales;f__NS11-12_marine_group;g__NS11-12_marine_group	0	0	0	0	0	0	0	0	0	0	0	0	0	0	0	0	0.00175131	0	0.000875657	0.00175131	0	0.00175131	0.00262697	0.0061296	0.0061296	0	0	0	0	0.00350263	0	0	0	0	0.00262697	0	0.00175131	0	0	0	0	0	0	0	0	0	0	0	0
d__Bacteria;p__Bacteroidota;c__Bacteroidia;o__Sphingobacteriales;f__Sphingobacteriaceae;Other	0	0	0	0	0	0	0.000875657	0	0	0	0	0	0	0	0	0	0	0	0	0	0	0	0	0	0	0	0.00262697	0	0.000875657	0	0	0	0	0.00262697	0	0	0	0	0	0.00437828	0	0	0	0	0	0	0	0	0
d__Bacteria;p__Bacteroidota;c__Bacteroidia;o__Sphingobacteriales;f__Sphingobacteriaceae;g__Arcticibacter	0	0	0	0	0	0	0	0	0	0	0	0	0.0227671	0	0	0	0	0	0	0	0	0	0	0	0	0	0	0.00437828	0	0	0	0	0	0	0	0	0	0	0	0	0	0	0	0	0	0	0.00525394	0	0.028896672504378284
d__Bacteria;p__Bacteroidota;c__Bacteroidia;o__Sphingobacteriales;f__Sphingobacteriaceae;g__Mucilaginibacter	0	0	0	0	0	0	0	0	0	0	0	0	0	0	0.020140105078809107	0	0.00963222	0	0	0	0	0	0	0	0.00700525	0	0	0.00788091	0	0	0	0	0	0	0	0.00437828	0	0	0	0	0	0	0	0	0	0	0	0	0
d__Bacteria;p__Bacteroidota;c__Bacteroidia;o__Sphingobacteriales;f__Sphingobacteriaceae;g__Nubsella	0	0	0	0	0	0	0	0	0	0	0	0	0	0	0	0	0	0	0	0	0	0	0	0	0	0	0	0	0	0	0	0	0	0	0	0	0	0	0	0	0	0	0	0	0	0	0	0	0
d__Bacteria;p__Bacteroidota;c__Bacteroidia;o__Sphingobacteriales;f__Sphingobacteriaceae;g__Olivibacter	0	0	0	0	0	0	0	0	0	0	0	0	0	0	0	0.014010507880910683	0	0	0	0	0	0	0	0	0	0	0	0	0	0	0	0	0	0	0	0	0	0	0	0	0.00700525	0	0	0	0	0	0	0	0
d__Bacteria;p__Bacteroidota;c__Bacteroidia;o__Sphingobacteriales;f__Sphingobacteriaceae;g__Parapedobacter	0	0	0	0	0	0	0	0	0	0	0	0	0	0	0	0	0	0	0	0	0	0	0	0	0	0	0	0	0	0	0	0	0	0	0	0	0	0	0	0	0	0	0	0	0	0	0	0	0
d__Bacteria;p__Bacteroidota;c__Bacteroidia;o__Sphingobacteriales;f__Sphingobacteriaceae;g__Pedobacter	0	0	0	0	0	0	0	0	0	0	0	0	0.0157618	0	0	0.0227671	0.00700525	0	0.00700525	0	0	0	0	0	0.00525394	0	0	0	0	0	0	0	0.00437828	0	0	0	0	0.0148862	0	0	0	0	0	0	0	0	0	0	0.0323993
d__Bacteria;p__Bacteroidota;c__Bacteroidia;o__Sphingobacteriales;f__Sphingobacteriaceae;g__Pseudosphingobacterium	0	0	0	0	0	0	0	0	0	0	0	0	0	0	0	0	0	0	0	0	0	0	0	0	0	0	0	0	0	0	0	0	0	0	0	0	0	0	0	0	0	0	0	0	0	0	0	0	0
d__Bacteria;p__Bacteroidota;c__Bacteroidia;o__Sphingobacteriales;f__Sphingobacteriaceae;g__Solitalea	0	0	0	0	0	0	0	0	0	0	0	0	0	0	0	0	0	0	0	0	0	0	0	0	0	0	0	0	0	0	0	0	0	0	0	0	0	0	0	0	0	0	0	0	0	0	0	0	0
d__Bacteria;p__Bacteroidota;c__Bacteroidia;o__Sphingobacteriales;f__Sphingobacteriaceae;g__Sphingobacteriaceae	0	0	0	0	0	0	0	0	0	0	0	0	0	0	0	0	0	0	0	0	0	0	0	0	0.00262697	0	0	0	0	0	0	0	0	0	0	0	0	0	0	0	0	0	0	0	0	0	0	0	0
d__Bacteria;p__Bacteroidota;c__Bacteroidia;o__Sphingobacteriales;f__Sphingobacteriaceae;g__Sphingobacterium	0	0	0	0	0	0	0	0	0	0	0	0	0	0	0	0	0	0	0	0	0	0	0	0	0	0	0	0	0	0	0	0	0	0	0	0	0	0	0	0	0.000875657	0	0	0	0	0	0	0	0
d__Bacteria;p__Bacteroidota;c__Bacteroidia;o__Sphingobacteriales;f__Sphingobacteriaceae;g__uncultured	0	0	0	0	0	0	0	0	0	0	0	0	0	0	0	0	0	0	0	0	0	0	0	0	0	0	0	0	0	0	0	0	0	0	0.00437828	0	0	0	0	0	0	0	0	0	0	0	0	0	0
d__Bacteria;p__Bacteroidota;c__Bacteroidia;o__Sphingobacteriales;f__env.OPS_17;g__env.OPS_17	0	0	0	0	0	0	0	0	0	0.0061296	0	0	0.0113835	0	0	0.00875657	0.0183888	0.00437828	0.014010507880910683	0.00700525	0	0.00350263	0.00875657	0.0113835	0.012259194395796848	0.00175131	0.010507880910683012	0	0.0148862	0.013134851138353765	0.00262697	0.00437828	0	0.00175131	0.00175131	0	0.00875657	0.016637478108581436	0	0	0	0	0	0.00788091	0	0	0.0183888	0.00175131	0.0227671
d__Bacteria;p__Bacteroidota;c__Ignavibacteria;o__SJA-28;f__SJA-28;g__SJA-28	0	0	0	0	0	0	0	0	0	0	0	0	0	0	0	0	0	0	0	0	0	0	0	0	0	0	0.000875657	0	0.000875657	0	0	0	0	0.00175131	0	0	0	0	0	0	0	0	0	0	0	0	0	0	0
d__Bacteria;p__Bacteroidota;c__Kapabacteria;o__Kapabacteriales;f__Kapabacteriales;g__Kapabacteriales	0	0	0	0	0	0	0	0	0	0	0	0	0	0.00350263	0.00175131	0	0	0	0	0.00875657	0.00175131	0.000875657	0.00875657	0.00525394	0	0.00437828	0	0.000875657	0	0	0	0.00262697	0	0.000875657	0	0.00175131	0	0	0.00350263	0.00175131	0	0	0	0.000875657	0.000875657	0.00262697	0.00175131	0	0
d__Bacteria;p__Bacteroidota;c__Kryptonia;o__Kryptoniales;f__BSV26;g__BSV26	0	0	0	0	0	0	0	0	0	0	0	0	0	0	0	0	0.000875657	0	0	0	0	0	0	0	0	0	0	0	0	0	0	0	0	0	0	0	0	0	0	0	0	0	0	0	0	0	0	0	0
d__Bacteria;p__Bacteroidota;c__Rhodothermia;o__Rhodothermales;f__Rhodothermaceae;g__Rhodothermaceae	0	0	0	0	0	0	0	0	0	0	0	0	0	0	0	0	0	0	0	0	0	0	0	0	0	0.000875657	0	0	0	0	0	0	0	0	0	0	0	0	0	0	0	0	0	0	0	0	0	0	0
d__Bacteria;p__Bacteroidota;c__Rhodothermia;o__Rhodothermales;f__Rhodothermaceae;g__uncultured	0	0	0	0	0	0	0	0	0	0	0	0	0	0	0	0	0	0	0	0	0	0	0	0	0	0	0	0	0	0	0	0	0	0	0	0	0	0	0	0	0	0	0	0	0	0	0	0	0
d__Bacteria;p__Bdellovibrionota;Other;Other;Other;Other	0	0	0	0	0	0	0	0	0	0	0	0	0.000875657	0	0	0	0	0	0	0	0	0	0	0	0	0	0	0	0	0	0	0	0	0	0	0	0	0	0	0	0	0	0	0	0	0	0	0	0
d__Bacteria;p__Bdellovibrionota;c__Bdellovibrionia;o__Bacteriovoracales;f__Bacteriovoracaceae;Other	0	0	0	0	0	0	0	0	0	0	0	0	0	0	0	0	0	0	0	0	0.000875657	0	0	0	0	0	0	0	0	0	0	0	0	0	0	0	0	0	0	0	0	0	0	0	0	0	0	0	0
d__Bacteria;p__Bdellovibrionota;c__Bdellovibrionia;o__Bacteriovoracales;f__Bacteriovoracaceae;g__Bacteriovorax	0	0	0	0	0	0	0	0	0	0	0	0	0	0	0.000875657	0	0	0	0	0	0	0	0	0	0	0	0	0	0	0	0	0	0	0	0	0	0	0	0	0	0	0	0	0	0	0	0	0	0.00350263
d__Bacteria;p__Bdellovibrionota;c__Bdellovibrionia;o__Bacteriovoracales;f__Bacteriovoracaceae;g__Peredibacter	0	0	0	0	0	0	0	0	0	0	0	0	0.00525394	0	0.010507880910683012	0	0.00262697	0	0	0	0.00525394	0	0.00963222	0.0113835	0.00700525	0.000875657	0.00788091	0.00437828	0.0061296	0	0.00437828	0.013134851138353765	0.017513134851138354	0.00437828	0	0	0	0.00525394	0	0	0.00262697	0	0.000875657	0.00175131	0	0.00175131	0.00350263	0.00437828	0.0157618
d__Bacteria;p__Bdellovibrionota;c__Bdellovibrionia;o__Bacteriovoracales;f__Bacteriovoracaceae;g__uncultured	0	0	0	0	0	0	0	0	0	0	0	0	0	0	0	0	0	0	0	0	0	0	0	0	0	0	0	0	0	0	0	0	0	0	0	0	0	0	0	0	0	0	0	0	0	0	0	0	0
d__Bacteria;p__Bdellovibrionota;c__Bdellovibrionia;o__Bdellovibrionales;f__Bdellovibrionaceae;g__Bdellovibrio	0	0	0	0	0	0	0	0	0	0	0	0	0.00525394	0.000875657	0.00175131	0.000875657	0.00700525	0	0.020140105078809107	0.00262697	0.00700525	0.0271454	0.0061296	0.00437828	0.023642732049036778	0.00262697	0.00788091	0	0.000875657	0.00175131	0.00788091	0	0.00262697	0.00262697	0.00175131	0.00262697	0	0.0061296	0.000875657	0.00437828	0.00437828	0.00262697	0.00175131	0.000875657	0.0061296	0	0.00700525	0	0.000875657
d__Bacteria;p__Bdellovibrionota;c__Bdellovibrionia;o__Bdellovibrionales;f__Bdellovibrionaceae;g__OM27_clade	0	0	0	0	0	0	0	0	0	0	0	0	0	0.000875657	0.000875657	0	0	0	0	0	0	0.00525394	0	0	0	0	0	0	0	0	0	0	0	0	0	0	0	0	0	0	0	0.00175131	0	0	0	0	0.000875657	0	0
d__Bacteria;p__Bdellovibrionota;c__Oligoflexia;o__0319-6G20;f__0319-6G20;g__0319-6G20	0	0	0	0	0	0	0	0	0	0	0	0	0.0157618	0	0.0148862	0.017513134851138354	0.010507880910683012	0.00875657	0.0183888	0.012259194395796848	0.014010507880910683	0.021891418563922942	0.00525394	0.0192644	0.017513134851138354	0.012259194395796848	0.00700525	0.000875657	0	0.00700525	0.00437828	0	0.010507880910683012	0.0061296	0.00700525	0.0192644	0.013134851138353765	0.0061296	0.020140105078809107	0.0157618	0.0192644	0.012259194395796848	0.00525394	0.014010507880910683	0.00875657	0.00525394	0.012259194395796848	0.00437828	0.000875657
d__Bacteria;p__Bdellovibrionota;c__Oligoflexia;o__Oligoflexales;f__Oligoflexaceae;g__Oligoflexaceae	0	0	0	0	0	0	0	0	0	0	0	0	0	0	0	0	0	0	0	0	0	0	0	0	0.00175131	0	0	0	0	0	0	0	0	0	0	0	0	0	0	0	0	0	0	0	0	0	0	0	0
d__Bacteria;p__Bdellovibrionota;c__Oligoflexia;o__Oligoflexales;f__Oligoflexaceae;g__Oligoflexus	0	0	0	0	0	0	0	0	0	0	0	0	0.00963222	0	0.00350263	0.00175131	0	0	0	0.000875657	0	0.000875657	0	0	0	0	0	0	0.00262697	0	0	0	0	0	0	0	0	0.00437828	0	0.000875657	0	0.00175131	0	0	0	0	0	0.00175131	0.013134851138353765
d__Bacteria;p__Bdellovibrionota;c__Oligoflexia;o__Oligoflexales;f__Oligoflexaceae;g__uncultured	0	0	0	0	0	0	0	0	0	0	0	0	0	0.00262697	0	0	0	0	0	0.00350263	0.00175131	0.000875657	0	0	0.00175131	0.00175131	0	0	0	0	0	0	0.000875657	0	0	0	0.000875657	0	0	0	0	0	0	0.00350263	0	0	0	0.000875657	0.00437828
d__Bacteria;p__Bdellovibrionota;c__Oligoflexia;o__Silvanigrellales;f__Silvanigrellaceae;g__Silvanigrella	0	0	0	0	0	0	0	0	0	0	0	0	0	0	0	0	0	0	0	0	0	0	0	0	0	0	0	0	0	0	0	0	0	0	0	0	0	0	0	0	0	0	0	0.00262697	0.00175131	0	0	0	0
d__Bacteria;p__Bdellovibrionota;c__Oligoflexia;o__Silvanigrellales;f__Silvanigrellaceae;g__uncultured	0	0	0	0	0	0	0	0	0	0	0	0	0	0	0	0	0	0	0	0	0	0.000875657	0	0	0	0	0	0	0	0	0	0	0	0	0	0	0	0	0	0	0	0	0	0	0	0	0	0	0
d__Bacteria;p__Campylobacterota;c__Campylobacteria;o__Campylobacterales;f__Campylobacteraceae;g__Campylobacter	0	0	0	0	0	0	0	0	0	0	0	0	0	0	0	0	0	0	0	0	0	0	0	0	0	0	0	0	0	0	0	0	0	0	0	0	0	0	0	0	0	0	0	0	0	0	0	0	0
d__Bacteria;p__Campylobacterota;c__Campylobacteria;o__Campylobacterales;f__Helicobacteraceae;g__Helicobacter	0	0	0	0	0	0	0	0	0	0	0	0	0	0	0	0	0	0	0	0	0	0	0	0	0	0	0	0	0	0	0	0	0	0	0	0	0	0	0	0	0	0	0	0	0	0	0	0	0
d__Bacteria;p__Chloroflexi;Other;Other;Other;Other	0	0	0	0	0	0	0	0	0	0	0	0	0	0	0	0	0	0	0	0	0	0	0	0	0.000875657	0	0	0	0	0	0	0	0	0	0	0	0	0	0	0	0	0	0.00175131	0	0	0	0	0	0
d__Bacteria;p__Chloroflexi;c__AD3;o__AD3;f__AD3;g__AD3	0	0	0	0	0	0	0	0	0	0	0	0	0	0	0	0	0	0	0	0	0	0	0	0	0	0	0	0	0	0	0	0	0	0	0	0	0	0	0	0	0	0.00262697	0	0	0	0	0	0	0
d__Bacteria;p__Chloroflexi;c__Anaerolineae;Other;Other;Other	0	0	0	0	0	0	0	0	0	0	0	0	0	0	0	0	0	0	0	0	0	0	0	0	0	0	0	0	0	0	0	0	0	0	0	0	0	0	0	0	0	0	0	0	0	0	0	0	0
d__Bacteria;p__Chloroflexi;c__Anaerolineae;o__Anaerolineae;f__Anaerolineae;g__Anaerolineae	0	0	0	0	0	0	0	0	0	0	0	0	0	0	0	0	0	0	0	0	0	0	0	0	0	0	0	0	0	0	0	0	0	0	0	0	0	0	0.00437828	0	0	0	0	0	0	0	0	0	0
d__Bacteria;p__Chloroflexi;c__Anaerolineae;o__Anaerolineales;f__Anaerolineaceae;Other	0	0	0	0	0	0	0	0	0	0	0	0	0	0	0	0	0	0	0	0	0	0.021891418563922942	0	0	0	0	0	0	0	0	0	0	0	0	0	0	0	0	0	0	0	0	0	0	0	0	0	0	0
d__Bacteria;p__Chloroflexi;c__Anaerolineae;o__Anaerolineales;f__Anaerolineaceae;g__Anaerolinea	0	0	0	0	0	0	0	0	0	0	0	0	0	0	0	0	0	0.00262697	0	0	0	0.024518388791593695	0	0	0	0	0	0	0	0	0	0	0	0	0	0	0	0	0	0	0	0	0	0.00262697	0.000875657	0	0	0	0
d__Bacteria;p__Chloroflexi;c__Anaerolineae;o__Anaerolineales;f__Anaerolineaceae;g__RBG-16-58-14	0	0	0	0	0	0	0	0	0	0	0	0	0	0	0	0	0	0	0	0	0	0.00700525	0	0	0	0	0	0	0	0	0	0	0	0	0	0	0	0	0	0	0	0	0	0	0	0	0	0	0
d__Bacteria;p__Chloroflexi;c__Anaerolineae;o__Anaerolineales;f__Anaerolineaceae;g__UTCFX1	0	0	0	0	0	0	0	0	0	0	0	0	0.000875657	0	0.00262697	0	0.00525394	0	0.00262697	0.00350263	0	0.0113835	0.00350263	0	0	0	0.000875657	0	0	0.00262697	0	0	0	0.00175131	0.00525394	0	0	0	0	0	0	0	0	0	0	0	0	0	0
d__Bacteria;p__Chloroflexi;c__Anaerolineae;o__Anaerolineales;f__Anaerolineaceae;g__uncultured	0	0	0	0	0	0	0.00350263	0	0	0	0	0	0	0	0.00262697	0	0.00175131	0	0	0	0.000875657	0.016637478108581436	0	0	0.000875657	0	0	0	0	0	0	0	0	0	0	0	0.00350263	0.0061296	0	0.00788091	0	0	0	0.00262697	0.00175131	0.00700525	0.00963222	0	0
d__Bacteria;p__Chloroflexi;c__Anaerolineae;o__Ardenticatenales;f__Ardenticatenaceae;g__uncultured	0	0	0	0	0	0	0	0	0	0	0	0	0	0	0	0	0	0	0.000875657	0	0.00350263	0	0	0.00262697	0	0	0	0	0	0	0	0	0	0	0	0	0	0	0	0	0	0	0	0	0	0	0	0	0
d__Bacteria;p__Chloroflexi;c__Anaerolineae;o__Ardenticatenales;f__uncultured;g__uncultured	0	0	0	0	0	0	0	0	0	0	0	0	0	0	0	0	0	0	0	0.000875657	0	0.00175131	0	0	0	0	0	0	0	0	0	0	0	0	0	0	0.000875657	0	0	0	0	0	0	0	0	0	0	0	0
d__Bacteria;p__Chloroflexi;c__Anaerolineae;o__Caldilineales;f__Caldilineaceae;Other	0	0	0	0	0	0	0	0	0	0	0	0	0	0	0	0	0	0	0	0	0	0	0	0	0	0	0	0	0	0	0	0	0.00525394	0	0	0	0	0	0	0	0	0	0	0	0	0	0	0	0
d__Bacteria;p__Chloroflexi;c__Anaerolineae;o__Caldilineales;f__Caldilineaceae;g__Litorilinea	0	0	0	0	0	0	0	0	0	0	0	0	0	0	0	0	0	0	0	0	0	0	0	0	0	0	0	0	0	0	0	0	0	0	0	0	0	0	0	0	0	0	0	0	0	0	0	0	0
d__Bacteria;p__Chloroflexi;c__Anaerolineae;o__Caldilineales;f__Caldilineaceae;g__uncultured	0	0	0	0	0	0	0	0	0.00700525	0	0	0	0.00350263	0.00437828	0	0.00262697	0.00175131	0	0	0	0	0.00175131	0.00175131	0	0.00262697	0	0	0.00262697	0.00875657	0.00525394	0	0	0.00262697	0	0	0	0	0	0.00525394	0.00875657	0.00262697	0	0	0.00350263	0.00175131	0	0	0.00437828	0
d__Bacteria;p__Chloroflexi;c__Anaerolineae;o__RBG-13-54-9;f__RBG-13-54-9;g__RBG-13-54-9	0	0.000875657	0	0	0	0	0	0	0	0	0	0	0	0.00350263	0.0061296	0	0.000875657	0	0.00175131	0	0.00175131	0.00700525	0	0.00175131	0.00350263	0.00525394	0.000875657	0	0	0	0	0	0	0	0	0	0.00350263	0	0	0	0	0	0	0.00437828	0	0	0.00350263	0	0
d__Bacteria;p__Chloroflexi;c__Anaerolineae;o__SBR1031;f__A4b;Other	0	0	0	0	0	0	0	0	0	0	0	0	0	0	0	0	0	0	0	0	0	0	0	0	0	0	0	0	0	0	0	0	0	0	0	0	0	0	0	0	0	0	0	0	0	0	0	0	0
d__Bacteria;p__Chloroflexi;c__Anaerolineae;o__SBR1031;f__A4b;g__A4b	0	0	0	0	0	0	0	0	0	0	0	0	0.00875657	0.00875657	0	0.00963222	0.00437828	0.00437828	0.00700525	0.00437828	0.012259194395796848	0.00788091	0	0.00875657	0.0157618	0.000875657	0.00175131	0	0	0	0.00262697	0.0061296	0	0.00788091	0.00788091	0.00437828	0.00350263	0.013134851138353765	0	0.00525394	0.000875657	0.000875657	0.00700525	0.000875657	0.000875657	0	0	0.00875657	0
d__Bacteria;p__Chloroflexi;c__Anaerolineae;o__SBR1031;f__A4b;g__OLB13	0	0	0	0	0	0	0	0	0	0	0	0	0	0	0	0	0	0	0	0	0	0.00875657	0	0	0	0	0	0	0	0	0	0	0	0	0	0	0	0	0	0	0	0	0	0	0	0	0	0	0
d__Bacteria;p__Chloroflexi;c__Anaerolineae;o__SBR1031;f__SBR1031;g__SBR1031	0	0	0	0	0	0	0	0	0	0.00525394	0	0	0.00437828	0	0.0061296	0.00175131	0.00175131	0	0.0061296	0.00788091	0.000875657	0.0061296	0.0148862	0.0271454	0.00525394	0.00437828	0.00963222	0.00350263	0.00262697	0.00437828	0	0	0.00262697	0	0	0	0.00700525	0	0.00788091	0.000875657	0.00525394	0	0.000875657	0.00525394	0.00175131	0.00175131	0.000875657	0	0.00350263
d__Bacteria;p__Chloroflexi;c__Chloroflexia;Other;Other;Other	0	0	0	0	0	0	0	0	0	0	0	0	0	0	0	0	0	0	0	0	0	0	0	0	0	0	0	0	0	0	0	0	0	0	0	0	0	0	0	0	0	0	0	0	0	0	0	0	0
d__Bacteria;p__Chloroflexi;c__Chloroflexia;o__Chloroflexales;f__Chloroflexaceae;Other	0	0	0	0	0	0	0	0	0	0	0	0	0	0	0	0	0	0	0	0	0	0	0	0	0	0	0	0	0	0	0	0	0	0	0	0	0	0	0	0	0	0	0	0	0	0	0	0	0
d__Bacteria;p__Chloroflexi;c__Chloroflexia;o__Chloroflexales;f__Chloroflexaceae;g__Candidatus_Chloroploca	0	0	0	0	0	0	0	0	0	0	0	0	0	0	0	0	0	0	0	0	0	0	0	0	0	0	0	0	0	0	0	0	0	0	0	0	0	0	0	0	0	0	0	0	0	0	0	0	0
d__Bacteria;p__Chloroflexi;c__Chloroflexia;o__Chloroflexales;f__Chloroflexaceae;g__Chloronema	0	0	0	0	0	0	0	0	0	0	0	0	0	0	0	0	0	0	0	0	0	0	0	0	0	0	0	0	0	0	0	0	0	0	0	0	0	0	0	0	0	0	0	0	0	0	0	0	0
d__Bacteria;p__Chloroflexi;c__Chloroflexia;o__Chloroflexales;f__Chloroflexaceae;g__FFCH7168	0	0	0	0	0	0	0	0	0	0	0	0	0	0	0	0	0	0	0.00175131	0	0	0	0	0.00175131	0	0	0.000875657	0	0	0.00262697	0	0	0	0	0	0	0	0.000875657	0.000875657	0	0	0	0	0	0	0.00175131	0	0	0
d__Bacteria;p__Chloroflexi;c__Chloroflexia;o__Chloroflexales;f__Chloroflexaceae;g__Oscillochloris	0	0	0	0	0	0	0	0	0	0	0	0	0	0	0	0	0	0	0	0	0	0	0	0	0	0	0	0	0	0	0	0	0	0	0	0	0	0	0	0	0	0	0	0	0	0	0	0	0
d__Bacteria;p__Chloroflexi;c__Chloroflexia;o__Chloroflexales;f__Herpetosiphonaceae;g__Herpetosiphon	0	0	0	0	0	0	0	0	0	0	0	0	0	0	0	0	0	0	0	0	0	0.000875657	0	0	0.00350263	0	0	0	0	0	0	0	0	0	0	0	0.000875657	0	0	0	0.000875657	0	0	0	0.000875657	0	0	0	0
d__Bacteria;p__Chloroflexi;c__Chloroflexia;o__Chloroflexales;f__Roseiflexaceae;Other	0	0	0	0	0	0	0	0	0	0	0	0	0	0	0	0	0	0	0	0	0	0	0	0.00350263	0	0	0	0	0	0	0	0	0	0	0.00262697	0	0	0	0	0	0	0	0	0	0	0	0	0	0
d__Bacteria;p__Chloroflexi;c__Chloroflexia;o__Chloroflexales;f__Roseiflexaceae;g__Kouleothrix	0	0	0	0	0	0	0	0	0	0	0	0	0	0.00262697	0	0	0	0	0	0	0	0	0	0	0	0.00175131	0	0	0	0.00175131	0.000875657	0	0	0	0	0	0	0	0	0	0	0	0	0	0	0	0	0	0
d__Bacteria;p__Chloroflexi;c__Chloroflexia;o__Chloroflexales;f__Roseiflexaceae;g__uncultured	0	0	0	0	0	0	0	0	0	0	0	0	0	0	0	0.0271454	0.00525394	0.00175131	0.0271454	0.014010507880910683	0.0157618	0	0.00875657	0.00175131	0.00437828	0.00262697	0.0420315	0.012259194395796848	0	0	0.0061296	0	0.00175131	0.012259194395796848	0	0.012259194395796848	0	0.0157618	0.00700525	0.00963222	0	0	0.00963222	0	0.00525394	0.00788091	0	0.0262697	0
d__Bacteria;p__Chloroflexi;c__Chloroflexia;o__Elev-1554;f__Elev-1554;g__Elev-1554	0	0	0	0	0	0	0	0	0	0	0	0	0	0	0	0	0	0	0	0	0	0	0	0	0	0	0	0	0	0	0	0	0	0	0	0	0	0	0	0	0	0	0	0	0	0	0	0	0
d__Bacteria;p__Chloroflexi;c__Chloroflexia;o__Kallotenuales;f__AKIW781;g__AKIW781	0	0.00350263	0	0	0	0	0	0	0	0	0	0	0	0	0	0.00175131	0	0	0	0	0	0.00437828	0	0.00437828	0	0.00262697	0	0	0	0	0	0	0.00262697	0	0	0.000875657	0	0	0	0	0.000875657	0	0	0	0.00437828	0	0	0	0
d__Bacteria;p__Chloroflexi;c__Chloroflexia;o__Thermomicrobiales;Other;Other	0	0	0	0	0	0	0	0	0	0	0	0	0	0	0	0	0	0	0	0	0	0	0	0	0	0	0	0	0	0	0	0	0	0	0	0	0	0	0	0	0	0	0	0	0.00175131	0	0	0	0
d__Bacteria;p__Chloroflexi;c__Chloroflexia;o__Thermomicrobiales;f__AKYG1722;g__AKYG1722	0	0	0	0	0	0.00175131	0	0	0	0	0	0	0	0	0	0	0	0	0	0	0	0.00175131	0	0	0	0	0	0	0.00788091	0.000875657	0	0	0	0	0.000875657	0	0.000875657	0	0	0	0	0	0	0	0	0	0	0	0
d__Bacteria;p__Chloroflexi;c__Chloroflexia;o__Thermomicrobiales;f__JG30-KF-CM45;g__JG30-KF-CM45	0	0.0061296	0	0.0271454	0	0.00350263	0	0	0.0577933	0	0.0113835	0	0.0061296	0	0.00262697	0	0	0	0.00350263	0.00875657	0.000875657	0.00700525	0	0.00437828	0.00700525	0.000875657	0	0.00700525	0	0	0	0	0.00525394	0	0	0.0061296	0	0	0.00175131	0.00262697	0	0	0.00350263	0.00262697	0	0.00262697	0	0	0.00437828
d__Bacteria;p__Chloroflexi;c__Chloroflexia;o__Thermomicrobiales;f__Thermomicrobiaceae;Other	0	0	0	0	0	0	0	0	0	0	0	0	0	0	0	0	0	0	0	0	0.000875657	0	0	0	0	0	0	0	0	0	0	0	0	0	0	0	0	0	0	0	0	0	0	0	0	0	0	0	0
d__Bacteria;p__Chloroflexi;c__Chloroflexia;o__Thermomicrobiales;f__Thermomicrobiaceae;g__Sphaerobacter	0	0	0	0	0	0	0	0	0	0	0	0	0	0	0	0	0	0	0	0	0	0	0	0	0	0	0	0	0	0	0	0	0	0	0	0	0.00175131	0	0	0	0	0	0	0	0	0	0	0	0
d__Bacteria;p__Chloroflexi;c__Dehalococcoidia;Other;Other;Other	0	0	0	0	0	0	0	0	0	0	0	0	0	0	0	0	0	0	0	0	0	0	0	0	0	0	0	0	0	0	0	0	0	0	0	0	0	0	0	0	0	0	0	0	0	0	0.00262697	0	0
d__Bacteria;p__Chloroflexi;c__Dehalococcoidia;o__S085;f__S085;g__S085	0	0	0	0.047285464098073555	0	0	0	0	0	0	0	0	0	0.00262697	0	0	0	0.0061296	0	0	0.00262697	0	0	0	0.00175131	0	0.00525394	0	0	0	0	0	0	0	0.00437828	0	0	0.00525394	0	0	0	0	0	0	0	0	0.00700525	0	0
d__Bacteria;p__Chloroflexi;c__Dehalococcoidia;o__SAR202_clade;f__SAR202_clade;g__SAR202_clade	0	0	0	0	0	0	0	0	0	0	0	0	0	0	0	0	0	0	0	0	0	0	0	0	0	0	0	0	0	0	0	0	0	0	0	0	0	0	0	0	0	0	0	0	0	0	0	0	0
d__Bacteria;p__Chloroflexi;c__Gitt-GS-136;o__Gitt-GS-136;f__Gitt-GS-136;g__Gitt-GS-136	0	0	0	0	0	0	0	0	0	0	0.0262697	0	0	0	0	0	0.00350263	0.00350263	0	0	0	0.00700525	0	0	0	0	0	0	0	0	0	0	0	0	0	0	0	0	0	0	0	0	0	0.00262697	0	0	0	0	0
d__Bacteria;p__Chloroflexi;c__JG30-KF-CM66;o__JG30-KF-CM66;f__JG30-KF-CM66;g__JG30-KF-CM66	0	0.000875657	0	0	0	0	0	0	0	0	0	0	0	0	0	0	0	0	0	0	0	0	0	0	0	0	0	0	0	0	0	0	0	0	0	0	0	0	0	0	0	0	0	0	0	0.00175131	0	0	0
d__Bacteria;p__Chloroflexi;c__KD4-96;o__KD4-96;f__KD4-96;g__KD4-96	0	0.0192644	0	0	0	0	0	0	0	0	0	0	0	0	0	0	0	0	0	0	0	0	0	0	0	0.0148862	0.00525394	0	0.00262697	0	0	0	0.0262697	0.00788091	0	0	0	0.017513134851138354	0	0	0	0.017513134851138354	0.0148862	0.010507880910683012	0.00875657	0	0	0.00700525	0
d__Bacteria;p__Chloroflexi;c__Ktedonobacteria;o__B12-WMSP1;f__B12-WMSP1;g__B12-WMSP1	0	0	0	0	0	0	0	0	0	0	0	0	0	0	0	0	0	0	0	0	0	0	0	0	0	0	0	0	0	0	0	0	0	0	0	0	0	0	0	0	0	0	0	0	0	0	0	0	0
d__Bacteria;p__Chloroflexi;c__Ktedonobacteria;o__C0119;f__C0119;g__C0119	0	0	0	0	0	0	0	0	0	0	0	0	0.00175131	0	0.000875657	0	0	0	0	0.00437828	0.00963222	0.0061296	0	0.00350263	0.00700525	0	0.00350263	0.00350263	0	0.00175131	0	0	0.00437828	0	0.00262697	0	0	0.0061296	0.00437828	0.00262697	0.0113835	0.0113835	0.000875657	0.000875657	0.025394045534150613	0.00875657	0	0.010507880910683012	0
d__Bacteria;p__Chloroflexi;c__Ktedonobacteria;o__Ktedonobacterales;Other;Other	0	0	0	0	0	0	0	0	0	0	0	0	0	0	0	0	0	0	0	0	0	0	0	0	0	0	0	0	0	0	0	0	0	0	0	0	0	0	0	0	0	0	0	0	0	0	0	0	0
d__Bacteria;p__Chloroflexi;c__Ktedonobacteria;o__Ktedonobacterales;f__JG30-KF-AS9;g__JG30-KF-AS9	0	0	0	0	0	0	0	0	0	0	0	0	0	0	0	0	0	0	0	0	0	0	0	0	0	0	0	0	0	0	0	0	0	0	0	0	0	0	0	0	0	0	0	0	0	0	0.00700525	0	0
d__Bacteria;p__Chloroflexi;c__Ktedonobacteria;o__Ktedonobacterales;f__Ktedonobacteraceae;Other	0	0	0	0	0	0	0	0	0	0	0	0	0	0	0	0	0.000875657	0	0	0	0	0	0	0	0	0	0.000875657	0	0	0	0	0	0	0	0	0	0	0	0	0	0	0.00175131	0	0	0	0	0	0	0
d__Bacteria;p__Chloroflexi;c__Ktedonobacteria;o__Ktedonobacterales;f__Ktedonobacteraceae;g__1921-2	0	0	0	0	0	0	0	0	0	0	0	0	0	0	0	0	0	0	0	0	0	0	0	0	0	0	0	0	0	0	0	0	0	0	0	0	0	0.00175131	0	0	0	0	0	0	0	0	0	0	0
d__Bacteria;p__Chloroflexi;c__Ktedonobacteria;o__Ktedonobacterales;f__Ktedonobacteraceae;g__1921-3	0	0	0	0	0	0	0	0	0	0	0	0	0	0	0	0	0	0	0.000875657	0	0	0	0	0	0	0	0	0	0	0	0	0	0	0	0	0	0	0	0	0	0	0	0	0	0.00350263	0	0	0	0
d__Bacteria;p__Chloroflexi;c__Ktedonobacteria;o__Ktedonobacterales;f__Ktedonobacteraceae;g__1959-1	0	0	0	0	0	0	0	0	0	0	0	0	0	0	0	0	0	0	0	0	0	0	0	0	0	0	0	0	0	0	0	0	0	0.014010507880910683	0	0	0	0	0	0	0	0	0.000875657	0	0.00262697	0	0.00262697	0	0
d__Bacteria;p__Chloroflexi;c__Ktedonobacteria;o__Ktedonobacterales;f__Ktedonobacteraceae;g__FCPS473	0	0	0	0	0	0	0	0	0	0	0	0	0	0	0	0	0	0	0	0	0	0	0	0	0	0	0	0	0	0	0	0	0	0	0	0	0	0.00262697	0	0.000875657	0	0.000875657	0	0	0.017513134851138354	0	0.000875657	0.010507880910683012	0
d__Bacteria;p__Chloroflexi;c__Ktedonobacteria;o__Ktedonobacterales;f__Ktedonobacteraceae;g__G12-WMSP1	0	0	0	0	0	0	0	0	0	0	0	0	0	0	0	0	0	0	0	0	0	0	0	0	0	0	0	0	0	0	0	0	0	0	0	0	0	0	0	0	0	0	0	0	0	0	0	0	0
d__Bacteria;p__Chloroflexi;c__Ktedonobacteria;o__Ktedonobacterales;f__Ktedonobacteraceae;g__HSB_OF53-F07	0	0	0	0	0	0	0	0	0	0	0	0	0	0	0	0	0.00175131	0	0	0	0	0	0	0	0.000875657	0	0	0	0	0	0	0	0	0	0	0	0	0.00175131	0	0	0	0	0	0	0	0	0	0	0
d__Bacteria;p__Chloroflexi;c__Ktedonobacteria;o__Ktedonobacterales;f__Ktedonobacteraceae;g__JG30a-KF-32	0	0	0	0	0	0	0	0	0	0	0	0	0	0	0	0	0	0	0	0	0	0	0	0	0	0	0	0	0	0	0	0	0	0	0	0	0	0	0	0	0	0	0	0	0	0	0	0	0
d__Bacteria;p__Chloroflexi;c__Ktedonobacteria;o__Ktedonobacterales;f__Ktedonobacteraceae;g__Ktedonobacter	0	0	0	0	0	0	0	0	0	0	0	0	0	0	0	0	0	0.000875657	0	0	0	0	0	0	0	0	0	0	0	0	0	0	0	0	0	0	0	0	0.000875657	0	0.000875657	0	0	0	0	0	0.000875657	0	0
d__Bacteria;p__Chloroflexi;c__Ktedonobacteria;o__Ktedonobacterales;f__Ktedonobacteraceae;g__Ktedonobacteraceae	0	0	0	0	0	0	0	0	0	0	0	0	0	0	0	0	0	0	0	0	0	0	0	0	0	0	0	0	0	0	0	0	0	0	0	0	0	0	0	0	0	0	0	0	0	0	0	0	0
d__Bacteria;p__Chloroflexi;c__Ktedonobacteria;o__Ktedonobacterales;f__Ktedonobacteraceae;g__Thermosporothrix	0	0	0	0	0	0	0	0	0	0	0	0	0	0	0	0	0	0	0	0	0	0	0	0	0	0	0	0	0	0	0	0	0	0	0	0	0	0	0	0	0	0	0	0	0	0	0	0	0
d__Bacteria;p__Chloroflexi;c__Ktedonobacteria;o__Ktedonobacterales;f__Ktedonobacteraceae;g__uncultured	0	0	0	0	0	0	0	0	0	0	0	0	0	0	0	0	0	0	0	0	0	0	0	0	0	0	0	0	0	0	0	0	0	0	0	0	0	0	0	0	0	0	0	0	0	0	0	0.000875657	0
d__Bacteria;p__Chloroflexi;c__OLB14;o__OLB14;f__OLB14;g__OLB14	0	0	0	0	0	0	0	0	0	0	0	0	0	0	0	0	0	0	0	0	0	0	0	0	0	0	0	0	0	0	0	0	0	0	0	0	0	0.00175131	0.000875657	0	0	0	0	0	0	0	0	0	0
d__Bacteria;p__Chloroflexi;c__P2-11E;o__P2-11E;f__P2-11E;g__P2-11E	0	0.00175131	0	0	0	0	0	0	0	0	0	0	0	0	0	0	0	0	0	0	0	0	0	0	0	0.00175131	0.00525394	0	0	0	0	0	0	0	0	0	0	0.00875657	0	0	0	0.00175131	0	0	0	0	0	0	0
d__Bacteria;p__Chloroflexi;c__TK10;o__TK10;f__TK10;g__TK10	0	0.00525394	0	0	0	0	0.00350263	0.0315236	0	0	0	0	0	0	0.010507880910683012	0	0.00262697	0	0.00350263	0	0	0	0	0.013134851138353765	0.00262697	0.013134851138353765	0.014010507880910683	0	0.00437828	0.0148862	0	0.0113835	0	0.010507880910683012	0.010507880910683012	0.0323993	0	0.0183888	0	0.00875657	0	0.00700525	0.016637478108581436	0.00437828	0.0315236	0.0113835	0.00350263	0.00700525	0
d__Bacteria;p__Cyanobacteria;c__Cyanobacteriia;Other;Other;Other	0	0	0	0	0	0	0	0	0	0	0	0	0	0	0	0	0	0	0	0	0	0	0	0	0	0	0	0	0	0	0.000875657	0	0	0	0.000875657	0	0	0	0	0	0	0	0	0	0	0	0	0.000875657	0
d__Bacteria;p__Cyanobacteria;c__Cyanobacteriia;o__Cyanobacteriales;Other;Other	0	0	0	0	0	0	0	0	0	0	0	0	0	0	0	0	0	0	0	0	0	0	0	0	0	0	0	0	0	0	0	0	0	0	0	0	0	0	0	0	0	0	0	0	0	0	0	0	0
d__Bacteria;p__Cyanobacteria;c__Cyanobacteriia;o__Cyanobacteriales;f__Coleofasciculaceae;g__Microcoleus_PCC-7113	0	0	0	0	0	0	0	0	0	0	0	0	0	0	0	0	0	0	0	0	0	0	0	0	0	0	0	0	0	0	0	0	0	0.000875657	0	0	0	0	0	0	0	0	0	0	0	0	0	0	0
d__Bacteria;p__Cyanobacteria;c__Cyanobacteriia;o__Cyanobacteriales;f__Coleofasciculaceae;g__Microcoleus_SAG_1449-1a	0	0	0	0	0	0	0	0	0	0	0	0	0	0	0	0	0	0	0	0	0	0	0	0	0	0	0	0	0	0	0	0	0	0	0	0	0	0	0	0	0	0	0	0	0	0	0	0	0
d__Bacteria;p__Cyanobacteria;c__Cyanobacteriia;o__Cyanobacteriales;f__Nostocaceae;g__Cylindrospermum_PCC-7417	0	0	0	0	0	0	0	0	0	0	0	0	0	0	0	0	0	0	0	0	0	0.00175131	0	0	0	0	0	0	0	0	0	0.00175131	0	0	0	0	0	0	0	0	0	0	0	0	0	0	0	0	0
d__Bacteria;p__Cyanobacteria;c__Cyanobacteriia;o__Cyanobacteriales;f__Nostocaceae;g__Nodularia_PCC-9350	0	0	0	0	0	0	0	0	0	0	0	0	0	0	0	0	0	0	0	0	0	0	0	0	0	0	0	0	0	0	0	0	0	0	0	0	0	0	0	0	0	0	0	0	0	0	0	0	0
d__Bacteria;p__Cyanobacteria;c__Cyanobacteriia;o__Cyanobacteriales;f__Nostocaceae;g__Nostoc_PCC-73102	0	0	0	0	0	0	0	0	0	0	0	0	0	0	0	0	0	0	0	0	0	0	0	0	0	0	0	0	0	0	0.0061296	0	0	0	0	0	0	0	0	0	0	0	0	0	0	0	0	0	0
d__Bacteria;p__Cyanobacteria;c__Cyanobacteriia;o__Cyanobacteriales;f__Nostocaceae;g__Stigonema_SAG_48.90	0	0	0	0	0	0	0	0	0	0	0	0	0	0	0	0	0	0	0	0	0	0	0	0	0	0	0	0	0	0	0	0	0	0	0	0	0	0	0	0	0	0	0	0	0	0	0	0	0
d__Bacteria;p__Cyanobacteria;c__Cyanobacteriia;o__Cyanobacteriales;f__Nostocaceae;g__Tolypothrix	0	0	0	0	0	0	0	0	0	0	0	0	0	0	0	0	0	0	0	0	0	0	0	0	0	0	0	0	0	0	0	0	0	0	0	0	0	0	0	0	0	0	0	0	0	0	0	0	0
d__Bacteria;p__Cyanobacteria;c__Cyanobacteriia;o__Cyanobacteriales;f__Nostocaceae;g__Trichormus_HINDAK_2001-4	0	0	0	0	0	0	0	0	0	0	0	0	0	0	0	0	0	0	0	0	0	0	0	0	0	0	0	0	0	0	0	0	0	0	0	0	0	0	0	0	0	0	0	0	0	0	0	0	0
d__Bacteria;p__Cyanobacteria;c__Cyanobacteriia;o__Cyanobacteriales;f__Phormidiaceae;g__Arthrospira_PCC-7345	0	0	0	0	0	0	0	0	0	0	0	0	0	0	0	0	0	0	0	0	0	0	0	0	0	0	0	0	0	0	0	0	0	0	0	0	0	0	0	0	0	0	0	0	0	0	0	0	0
d__Bacteria;p__Cyanobacteria;c__Cyanobacteriia;o__Cyanobacteriales;f__Phormidiaceae;g__Kamptonema_PCC-6407	0	0	0	0	0	0	0	0	0	0	0	0	0	0	0	0	0	0	0	0	0	0	0	0	0	0	0	0	0	0	0	0	0	0	0	0	0	0	0	0	0	0	0	0	0	0	0	0	0
d__Bacteria;p__Cyanobacteria;c__Cyanobacteriia;o__Cyanobacteriales;f__Phormidiaceae;g__Planktothrix_NIVA-CYA_15	0	0	0	0	0	0	0	0	0	0	0	0	0	0	0	0	0	0	0	0	0	0	0	0	0	0	0	0	0	0	0	0.000875657	0	0	0	0	0	0	0	0	0	0	0	0	0	0	0	0	0
d__Bacteria;p__Cyanobacteria;c__Cyanobacteriia;o__Cyanobacteriales;f__Phormidiaceae;g__Tychonema_CCAP_1459-11B	0	0	0	0	0	0	0	0	0	0	0	0	0	0	0	0	0	0	0	0	0	0	0	0	0	0.0192644	0	0	0	0	0	0	0	0	0	0	0	0	0	0	0	0	0	0	0	0	0	0	0
d__Bacteria;p__Cyanobacteria;c__Cyanobacteriia;o__Leptolyngbyales;f__Leptolyngbyaceae;g__Phormidium_SAG_37.90	0	0	0	0	0	0	0	0	0	0	0	0	0	0	0	0	0	0	0	0	0	0	0	0	0	0	0	0	0	0	0	0	0	0	0	0	0	0	0	0	0	0	0	0	0	0	0	0	0
d__Bacteria;p__Cyanobacteria;c__Cyanobacteriia;o__Oxyphotobacteria_Incertae_Sedis;f__Unknown_Family;g__Leptolyngbya_EcFYyyy-00	0	0	0	0	0	0	0	0	0	0	0	0	0	0	0	0	0	0	0.000875657	0	0	0	0	0	0	0.00262697	0	0	0	0	0	0	0	0	0	0	0	0	0	0	0	0	0	0	0	0	0	0	0
d__Bacteria;p__Cyanobacteria;c__Cyanobacteriia;o__Phormidesmiales;f__Nodosilineaceae;g__Nodosilinea_PCC-7104	0	0	0	0	0	0	0	0	0	0	0	0	0	0	0	0	0	0	0	0	0	0	0	0	0	0	0	0	0	0	0	0	0	0	0	0	0	0	0	0	0	0	0	0	0	0	0	0	0
d__Bacteria;p__Cyanobacteria;c__Sericytochromatia;o__Sericytochromatia;f__Sericytochromatia;g__Sericytochromatia	0	0	0	0	0	0	0	0	0	0	0	0.0271454	0	0	0	0	0	0	0.00262697	0.00262697	0.00437828	0	0	0	0.0061296	0.000875657	0.00175131	0	0	0	0.000875657	0	0	0	0	0	0.000875657	0	0	0	0	0	0	0	0.000875657	0.00262697	0.000875657	0.00262697	0.00262697
d__Bacteria;p__Cyanobacteria;c__Vampirivibrionia;o__Gastranaerophilales;f__Gastranaerophilales;g__Gastranaerophilales	0	0	0	0	0	0	0	0	0	0	0	0	0	0	0	0	0	0	0	0	0	0	0	0	0	0	0	0	0	0	0	0	0	0	0	0	0	0	0	0	0	0	0	0	0	0	0	0	0
d__Bacteria;p__Cyanobacteria;c__Vampirivibrionia;o__Obscuribacterales;f__Obscuribacteraceae;Other	0	0	0	0	0	0	0	0	0	0	0	0	0	0	0	0	0	0	0	0	0	0	0	0	0	0	0	0	0	0	0	0	0	0	0	0	0	0	0	0	0	0	0	0	0	0	0	0	0
d__Bacteria;p__Cyanobacteria;c__Vampirivibrionia;o__Obscuribacterales;f__Obscuribacteraceae;g__Obscuribacteraceae	0	0	0	0	0	0	0	0	0	0	0	0	0	0	0.00175131	0	0	0	0.00350263	0	0	0	0.00262697	0	0	0.000875657	0.00175131	0	0	0	0	0	0	0	0	0	0	0	0	0	0	0	0	0.000875657	0	0	0	0	0
d__Bacteria;p__Cyanobacteria;c__Vampirivibrionia;o__Vampirovibrionales;f__Vampirovibrionaceae;Other	0	0	0	0	0	0	0	0	0	0	0	0	0	0	0	0	0	0	0	0	0	0	0	0	0.00350263	0	0	0	0	0	0	0	0	0	0	0	0	0	0	0	0	0	0	0	0	0	0	0	0
d__Bacteria;p__Cyanobacteria;c__Vampirivibrionia;o__Vampirovibrionales;f__Vampirovibrionaceae;g__Vampirovibrio	0	0	0	0	0	0	0	0	0	0	0	0	0	0	0	0	0	0	0	0	0	0	0.000875657	0	0	0	0	0	0	0	0	0	0	0	0	0	0	0	0	0	0	0	0	0	0	0	0	0	0
d__Bacteria;p__Cyanobacteria;c__Vampirivibrionia;o__Vampirovibrionales;f__Vampirovibrionaceae;g__Vampirovibrionaceae	0	0	0	0	0	0	0	0	0	0	0	0	0	0	0	0	0	0	0	0.000875657	0	0	0	0	0	0	0	0	0	0	0	0	0	0	0	0	0	0	0	0	0	0	0	0	0	0	0	0	0
d__Bacteria;p__Cyanobacteria;c__Vampirivibrionia;o__Vampirovibrionales;f__Vampirovibrionales;g__Vampirovibrionales	0	0	0	0	0	0	0	0	0	0	0	0	0	0	0	0	0	0	0.00262697	0	0	0	0	0.00350263	0.000875657	0	0	0	0	0	0	0	0	0	0	0	0	0	0	0	0	0	0	0	0	0	0	0	0
d__Bacteria;p__Dadabacteria;c__Dadabacteriia;o__Dadabacteriales;f__Dadabacteriales;g__Dadabacteriales	0	0	0	0	0	0	0	0	0	0	0	0	0	0	0	0	0	0	0	0	0	0	0	0	0	0	0	0	0	0	0	0	0	0	0	0	0	0	0	0	0	0	0	0	0	0	0	0	0
d__Bacteria;p__Deferribacterota;c__Deferribacteres;o__Deferribacterales;f__Deferribacteraceae;g__Mucispirillum	0	0	0	0	0	0	0	0	0	0	0	0	0	0	0	0	0	0	0	0	0	0	0	0	0	0	0	0	0	0	0	0	0	0	0	0	0	0	0	0	0	0	0	0	0	0	0	0	0
d__Bacteria;p__Deinococcota;c__Deinococci;o__Deinococcales;f__Deinococcaceae;g__Deinococcus	0	0	0	0	0	0	0	0	0	0	0	0	0	0	0	0	0	0	0	0	0	0	0	0	0	0	0	0	0	0	0	0	0	0	0	0	0	0	0	0	0	0	0	0	0	0	0	0	0
d__Bacteria;p__Deinococcota;c__Deinococci;o__Deinococcales;f__Deinococcaceae;g__uncultured	0	0	0	0	0	0	0	0	0	0	0	0	0	0	0	0	0	0	0	0	0	0	0	0	0	0	0	0	0	0	0	0	0	0	0	0	0	0	0	0	0	0	0	0	0	0	0	0	0
d__Bacteria;p__Deinococcota;c__Deinococci;o__Deinococcales;f__Trueperaceae;g__Truepera	0	0	0	0	0	0	0	0	0	0	0	0	0	0	0	0	0	0	0	0	0	0	0	0	0	0	0	0	0	0	0	0	0	0	0	0	0	0	0	0	0	0	0	0	0	0	0	0	0
d__Bacteria;p__Dependentiae;c__Babeliae;o__Babeliales;Other;Other	0	0	0	0	0	0	0	0	0	0	0	0	0	0	0.00262697	0	0	0	0	0	0	0	0	0	0	0	0	0	0	0	0	0	0	0	0	0	0	0	0	0	0	0	0	0	0	0	0	0	0
d__Bacteria;p__Dependentiae;c__Babeliae;o__Babeliales;f__Babeliaceae;g__Babeliaceae	0	0.00350263	0	0	0	0	0	0	0	0	0	0	0	0	0	0	0	0	0.00175131	0	0	0.00175131	0	0	0	0	0	0	0	0	0	0	0	0	0	0	0	0	0	0	0	0	0	0	0	0	0	0	0
d__Bacteria;p__Dependentiae;c__Babeliae;o__Babeliales;f__Babeliales;g__Babeliales	0	0	0	0	0	0	0	0	0	0	0	0	0	0	0	0.000875657	0	0	0	0	0	0	0	0	0	0	0	0	0.00262697	0	0	0	0	0	0	0	0	0	0	0	0	0	0	0	0	0	0	0	0
d__Bacteria;p__Dependentiae;c__Babeliae;o__Babeliales;f__UBA12409;g__UBA12409	0	0	0	0	0	0	0	0	0	0	0	0	0	0	0	0	0	0	0.00175131	0	0	0	0	0	0	0	0	0	0	0	0	0	0	0	0	0	0	0	0	0	0	0	0	0	0	0	0	0	0
d__Bacteria;p__Dependentiae;c__Babeliae;o__Babeliales;f__UBA12411;g__UBA12411	0	0	0	0	0	0	0	0	0	0	0	0	0	0	0	0	0	0	0	0	0	0	0	0	0	0	0	0	0	0	0	0	0	0	0	0	0	0	0	0	0	0	0	0	0	0	0	0	0
d__Bacteria;p__Dependentiae;c__Babeliae;o__Babeliales;f__Vermiphilaceae;g__Vermiphilaceae	0	0.000875657	0	0	0	0	0	0	0	0	0	0	0	0	0.00262697	0	0.00875657	0	0	0	0.00525394	0.000875657	0	0	0	0	0	0	0.0061296	0	0.00350263	0	0	0.00262697	0	0	0	0.00350263	0	0	0	0.00175131	0	0.00700525	0	0	0.000875657	0.00875657	0
d__Bacteria;p__Desulfobacterota;c__Desulfobulbia;o__Desulfobulbales;f__Desulfobulbaceae;g__Desulfobulbus	0	0	0	0	0	0	0	0	0	0	0	0	0	0	0	0	0	0	0	0	0	0	0.00175131	0	0	0	0	0	0	0	0	0	0	0	0	0	0	0	0	0	0	0	0	0	0	0	0	0	0
d__Bacteria;p__Desulfobacterota;c__Desulfobulbia;o__Desulfobulbales;f__Desulfocapsaceae;Other	0	0	0	0	0	0	0	0	0	0	0	0	0	0	0	0	0	0	0	0	0	0.00175131	0	0	0	0	0	0	0	0	0	0	0	0	0	0	0	0	0	0	0	0	0	0	0	0	0	0	0
d__Bacteria;p__Desulfobacterota;c__Desulfobulbia;o__Desulfobulbales;f__Desulfocapsaceae;g__Desulfoprunum	0	0	0	0	0	0	0	0	0	0	0	0	0	0	0	0	0	0	0	0	0	0	0	0	0	0	0	0	0	0	0	0	0	0	0	0	0	0	0	0	0	0	0	0	0	0	0	0	0
d__Bacteria;p__Desulfobacterota;c__Desulfobulbia;o__Desulfobulbales;f__Desulfocapsaceae;g__[Desulfobacterium]_catecholicum_group	0	0	0	0	0	0	0	0	0	0	0	0	0	0	0	0	0	0	0	0	0	0	0	0	0	0	0	0	0	0	0	0	0	0	0	0	0	0	0	0	0	0	0	0	0	0	0	0	0
d__Bacteria;p__Desulfobacterota;c__Desulfobulbia;o__Desulfobulbales;f__Desulfocapsaceae;g__uncultured	0	0	0	0	0	0	0	0	0	0	0	0	0	0	0	0	0	0	0	0	0	0	0	0	0	0	0	0	0	0	0	0	0	0	0	0	0	0	0	0	0	0	0	0	0	0	0	0	0
d__Bacteria;p__Desulfobacterota;c__Desulfuromonadia;o__Desulfuromonadales;Other;Other	0	0	0	0	0	0	0	0	0	0	0	0	0	0	0	0	0	0	0	0	0	0	0	0	0	0	0	0	0	0	0	0	0	0	0	0	0	0	0	0	0	0	0	0	0	0	0	0	0
d__Bacteria;p__Desulfobacterota;c__Desulfuromonadia;o__Desulfuromonadales;f__Desulfuromonadaceae;g__Desulfuromonas	0	0	0	0	0	0	0	0	0	0	0	0	0	0	0	0	0	0	0	0	0	0	0.00350263	0	0	0	0	0	0	0	0	0	0	0	0	0	0	0	0	0	0	0	0	0	0	0	0	0	0
d__Bacteria;p__Desulfobacterota;c__Desulfuromonadia;o__Geobacterales;Other;Other	0	0	0	0	0	0	0	0	0	0	0	0	0.00437828	0	0	0	0	0	0	0	0	0	0.0227671	0	0	0	0	0	0	0	0	0	0	0	0	0	0	0	0	0	0	0	0	0.00175131	0	0	0	0	0
d__Bacteria;p__Desulfobacterota;c__Desulfuromonadia;o__Geobacterales;f__Geobacteraceae;Other	0	0	0	0	0	0	0	0	0	0	0	0	0	0	0	0	0	0	0	0	0	0	0.00700525	0	0	0	0	0	0	0	0	0	0.00788091	0	0	0	0	0	0	0	0	0	0	0	0	0	0	0	0
d__Bacteria;p__Desulfobacterota;c__Desulfuromonadia;o__Geobacterales;f__Geobacteraceae;g__Citrifermentans	0	0	0	0	0	0	0	0	0	0	0	0	0	0	0.010507880910683012	0	0	0	0	0	0	0.00525394	0.012259194395796848	0	0	0	0	0	0	0	0	0	0	0	0	0	0	0	0	0	0	0	0	0	0	0	0	0	0
d__Bacteria;p__Desulfobacterota;c__Desulfuromonadia;o__Geobacterales;f__Geobacteraceae;g__Geobacter	0	0	0	0	0	0	0	0	0	0	0	0	0	0	0	0	0	0	0	0	0	0	0.00525394	0	0	0	0	0	0	0	0	0	0	0	0	0	0	0	0	0	0	0	0	0	0	0	0	0	0
d__Bacteria;p__Desulfobacterota;c__Desulfuromonadia;o__Geobacterales;f__Geobacteraceae;g__Geobacteraceae	0	0	0	0	0	0	0	0	0	0	0	0	0	0	0	0	0	0	0	0	0	0	0	0	0	0	0	0	0	0	0	0	0	0	0	0	0	0	0	0	0	0	0	0	0	0	0	0	0
d__Bacteria;p__Desulfobacterota;c__Desulfuromonadia;o__Geobacterales;f__Geobacteraceae;g__Geotalea	0	0	0	0	0	0	0	0	0	0	0	0	0	0	0	0	0	0	0	0	0	0	0	0	0	0	0	0	0	0	0	0	0	0	0	0	0	0	0	0	0	0	0	0	0	0	0	0	0
d__Bacteria;p__Desulfobacterota;c__Desulfuromonadia;o__Geobacterales;f__Geobacteraceae;g__uncultured	0	0	0	0	0	0	0	0	0	0	0	0	0	0	0	0	0	0	0	0	0	0	0.00875657	0	0	0	0	0	0	0	0	0	0	0	0	0	0	0	0	0	0	0	0	0	0	0	0	0	0
d__Bacteria;p__Desulfobacterota;c__Desulfuromonadia;o__Geobacterales;f__Pseudopelobacteraceae;g__Pseudopelobacter	0	0	0	0	0	0	0	0	0	0	0	0	0	0	0	0	0	0	0	0	0	0	0.010507880910683012	0	0	0	0.0315236	0	0	0	0	0	0	0	0	0	0	0	0	0	0	0	0	0	0	0	0	0	0
d__Bacteria;p__Desulfobacterota;c__Desulfuromonadia;o__PB19;f__PB19;g__PB19	0	0	0	0	0	0	0	0	0	0	0	0	0	0	0	0	0	0	0	0	0	0	0	0.000875657	0	0	0	0	0.000875657	0	0	0	0	0	0	0	0	0	0	0	0	0	0	0	0	0	0	0	0
d__Bacteria;p__Desulfobacterota;c__Syntrophobacteria;o__Syntrophobacterales;f__Syntrophobacteraceae;g__Desulfovirga	0	0	0	0	0	0	0	0	0	0	0	0	0	0	0	0	0	0	0	0	0	0	0	0	0	0	0	0	0	0	0	0	0	0	0	0	0	0	0	0	0	0	0	0	0	0	0	0	0
d__Bacteria;p__Desulfobacterota;c__Syntrophobacteria;o__Syntrophobacterales;f__Syntrophobacteraceae;g__Syntrophobacter	0	0	0	0	0	0	0	0	0	0	0	0	0	0	0	0	0	0	0	0	0	0	0	0	0	0	0	0	0	0	0	0	0	0	0	0	0	0	0	0	0	0	0	0.00525394	0	0	0	0	0
d__Bacteria;p__Desulfobacterota;c__uncultured;o__uncultured;f__uncultured;g__uncultured	0	0	0	0.00262697	0	0	0	0	0	0	0	0	0	0	0	0.00875657	0.000875657	0	0	0.00437828	0	0	0.00437828	0	0.00175131	0	0	0	0	0	0	0	0	0.00437828	0.000875657	0	0	0	0	0	0	0	0	0	0	0	0	0	0
d__Bacteria;p__Elusimicrobiota;c__Elusimicrobia;o__FCPU453;f__FCPU453;g__FCPU453	0	0	0	0	0	0	0	0	0	0	0	0	0	0	0	0	0	0	0	0	0	0	0	0	0	0	0	0	0	0	0	0	0	0	0	0	0	0	0	0	0	0	0	0	0	0	0	0	0
d__Bacteria;p__Elusimicrobiota;c__Elusimicrobia;o__Lineage_IV;f__Lineage_IV;g__Lineage_IV	0	0	0	0	0	0	0	0	0	0	0	0	0	0	0	0	0	0	0	0	0	0	0	0	0	0	0	0	0	0	0	0	0	0	0	0	0	0	0	0	0	0	0	0	0	0	0	0	0
d__Bacteria;p__Elusimicrobiota;c__Elusimicrobia;o__MVP-88;f__MVP-88;g__MVP-88	0	0	0	0	0	0	0	0	0	0	0	0	0	0	0	0	0	0	0	0	0	0	0	0	0	0	0	0	0	0	0.00262697	0	0	0	0	0.00262697	0	0	0	0	0	0	0	0	0	0.00175131	0	0	0
d__Bacteria;p__Elusimicrobiota;c__Lineage_IIa;o__Lineage_IIa;f__Lineage_IIa;g__Lineage_IIa	0	0	0	0	0	0	0	0	0	0	0	0	0.00350263	0.00700525	0.0061296	0	0.00350263	0	0.00350263	0.00350263	0.00175131	0	0	0.00262697	0	0.000875657	0.00700525	0	0.00175131	0	0	0	0	0	0	0	0	0	0.00788091	0.00175131	0.00262697	0.00175131	0.00437828	0.00175131	0	0.00350263	0.000875657	0.012259194395796848	0
d__Bacteria;p__Elusimicrobiota;c__Lineage_IIb;o__Lineage_IIb;f__Lineage_IIb;g__Lineage_IIb	0	0	0.000875657	0	0	0	0	0	0	0	0	0	0.00175131	0.00437828	0	0	0	0	0	0.00875657	0	0.00350263	0.013134851138353765	0	0	0	0	0	0.0061296	0.00175131	0.00262697	0	0.00350263	0.000875657	0.000875657	0	0.00175131	0	0.00963222	0	0	0.0061296	0.0061296	0.00262697	0	0.00175131	0	0.00175131	0
d__Bacteria;p__Elusimicrobiota;c__Lineage_IIc;o__Lineage_IIc;f__Lineage_IIc;g__Lineage_IIc	0	0	0	0	0	0	0	0	0	0	0	0	0	0	0	0	0	0	0	0	0	0	0	0	0	0	0	0	0	0	0	0.000875657	0	0	0	0	0	0	0	0.000875657	0	0	0.000875657	0	0	0	0	0	0
d__Bacteria;p__Entotheonellaeota;c__Entotheonellia;o__Entotheonellales;f__Entotheonellaceae;g__Candidatus_Entotheonella	0	0	0	0	0	0	0.00437828	0	0	0	0	0	0	0	0	0	0	0	0	0	0	0	0	0	0	0	0	0	0	0	0	0	0	0	0	0	0.00175131	0	0	0	0	0	0	0	0	0	0	0	0
d__Bacteria;p__Entotheonellaeota;c__Entotheonellia;o__Entotheonellales;f__Entotheonellaceae;g__Entotheonellaceae	0.016637478108581436	0	0.0192644	0	0	0.00350263	0.010507880910683012	0	0	0	0	0	0	0	0	0	0	0.016637478108581436	0.000875657	0.00262697	0	0	0	0	0	0	0	0	0	0.00437828	0	0	0	0	0	0	0	0	0	0.00262697	0	0	0.00437828	0	0	0	0	0	0.00262697
d__Bacteria;p__FCPU426;c__FCPU426;o__FCPU426;f__FCPU426;g__FCPU426	0	0	0	0	0	0	0	0	0	0	0	0	0	0	0	0	0	0	0	0	0	0	0	0	0	0	0	0	0	0	0	0	0	0	0	0	0	0	0	0	0	0	0	0	0	0	0	0	0
d__Bacteria;p__Fibrobacterota;c__Fibrobacteria;o__Fibrobacterales;f__Fibrobacteraceae;g__possible_genus_04	0	0	0	0	0	0	0	0	0	0	0	0	0	0.000875657	0.00175131	0	0	0.000875657	0	0	0	0	0	0.00525394	0	0	0.00175131	0	0	0	0	0	0	0	0	0	0	0	0.000875657	0	0	0	0	0.000875657	0	0	0	0.00175131	0.00350263
d__Bacteria;p__Fibrobacterota;c__Fibrobacteria;o__Fibrobacterales;f__Fibrobacteraceae;g__uncultured	0	0	0	0	0	0	0	0	0	0	0	0	0	0	0	0	0	0	0	0.000875657	0.00437828	0	0	0	0	0	0	0	0	0	0	0	0	0	0	0	0	0	0	0	0	0	0	0	0	0	0	0	0
d__Bacteria;p__Firmicutes;Other;Other;Other;Other	0	0	0	0	0	0	0	0	0	0	0	0	0	0	0	0	0	0	0	0	0	0.000875657	0	0	0	0	0	0	0	0	0	0	0	0	0	0	0.00175131	0	0	0	0	0	0	0	0	0	0	0	0
d__Bacteria;p__Firmicutes;c__BRH-c20a;o__BRH-c20a;f__BRH-c20a;g__BRH-c20a	0	0	0	0	0	0	0	0	0	0	0	0	0	0	0	0	0	0	0	0	0	0	0	0	0	0	0	0	0	0	0	0	0	0	0.00262697	0	0	0	0	0	0	0	0	0	0	0	0	0	0
d__Bacteria;p__Firmicutes;c__Bacilli;Other;Other;Other	0	0	0	0	0	0	0	0	0	0	0	0	0	0	0	0	0	0	0	0	0	0	0	0	0	0	0.00175131	0	0	0	0	0	0	0	0	0	0	0	0	0	0	0	0.00175131	0	0	0	0	0	0
d__Bacteria;p__Firmicutes;c__Bacilli;o__Acholeplasmatales;f__Acholeplasmataceae;Other	0	0	0	0	0	0	0	0	0	0	0	0	0	0	0	0	0	0	0	0	0	0	0	0	0	0	0	0	0	0	0	0	0	0	0	0	0	0	0	0	0	0	0	0	0	0	0	0	0
d__Bacteria;p__Firmicutes;c__Bacilli;o__Alicyclobacillales;f__Alicyclobacillaceae;g__Alicyclobacillus	0	0	0	0	0	0	0	0	0	0	0	0	0	0	0	0	0	0.00175131	0	0	0	0	0	0	0	0	0	0	0	0	0	0	0	0	0	0	0	0	0	0	0	0	0	0	0	0	0	0	0
d__Bacteria;p__Firmicutes;c__Bacilli;o__Alicyclobacillales;f__Alicyclobacillaceae;g__Tumebacillus	0	0	0	0	0	0	0	0	0	0	0	0	0	0	0	0	0	0.00875657	0	0	0	0	0	0	0	0	0	0	0	0	0	0	0	0	0	0	0	0.00788091	0.013134851138353765	0.0061296	0.00875657	0	0	0.010507880910683012	0	0	0	0	0.00875657
d__Bacteria;p__Firmicutes;c__Bacilli;o__Aneurinibacillales;f__Aneurinibacillaceae;g__Aneurinibacillus	0	0	0	0	0	0	0	0	0	0	0	0	0	0	0	0	0	0	0	0	0	0	0	0	0	0	0	0	0	0	0	0	0	0	0	0	0.000875657	0	0	0	0	0	0	0	0	0	0	0	0
d__Bacteria;p__Firmicutes;c__Bacilli;o__Bacillales;Other;Other	0	0	0	0	0	0	0	0	0.08669	0	0	0	0	0	0	0	0	0	0	0	0	0	0	0	0	0	0	0	0	0	0	0	0	0	0	0	0.020140105078809107	0	0.0113835	0.014010507880910683	0.0148862	0.00437828	0	0	0.00875657	0.00437828	0	0	0
d__Bacteria;p__Firmicutes;c__Bacilli;o__Bacillales;f__Bacillaceae;Other	0	0	0	0	0	0	0	0	0	0	0	0	0	0	0	0	0	0	0	0	0.010507880910683012	0	0	0.00437828	0	0	0	0	0	0	0	0	0	0	0	0	0	0	0	0	0	0	0	0	0	0	0	0	0
d__Bacteria;p__Firmicutes;c__Bacilli;o__Bacillales;f__Bacillaceae;g__Bacillus	0.012259194395796848	0	0	0	0	0	0	0.0971979	0	0.1584938704028021	0	0	0	0.00437828	0	0	0	0	0	0	0.010507880910683012	0.00963222	0.00788091	0	0.00875657	0	0	0	0	0	0	0	0	0	0	0	0.028021015761821366	0.00700525	0.0113835	0.0061296	0.0227671	0.017513134851138354	0	0.00875657	0.00175131	0.0113835	0	0	0
d__Bacteria;p__Firmicutes;c__Bacilli;o__Bacillales;f__Bacillaceae;g__Geobacillus	0	0	0	0	0	0	0	0	0	0	0	0	0	0	0	0	0	0	0.024518388791593695	0	0	0	0	0	0.0061296	0.00788091	0	0	0	0	0	0	0	0	0	0	0	0	0	0	0	0	0	0	0	0	0	0	0
d__Bacteria;p__Firmicutes;c__Bacilli;o__Bacillales;f__Bacillaceae;g__Gracilibacillus	0	0	0	0	0	0	0	0	0	0	0	0	0	0	0	0	0	0	0	0	0	0	0	0	0	0	0	0	0	0	0	0	0	0	0	0	0	0	0	0	0	0	0	0	0	0	0	0	0
d__Bacteria;p__Firmicutes;c__Bacilli;o__Bacillales;f__Bacillaceae;g__Halobacillus	0	0	0	0	0	0	0	0	0	0	0	0	0	0	0	0	0	0	0	0	0	0	0	0	0	0	0	0	0	0	0	0	0	0	0	0	0	0	0	0	0	0	0	0	0	0	0	0	0
d__Bacteria;p__Firmicutes;c__Bacilli;o__Bacillales;f__Bacillaceae;g__Oceanobacillus	0	0	0	0	0	0	0	0	0	0	0	0	0	0	0	0	0	0	0	0	0	0	0	0	0	0	0	0	0	0	0	0	0	0	0	0	0	0	0	0	0	0	0	0	0	0	0	0	0
d__Bacteria;p__Firmicutes;c__Bacilli;o__Bacillales;f__Bacillaceae;g__Ornithinibacillus	0	0	0	0	0	0	0	0	0	0	0	0	0	0	0	0	0	0	0	0	0	0	0	0	0	0	0	0	0	0	0	0	0	0	0	0	0	0	0	0	0	0	0	0	0	0	0	0	0
d__Bacteria;p__Firmicutes;c__Bacilli;o__Bacillales;f__Bacillaceae;g__Pseudogracilibacillus	0	0	0	0	0	0	0	0	0	0	0	0	0	0	0	0	0	0	0	0	0	0	0	0	0	0	0	0	0	0	0	0	0	0	0	0	0	0	0	0	0	0	0	0	0	0	0	0	0
d__Bacteria;p__Firmicutes;c__Bacilli;o__Bacillales;f__Bacillaceae;g__Sinibacillus	0	0	0	0	0	0	0	0	0	0	0	0	0	0	0	0	0	0	0	0	0	0	0	0	0	0	0	0	0	0	0	0	0	0	0	0	0	0	0	0	0	0	0	0	0	0	0	0	0
d__Bacteria;p__Firmicutes;c__Bacilli;o__Bacillales;f__Bacillaceae;g__Terribacillus	0	0	0	0	0	0	0	0	0	0	0	0	0	0	0	0	0	0	0	0	0	0	0	0	0	0	0	0	0	0	0	0	0	0	0	0	0	0	0	0	0	0	0	0	0	0	0.00350263	0	0
d__Bacteria;p__Firmicutes;c__Bacilli;o__Bacillales;f__Bacillaceae;g__Thalassobacillus	0	0	0	0	0	0	0	0	0	0	0	0	0	0	0	0	0	0	0	0	0	0	0	0	0	0	0	0	0	0	0	0	0	0	0	0	0	0	0	0	0	0	0	0	0	0	0	0	0
d__Bacteria;p__Firmicutes;c__Bacilli;o__Bacillales;f__Bacillaceae;g__Ureibacillus	0	0	0	0	0	0	0	0	0	0	0	0	0	0	0	0	0	0	0	0	0	0	0	0	0	0	0	0	0	0	0	0	0	0	0	0	0	0	0	0	0	0	0	0	0	0	0	0	0
d__Bacteria;p__Firmicutes;c__Bacilli;o__Bacillales;f__Bacillaceae;g__uncultured	0	0	0	0	0	0	0	0	0	0	0	0	0	0	0	0	0	0	0	0	0	0	0	0	0	0	0	0	0	0	0	0	0	0	0	0	0	0.00262697	0	0	0	0	0	0	0	0	0	0	0
d__Bacteria;p__Firmicutes;c__Bacilli;o__Bacillales;f__Planococcaceae;Other	0.0551664	0	0.0928196	0	0	0	0	0	0	0	0	0	0	0	0	0	0	0	0	0	0	0	0	0	0	0	0	0	0.00875657	0	0	0	0.00525394	0	0.00262697	0.00350263	0.00700525	0.00700525	0.00525394	0.00788091	0.00875657	0.00350263	0.00262697	0	0.00175131	0.0183888	0	0	0.00875657
d__Bacteria;p__Firmicutes;c__Bacilli;o__Bacillales;f__Planococcaceae;g__Domibacillus	0	0	0.017513134851138354	0	0	0	0	0	0	0	0	0	0	0	0	0	0	0	0	0	0	0	0	0	0	0	0	0	0	0	0	0	0	0	0	0	0	0	0	0	0	0	0	0	0	0	0	0	0
d__Bacteria;p__Firmicutes;c__Bacilli;o__Bacillales;f__Planococcaceae;g__Jeotgalibacillus	0	0	0	0	0	0	0	0	0	0	0	0	0	0	0	0	0	0	0	0	0	0	0	0	0	0	0	0	0	0	0	0	0	0	0	0	0	0	0	0	0	0	0	0	0	0	0	0	0
d__Bacteria;p__Firmicutes;c__Bacilli;o__Bacillales;f__Planococcaceae;g__Lysinibacillus	0	0	0	0	0	0	0	0	0	0	0	0	0	0	0	0	0	0	0	0	0	0	0	0	0.00437828	0	0	0	0	0	0	0	0	0	0	0	0	0	0	0	0	0	0	0	0	0	0	0	0
d__Bacteria;p__Firmicutes;c__Bacilli;o__Bacillales;f__Planococcaceae;g__Psychrobacillus	0	0	0	0	0	0	0	0	0	0	0	0	0	0	0	0	0	0	0	0	0	0	0	0	0	0	0	0	0	0	0	0	0	0	0	0	0	0	0	0	0	0	0	0	0	0	0	0	0
d__Bacteria;p__Firmicutes;c__Bacilli;o__Bacillales;f__Planococcaceae;g__Rummeliibacillus	0	0	0	0	0	0	0	0	0	0	0	0	0	0	0	0	0	0	0	0	0	0	0	0	0	0	0	0	0	0	0	0	0	0	0	0	0	0	0	0	0	0	0	0	0	0	0	0	0
d__Bacteria;p__Firmicutes;c__Bacilli;o__Bacillales;f__Planococcaceae;g__Sporosarcina	0	0	0	0	0	0	0	0	0	0	0	0	0	0	0	0	0	0	0	0	0	0	0	0	0	0	0	0	0	0	0	0	0	0	0	0	0	0	0	0	0	0	0	0	0	0	0	0	0
d__Bacteria;p__Firmicutes;c__Bacilli;o__Bacillales;f__Sporolactobacillaceae;g__Pullulanibacillus	0	0	0	0	0	0	0	0	0	0	0	0	0	0	0	0	0	0	0	0	0	0	0	0	0	0	0	0	0	0	0	0	0	0	0	0	0	0	0	0	0	0	0	0	0	0	0	0	0
d__Bacteria;p__Firmicutes;c__Bacilli;o__Bacillales;f__Sporolactobacillaceae;g__Sporolactobacillus	0	0	0	0	0	0	0	0	0	0	0	0	0	0	0	0	0	0	0	0	0	0	0	0	0	0	0	0	0	0	0	0	0	0	0	0	0	0	0	0	0	0	0	0	0	0	0	0	0
d__Bacteria;p__Firmicutes;c__Bacilli;o__Bacillales;f__Sporolactobacillaceae;g__Tuberibacillus	0	0	0	0	0	0	0	0	0	0	0	0	0	0	0	0	0	0	0	0	0	0	0	0	0.00350263	0	0	0	0	0	0	0	0	0	0	0	0	0	0	0	0	0	0	0	0	0	0	0	0
d__Bacteria;p__Firmicutes;c__Bacilli;o__Brevibacillales;f__Brevibacillaceae;g__Brevibacillus	0	0	0	0	0	0	0	0	0	0	0	0	0	0	0	0	0	0	0	0	0	0	0	0	0	0	0	0	0	0	0	0	0	0	0	0	0	0	0.0157618	0	0	0	0	0	0	0	0	0	0
d__Bacteria;p__Firmicutes;c__Bacilli;o__Caldalkalibacillales;f__Caldalkalibacillaceae;g__Caldalkalibacillus	0	0	0	0	0	0	0	0	0	0	0	0	0	0	0	0	0	0	0	0	0	0	0	0	0	0	0	0	0	0	0	0	0	0	0	0	0.00350263	0	0	0	0	0	0	0	0	0	0	0	0
d__Bacteria;p__Firmicutes;c__Bacilli;o__Entomoplasmatales;Other;Other	0	0	0	0	0	0	0	0	0	0	0	0	0	0	0	0	0	0	0	0	0	0	0	0	0	0	0	0	0	0	0	0	0	0	0	0	0	0	0	0	0	0	0	0	0	0	0	0	0
d__Bacteria;p__Firmicutes;c__Bacilli;o__Entomoplasmatales;f__type_III;g__type_III	0	0	0	0	0	0	0	0	0	0	0	0	0	0	0	0	0	0	0	0	0	0	0	0	0	0	0	0	0	0	0	0	0	0	0	0	0	0	0	0	0	0	0	0	0	0	0	0	0
d__Bacteria;p__Firmicutes;c__Bacilli;o__Erysipelotrichales;Other;Other	0	0	0	0	0	0	0	0	0	0	0	0	0	0	0	0	0	0	0	0	0	0	0	0	0	0	0	0	0	0	0	0	0	0	0	0	0	0	0	0	0	0	0	0	0	0	0	0	0
d__Bacteria;p__Firmicutes;c__Bacilli;o__Erysipelotrichales;f__Erysipelatoclostridiaceae;g__Erysipelatoclostridium	0	0	0	0	0	0	0	0	0	0	0	0	0	0	0	0	0	0	0	0	0	0.00175131	0	0	0	0	0	0	0	0	0	0	0	0	0	0	0	0	0	0	0	0	0	0	0	0	0	0	0
d__Bacteria;p__Firmicutes;c__Bacilli;o__Erysipelotrichales;f__Erysipelotrichaceae;Other	0	0	0	0	0	0	0	0	0	0	0	0	0	0	0	0	0	0	0	0	0	0	0	0	0	0	0	0	0	0	0	0	0	0	0	0	0	0	0	0	0	0	0	0	0	0	0	0	0
d__Bacteria;p__Firmicutes;c__Bacilli;o__Erysipelotrichales;f__Erysipelotrichaceae;g__Turicibacter	0	0	0	0	0	0	0	0	0	0	0	0	0	0	0	0	0	0	0	0	0	0	0	0	0	0	0	0	0	0	0	0	0	0	0	0	0	0	0	0	0	0	0	0	0	0	0	0	0
d__Bacteria;p__Firmicutes;c__Bacilli;o__Erysipelotrichales;f__Erysipelotrichaceae;g__ZOR0006	0	0	0	0	0	0	0	0	0	0	0	0	0	0	0	0	0	0	0	0.000875657	0	0	0	0	0	0	0	0	0	0	0	0	0	0	0	0	0	0	0	0	0	0	0	0	0	0	0	0	0
d__Bacteria;p__Firmicutes;c__Bacilli;o__Erysipelotrichales;f__Erysipelotrichaceae;g__uncultured	0	0	0	0	0	0	0	0	0	0	0	0	0	0	0	0	0	0	0	0	0	0	0	0	0	0	0	0	0	0	0	0	0	0	0	0	0	0	0	0	0	0	0	0	0	0	0	0	0
d__Bacteria;p__Firmicutes;c__Bacilli;o__Haloplasmatales;f__Haloplasmataceae;g__Haloplasma	0	0	0	0	0	0	0	0	0	0	0	0	0	0	0	0	0	0	0	0	0	0	0	0	0	0	0	0	0	0	0	0	0	0	0	0	0.00350263	0	0	0	0	0	0.00175131	0	0	0	0	0	0
d__Bacteria;p__Firmicutes;c__Bacilli;o__Izemoplasmatales;f__Izemoplasmatales;g__Izemoplasmatales	0	0	0	0	0	0	0	0	0	0	0	0	0	0	0	0	0	0	0	0	0	0	0	0	0	0	0	0	0	0	0	0	0	0	0	0	0.00262697	0.000875657	0	0	0	0	0	0	0	0	0	0	0
d__Bacteria;p__Firmicutes;c__Bacilli;o__Lactobacillales;f__Carnobacteriaceae;g__Atopostipes	0	0	0	0	0	0	0	0	0	0	0	0	0	0	0	0	0	0	0	0	0	0	0	0	0	0	0	0	0	0	0	0	0	0	0	0	0	0	0	0	0	0	0	0	0	0	0	0	0
d__Bacteria;p__Firmicutes;c__Bacilli;o__Lactobacillales;f__Carnobacteriaceae;g__Carnobacterium	0	0	0	0	0	0	0	0	0	0	0	0	0	0	0	0	0	0	0	0	0	0	0	0	0	0	0	0	0	0	0	0	0	0	0	0	0	0	0	0	0	0	0	0	0	0	0	0	0
d__Bacteria;p__Firmicutes;c__Bacilli;o__Lactobacillales;f__Carnobacteriaceae;g__Lacticigenium	0	0	0	0	0	0	0	0	0	0	0	0	0	0	0	0	0	0	0	0	0	0	0	0	0	0	0	0	0	0	0	0	0	0	0	0	0	0	0	0	0	0	0	0	0	0	0	0	0
d__Bacteria;p__Firmicutes;c__Bacilli;o__Lactobacillales;f__Enterococcaceae;g__Enterococcus	0	0	0	0	0	0	0	0	0	0	0	0	0	0	0	0	0	0	0	0	0	0	0	0	0	0	0	0	0	0	0	0	0	0	0	0	0	0	0	0	0	0	0	0	0	0	0	0	0
d__Bacteria;p__Firmicutes;c__Bacilli;o__Lactobacillales;f__Lactobacillaceae;Other	0	0	0	0	0	0	0	0	0	0	0	0	0	0	0	0	0	0	0	0	0	0	0	0	0	0	0	0	0	0	0	0	0	0	0	0	0	0	0	0	0	0	0	0	0	0	0	0	0
d__Bacteria;p__Firmicutes;c__Bacilli;o__Lactobacillales;f__Lactobacillaceae;g__Fructilactobacillus	0	0	0	0	0	0	0	0	0	0	0	0	0	0	0	0	0	0	0	0	0	0	0	0	0	0	0	0	0	0	0	0	0	0	0	0	0	0	0	0	0	0	0	0	0	0	0	0	0
d__Bacteria;p__Firmicutes;c__Bacilli;o__Lactobacillales;f__Lactobacillaceae;g__Lactiplantibacillus	0	0	0	0	0	0	0	0	0.020140105078809107	0	0	0	0	0	0	0	0	0	0	0	0	0	0	0	0	0	0	0	0	0	0	0	0	0	0	0	0	0	0	0	0	0	0	0	0	0	0	0	0
d__Bacteria;p__Firmicutes;c__Bacilli;o__Lactobacillales;f__Lactobacillaceae;g__Lactobacillus	0	0	0	0	0	0	0	0	0	0	0	0	0	0	0	0	0	0	0	0	0	0	0	0	0	0	0	0	0	0	0	0	0	0	0	0	0	0	0	0	0	0	0	0	0	0	0	0	0
d__Bacteria;p__Firmicutes;c__Bacilli;o__Lactobacillales;f__Lactobacillaceae;g__Latilactobacillus	0	0	0	0	0	0	0	0	0	0	0	0	0	0	0	0	0	0	0	0	0	0	0	0	0	0	0	0	0	0	0	0	0	0	0	0	0	0	0	0	0	0	0	0	0	0	0	0	0
d__Bacteria;p__Firmicutes;c__Bacilli;o__Lactobacillales;f__Lactobacillaceae;g__Leuconostoc	0	0	0	0	0	0	0	0	0	0	0	0	0	0	0	0	0	0	0	0	0	0	0	0	0	0	0	0	0	0	0	0	0	0	0	0	0	0	0	0	0	0	0	0	0	0	0	0	0
d__Bacteria;p__Firmicutes;c__Bacilli;o__Lactobacillales;f__Lactobacillaceae;g__Levilactobacillus	0	0	0	0	0	0	0	0	0	0	0	0	0	0	0	0	0	0	0	0	0	0	0	0	0	0	0	0	0	0	0	0	0	0	0	0	0	0	0	0	0	0	0	0	0	0	0	0	0
d__Bacteria;p__Firmicutes;c__Bacilli;o__Lactobacillales;f__Lactobacillaceae;g__Ligilactobacillus	0	0	0	0	0	0	0	0	0	0	0	0	0	0	0	0	0	0	0	0	0	0	0	0	0	0	0	0	0	0	0	0	0	0	0	0	0	0	0	0	0	0	0	0	0	0	0	0	0
d__Bacteria;p__Firmicutes;c__Bacilli;o__Lactobacillales;f__Lactobacillaceae;g__Limosilactobacillus	0	0	0	0	0	0	0	0	0	0	0	0	0	0	0	0	0	0	0	0	0	0	0	0	0	0	0	0	0	0	0	0	0	0	0	0	0	0	0	0	0	0	0	0	0	0	0	0	0
d__Bacteria;p__Firmicutes;c__Bacilli;o__Lactobacillales;f__Lactobacillaceae;g__Oenococcus	0	0	0	0	0	0	0	0	0	0	0	0	0	0	0	0	0	0	0	0	0	0	0	0	0	0	0	0	0	0	0	0	0	0	0	0	0	0	0	0	0	0	0	0	0	0	0	0	0
d__Bacteria;p__Firmicutes;c__Bacilli;o__Lactobacillales;f__Lactobacillaceae;g__Paralactobacillus	0	0	0	0	0	0	0	0	0	0	0	0	0	0	0	0	0	0	0	0	0	0	0	0	0	0	0	0	0	0	0	0	0	0	0	0	0	0	0	0	0	0	0	0	0	0	0	0	0
d__Bacteria;p__Firmicutes;c__Bacilli;o__Lactobacillales;f__Lactobacillaceae;g__Pediococcus	0	0	0	0	0	0	0	0	0	0	0	0	0	0	0	0	0	0	0	0	0	0	0	0	0	0	0	0	0	0	0	0	0	0	0	0	0	0	0	0	0	0	0	0	0	0	0	0	0
d__Bacteria;p__Firmicutes;c__Bacilli;o__Lactobacillales;f__Lactobacillaceae;g__Weissella	0	0	0	0	0	0	0	0	0	0	0	0	0	0	0	0	0	0	0	0	0	0	0	0	0	0	0	0	0	0	0	0	0	0	0	0	0	0	0	0	0	0	0	0	0	0	0	0	0
d__Bacteria;p__Firmicutes;c__Bacilli;o__Lactobacillales;f__Streptococcaceae;g__Lactococcus	0	0	0	0	0	0	0	0	0	0	0	0	0	0	0	0	0	0	0	0	0	0	0	0	0	0	0	0	0	0	0	0	0	0	0	0	0	0	0	0	0	0	0	0	0	0	0	0	0
d__Bacteria;p__Firmicutes;c__Bacilli;o__Lactobacillales;f__Streptococcaceae;g__Streptococcus	0	0	0	0	0	0	0	0	0	0	0	0	0	0	0	0	0	0	0	0	0	0	0	0	0	0	0	0	0	0	0	0	0	0	0	0	0	0	0	0	0	0	0	0	0	0	0	0	0
d__Bacteria;p__Firmicutes;c__Bacilli;o__Mycoplasmatales;f__Mycoplasmataceae;g__Candidatus_Lumbricincola	0	0	0	0	0	0	0	0	0	0	0	0	0	0	0	0	0	0	0	0	0	0	0	0	0	0	0	0	0	0	0	0	0.00350263	0	0	0	0	0	0	0	0	0	0	0	0	0	0	0	0
d__Bacteria;p__Firmicutes;c__Bacilli;o__Mycoplasmatales;f__Mycoplasmataceae;g__Mycoplasma	0	0	0	0	0	0	0	0	0	0	0	0	0	0	0	0	0	0	0	0	0	0	0	0	0	0	0	0	0	0	0	0	0	0	0	0	0	0	0	0	0	0	0	0	0	0	0	0	0
d__Bacteria;p__Firmicutes;c__Bacilli;o__Paenibacillales;f__Paenibacillaceae;Other	0	0	0	0	0	0	0	0	0	0	0	0	0	0	0	0	0	0	0	0	0	0	0	0	0	0	0	0	0	0	0	0	0	0	0	0	0	0	0	0	0	0	0	0	0	0	0	0	0
d__Bacteria;p__Firmicutes;c__Bacilli;o__Paenibacillales;f__Paenibacillaceae;g__Ammoniibacillus	0	0	0	0	0	0	0	0	0	0	0	0	0	0	0	0	0	0	0	0	0	0	0	0	0	0	0	0	0	0	0	0	0	0	0	0	0.00437828	0	0	0	0	0	0	0	0	0	0	0	0
d__Bacteria;p__Firmicutes;c__Bacilli;o__Paenibacillales;f__Paenibacillaceae;g__Ammoniphilus	0	0	0	0	0	0	0	0	0	0	0	0	0	0	0	0	0	0	0	0	0	0	0	0	0	0	0	0	0	0	0	0	0	0	0	0	0	0	0	0	0	0	0	0	0	0	0	0	0
d__Bacteria;p__Firmicutes;c__Bacilli;o__Paenibacillales;f__Paenibacillaceae;g__Cohnella	0	0	0	0	0	0	0	0	0	0	0	0	0	0	0	0	0	0	0	0	0	0	0	0	0	0	0	0	0	0	0	0	0	0	0	0	0	0	0.013134851138353765	0	0	0.00175131	0	0	0	0	0	0	0
d__Bacteria;p__Firmicutes;c__Bacilli;o__Paenibacillales;f__Paenibacillaceae;g__Fontibacillus	0	0	0	0	0	0	0	0	0	0	0	0	0	0	0	0	0	0	0	0	0	0	0	0	0	0	0	0	0	0	0	0	0	0	0	0	0	0	0	0	0	0	0	0	0	0	0	0	0
d__Bacteria;p__Firmicutes;c__Bacilli;o__Paenibacillales;f__Paenibacillaceae;g__Oxalophagus	0	0	0	0	0	0	0	0	0	0	0	0	0	0	0	0	0	0	0	0	0	0	0	0	0	0	0	0	0	0	0	0	0	0	0	0	0	0	0	0	0	0	0	0	0	0	0	0	0
d__Bacteria;p__Firmicutes;c__Bacilli;o__Paenibacillales;f__Paenibacillaceae;g__Paenibacillus	0.0262697	0	0	0	0	0	0	0	0	0	0	0	0.010507880910683012	0.014010507880910683	0.024518388791593695	0	0.00262697	0.020140105078809107	0	0	0.0061296	0	0	0	0	0.00875657	0	0	0	0	0	0.010507880910683012	0	0	0.017513134851138354	0	0	0.020140105078809107	0	0.017513134851138354	0	0.00262697	0.012259194395796848	0.0157618	0	0	0.0061296	0	0
d__Bacteria;p__Firmicutes;c__Bacilli;o__Paenibacillales;f__Paenibacillaceae;g__Thermobacillus	0	0	0	0	0	0	0	0	0	0	0	0	0	0	0	0	0	0	0	0	0	0	0	0	0	0	0	0	0	0	0	0	0	0	0	0	0	0	0	0	0	0	0	0	0	0	0	0	0
d__Bacteria;p__Firmicutes;c__Bacilli;o__Staphylococcales;f__Gemellaceae;g__Gemella	0	0	0	0	0	0	0	0	0	0	0	0	0	0	0	0	0	0	0	0	0	0	0	0	0	0	0	0	0	0	0	0	0	0	0	0	0	0	0	0	0	0	0	0	0	0	0	0	0
d__Bacteria;p__Firmicutes;c__Bacilli;o__Staphylococcales;f__Staphylococcaceae;g__Staphylococcus	0	0	0	0	0	0	0	0	0.0183888	0	0	0	0	0	0	0	0	0	0	0	0	0	0	0	0	0	0	0	0	0	0	0	0	0	0	0	0	0	0	0	0	0	0	0	0	0	0	0	0
d__Bacteria;p__Firmicutes;c__Bacilli;o__Thermoactinomycetales;f__Thermoactinomycetaceae;Other	0	0	0	0	0	0	0	0	0	0	0	0	0	0	0	0	0	0	0	0	0	0	0	0	0	0	0	0	0	0	0	0	0	0	0	0	0	0	0	0	0	0	0	0	0	0	0	0	0
d__Bacteria;p__Firmicutes;c__Bacilli;o__Thermoactinomycetales;f__Thermoactinomycetaceae;g__Geothermomicrobium	0	0	0	0	0	0	0	0	0	0	0	0	0	0	0	0	0	0	0	0	0	0	0	0	0	0	0	0	0	0	0	0	0	0	0	0	0	0	0	0	0	0	0	0	0	0	0	0	0
d__Bacteria;p__Firmicutes;c__Bacilli;o__Thermoactinomycetales;f__Thermoactinomycetaceae;g__Kroppenstedtia	0	0	0	0	0	0	0	0	0	0	0	0	0	0	0	0	0	0	0	0	0	0	0	0	0	0	0	0	0	0	0	0	0	0	0	0	0	0	0	0	0	0	0	0	0	0	0	0	0
d__Bacteria;p__Firmicutes;c__Bacilli;o__Thermoactinomycetales;f__Thermoactinomycetaceae;g__Laceyella	0	0	0	0	0	0	0	0	0	0	0	0	0	0	0	0	0	0	0	0	0	0	0	0	0	0	0	0	0	0	0	0	0	0	0	0	0	0	0	0	0	0	0	0	0	0	0	0	0
d__Bacteria;p__Firmicutes;c__Bacilli;o__Thermoactinomycetales;f__Thermoactinomycetaceae;g__Melghirimyces	0	0	0	0	0	0	0	0	0	0	0	0	0	0	0	0	0	0	0	0	0	0	0	0	0	0	0	0	0	0	0	0	0	0	0	0	0.00875657	0	0	0	0	0	0	0	0	0	0	0	0
d__Bacteria;p__Firmicutes;c__Bacilli;o__Thermoactinomycetales;f__Thermoactinomycetaceae;g__Novibacillus	0	0	0	0	0	0	0	0	0	0	0	0	0	0	0	0	0	0	0	0	0	0	0	0	0	0	0	0	0	0	0	0	0	0	0	0	0	0	0	0	0	0	0	0	0	0	0	0	0
d__Bacteria;p__Firmicutes;c__Bacilli;o__Thermoactinomycetales;f__Thermoactinomycetaceae;g__Pasteuria	0	0	0	0	0	0	0	0	0	0	0	0	0	0	0	0	0	0	0	0	0	0	0	0	0	0	0	0	0	0	0	0	0	0	0	0	0	0	0	0	0	0	0	0	0	0	0	0	0
d__Bacteria;p__Firmicutes;c__Bacilli;o__Thermoactinomycetales;f__Thermoactinomycetaceae;g__Planifilum	0	0	0	0	0	0	0	0	0	0	0	0	0	0	0.0061296	0	0	0	0	0	0	0	0	0	0	0	0	0	0	0	0	0	0	0	0.017513134851138354	0	0.0315236	0	0	0	0	0	0.00700525	0	0	0	0	0	0
d__Bacteria;p__Firmicutes;c__Bacilli;o__Thermoactinomycetales;f__Thermoactinomycetaceae;g__Risungbinella	0	0	0	0	0	0	0	0	0	0	0	0	0	0	0	0	0	0	0	0	0	0	0	0	0	0	0	0	0	0	0	0	0	0	0	0	0	0	0	0	0	0	0	0	0	0	0	0	0
d__Bacteria;p__Firmicutes;c__Bacilli;o__Thermoactinomycetales;f__Thermoactinomycetaceae;g__Shimazuella	0	0	0	0	0	0	0	0	0	0	0	0	0	0	0	0	0.0061296	0	0	0	0	0.000875657	0	0	0	0	0	0	0	0	0	0	0	0	0	0	0	0.00350263	0	0	0	0.000875657	0	0	0	0	0	0	0
d__Bacteria;p__Firmicutes;c__Bacilli;o__Thermoactinomycetales;f__Thermoactinomycetaceae;g__Thermoactinomyces	0	0	0	0	0	0	0	0	0	0	0	0	0	0	0	0	0	0	0	0	0	0.000875657	0	0.00262697	0	0	0	0	0	0	0	0	0	0	0	0	0.0262697	0.0113835	0	0	0	0	0	0	0	0	0	0	0
d__Bacteria;p__Firmicutes;c__Bacilli;o__Thermoactinomycetales;f__Thermoactinomycetaceae;g__Thermoactinomycetaceae	0	0	0	0	0	0	0	0	0	0	0	0	0	0	0	0	0	0	0	0	0	0	0	0	0	0	0	0	0	0	0	0.000875657	0	0	0	0	0	0	0	0	0	0	0	0	0	0	0	0	0
d__Bacteria;p__Firmicutes;c__Bacilli;o__Thermoactinomycetales;f__Thermoactinomycetaceae;g__Thermoflavimicrobium	0	0	0	0	0	0	0	0	0	0	0	0	0	0	0	0	0	0	0	0	0	0	0	0	0.00175131	0	0	0	0	0	0	0	0	0	0	0	0	0	0.00175131	0	0	0	0	0	0	0	0	0	0
d__Bacteria;p__Firmicutes;c__Bacilli;o__Thermoactinomycetales;f__Thermoactinomycetaceae;g__uncultured	0	0	0	0	0	0	0	0	0	0	0	0	0	0	0	0	0	0	0	0	0.00262697	0	0	0	0	0	0	0	0.000875657	0	0	0	0	0	0	0	0	0	0	0	0	0	0	0.00788091	0	0	0	0	0
d__Bacteria;p__Firmicutes;c__Clostridia;Other;Other;Other	0	0	0	0	0	0	0	0	0	0	0	0	0	0	0	0	0	0	0	0	0	0	0	0	0	0	0	0	0	0	0	0	0	0	0	0	0.00525394	0	0	0	0	0	0	0	0	0	0	0	0
d__Bacteria;p__Firmicutes;c__Clostridia;o__Caldicoprobacterales;f__Caldicoprobacteraceae;g__Caldicoprobacter	0	0	0	0	0	0	0	0	0	0	0	0	0	0	0	0	0	0	0	0	0	0	0	0	0.000875657	0	0	0	0	0	0	0	0	0	0.00437828	0	0.00175131	0.00175131	0	0	0	0	0.000875657	0	0	0	0	0	0
d__Bacteria;p__Firmicutes;c__Clostridia;o__Christensenellales;f__Christensenellaceae;g__Christensenellaceae_R-7_group	0	0	0	0	0	0	0	0	0	0	0	0	0	0	0	0	0	0	0	0	0	0	0	0	0	0	0	0	0	0	0	0	0	0	0	0	0	0	0	0	0	0	0	0	0	0	0	0	0
d__Bacteria;p__Firmicutes;c__Clostridia;o__Clostridia;f__Gracilibacteraceae;Other	0	0	0	0	0	0	0	0	0	0	0	0	0	0	0	0	0	0	0	0	0	0	0	0	0	0	0	0	0	0	0	0	0	0	0	0	0	0	0	0	0	0	0	0	0	0	0	0	0
d__Bacteria;p__Firmicutes;c__Clostridia;o__Clostridia;f__Gracilibacteraceae;g__Gracilibacter	0	0	0	0	0	0	0	0	0	0	0	0	0	0	0	0	0	0	0	0	0	0	0	0	0	0	0	0	0	0	0	0	0	0	0	0	0	0	0	0	0	0	0	0	0	0	0.0061296	0	0
d__Bacteria;p__Firmicutes;c__Clostridia;o__Clostridia;f__Gracilibacteraceae;g__Lutispora	0	0	0	0	0	0	0	0	0	0	0	0	0	0	0	0	0	0	0	0	0	0	0	0	0	0	0	0	0	0	0	0	0	0	0	0	0	0	0	0	0	0	0	0	0	0	0	0	0
d__Bacteria;p__Firmicutes;c__Clostridia;o__Clostridia_UCG-014;f__Clostridia_UCG-014;g__Clostridia_UCG-014	0	0	0	0	0	0	0	0	0	0	0	0	0	0	0	0	0	0	0	0	0	0	0	0	0	0	0	0	0	0	0	0	0	0	0	0	0	0	0	0	0	0	0	0	0	0	0	0	0
d__Bacteria;p__Firmicutes;c__Clostridia;o__Clostridiales;f__Caloramatoraceae;g__Caloramator	0	0	0	0	0	0	0	0	0	0	0	0	0	0	0	0	0	0	0	0	0	0	0	0	0	0	0	0	0	0	0	0	0	0	0	0	0	0	0	0	0	0	0	0	0	0	0	0	0
d__Bacteria;p__Firmicutes;c__Clostridia;o__Clostridiales;f__Caloramatoraceae;g__Fonticella	0	0	0	0	0	0	0	0	0	0	0	0	0	0	0	0	0	0	0.000875657	0	0	0.00350263	0.000875657	0	0	0	0.00175131	0	0	0	0	0	0	0	0.00262697	0	0	0	0	0	0	0	0	0	0	0	0.00963222	0	0
d__Bacteria;p__Firmicutes;c__Clostridia;o__Clostridiales;f__Clostridiaceae;Other	0	0	0	0	0	0	0	0	0	0	0	0	0	0	0	0	0	0	0	0	0	0	0	0	0	0	0	0	0	0	0	0	0	0	0	0	0	0	0	0	0	0	0	0	0	0	0	0	0
d__Bacteria;p__Firmicutes;c__Clostridia;o__Clostridiales;f__Clostridiaceae;g__Clostridium_sensu_stricto_1	0	0	0	0	0	0	0	0	0	0	0	0	0	0	0	0	0	0	0	0.00350263	0	0	0	0	0	0	0	0	0	0	0	0	0	0	0	0	0	0	0	0	0	0	0	0	0	0	0	0	0
d__Bacteria;p__Firmicutes;c__Clostridia;o__Clostridiales;f__Clostridiaceae;g__Clostridium_sensu_stricto_10	0	0	0	0	0	0	0	0	0	0	0	0	0.00437828	0	0	0	0	0	0	0	0	0	0	0	0	0	0	0	0	0	0	0	0	0	0	0	0.00525394	0	0	0	0	0	0	0	0	0	0	0	0
d__Bacteria;p__Firmicutes;c__Clostridia;o__Clostridiales;f__Clostridiaceae;g__Clostridium_sensu_stricto_12	0	0	0	0	0	0	0	0	0	0	0	0	0	0	0	0	0	0	0	0	0	0	0	0	0	0	0	0	0	0	0	0	0	0	0	0	0	0	0	0	0	0	0	0	0	0	0	0	0
d__Bacteria;p__Firmicutes;c__Clostridia;o__Clostridiales;f__Clostridiaceae;g__Clostridium_sensu_stricto_13	0	0	0	0	0	0	0	0	0	0	0	0	0	0	0	0	0	0.0192644	0	0	0	0	0	0	0	0	0	0	0	0	0	0	0	0	0	0	0	0	0	0	0.00350263	0	0	0	0	0	0	0	0
d__Bacteria;p__Firmicutes;c__Clostridia;o__Clostridiales;f__Clostridiaceae;g__Clostridium_sensu_stricto_3	0	0	0	0	0	0	0	0	0	0	0	0	0	0	0	0	0	0	0	0	0	0	0	0	0	0	0	0	0	0	0	0	0	0	0	0	0	0	0	0	0	0	0	0	0	0	0	0	0
d__Bacteria;p__Firmicutes;c__Clostridia;o__Clostridiales;f__Clostridiaceae;g__Clostridium_sensu_stricto_5	0	0	0	0	0	0	0	0	0	0	0	0	0	0	0	0	0	0	0	0	0	0	0	0	0	0	0	0	0	0	0	0	0	0	0	0	0	0	0	0	0	0	0	0	0	0	0	0	0
d__Bacteria;p__Firmicutes;c__Clostridia;o__Clostridiales;f__Clostridiaceae;g__Clostridium_sensu_stricto_7	0	0	0	0	0	0	0	0	0	0	0	0	0	0	0	0	0	0	0	0	0	0	0	0	0	0	0	0	0	0	0	0	0	0	0	0	0	0	0	0	0	0	0	0	0	0	0	0	0
d__Bacteria;p__Firmicutes;c__Clostridia;o__Clostridiales;f__Clostridiaceae;g__Clostridium_sensu_stricto_8	0	0	0	0	0	0	0	0	0	0	0	0	0	0	0	0	0	0	0	0	0	0	0	0	0	0	0	0	0	0	0	0.00525394	0	0	0	0	0	0	0	0	0	0	0	0	0	0	0	0	0
d__Bacteria;p__Firmicutes;c__Clostridia;o__Clostridiales;f__Clostridiaceae;g__Clostridium_sensu_stricto_9	0	0	0	0	0	0	0	0	0	0	0	0	0	0	0	0	0	0	0	0	0	0	0	0	0	0	0.000875657	0	0	0	0	0	0	0	0	0	0	0	0	0	0	0	0	0	0	0	0	0	0
d__Bacteria;p__Firmicutes;c__Clostridia;o__Clostridiales;f__Clostridiaceae;g__Sarcina	0	0	0	0	0	0	0	0	0	0	0	0	0	0	0	0	0	0	0	0	0	0	0	0	0	0	0	0	0	0	0	0	0	0	0	0	0	0	0	0	0	0	0	0	0	0	0	0	0
d__Bacteria;p__Firmicutes;c__Clostridia;o__Clostridiales;f__Oxobacteraceae;g__Oxobacter	0	0	0	0	0	0	0	0	0	0	0	0	0	0	0	0	0	0	0	0	0	0	0	0.000875657	0	0	0	0	0	0	0	0	0	0	0	0	0	0	0	0	0	0	0	0	0	0	0	0	0
d__Bacteria;p__Firmicutes;c__Clostridia;o__Eubacteriales;f__Eubacteriaceae;g__Eubacterium	0	0	0	0	0	0	0	0	0	0	0	0	0	0	0	0	0	0	0	0	0	0	0	0	0	0	0	0	0	0	0	0	0	0	0	0	0	0	0	0	0	0	0	0	0	0	0	0	0
d__Bacteria;p__Firmicutes;c__Clostridia;o__Eubacteriales;f__Garciellaceae;g__Garciella	0	0	0	0	0	0	0	0	0	0	0	0	0	0	0	0	0	0	0	0	0	0	0	0	0	0	0	0	0	0	0	0	0	0	0	0	0	0	0	0	0	0	0	0.00262697	0	0	0	0	0
d__Bacteria;p__Firmicutes;c__Clostridia;o__Eubacteriales;f__Garciellaceae;g__Rhabdanaerobium	0	0	0	0	0	0	0	0	0	0	0	0	0	0	0	0	0	0	0	0	0	0	0	0	0	0	0	0	0	0	0	0	0	0	0	0	0	0	0	0	0	0	0	0	0	0	0	0	0
d__Bacteria;p__Firmicutes;c__Clostridia;o__Lachnospirales;Other;Other	0	0	0	0	0	0	0	0	0	0	0	0	0	0	0	0	0	0	0	0	0	0	0	0	0	0	0	0	0	0	0	0	0	0	0	0	0	0	0	0	0	0	0	0	0	0	0	0	0
d__Bacteria;p__Firmicutes;c__Clostridia;o__Lachnospirales;f__Defluviitaleaceae;g__Defluviitalea	0	0	0	0	0	0	0	0	0	0	0	0	0	0	0	0	0	0	0	0	0	0	0	0	0	0	0	0	0	0	0	0	0	0	0	0	0	0	0	0	0	0	0	0	0	0	0	0	0
d__Bacteria;p__Firmicutes;c__Clostridia;o__Lachnospirales;f__Defluviitaleaceae;g__Defluviitaleaceae_UCG-011	0	0	0	0	0	0	0	0	0	0	0	0	0	0	0	0	0	0	0	0	0	0	0	0	0	0	0	0	0	0	0	0	0	0	0	0	0	0	0	0	0	0	0	0	0	0	0	0	0
d__Bacteria;p__Firmicutes;c__Clostridia;o__Lachnospirales;f__Lachnospiraceae;Other	0	0	0	0	0	0	0	0	0	0	0	0	0	0	0	0	0	0	0	0	0.00175131	0	0	0	0	0	0	0	0	0	0	0	0	0	0	0	0	0.00700525	0	0	0	0	0	0	0	0	0	0	0
d__Bacteria;p__Firmicutes;c__Clostridia;o__Lachnospirales;f__Lachnospiraceae;g__ASF356	0	0	0	0	0	0	0	0	0	0	0	0	0	0	0	0	0	0	0	0	0	0	0	0	0	0	0	0	0	0	0	0	0	0	0	0	0	0	0	0	0	0	0	0	0	0	0	0	0
d__Bacteria;p__Firmicutes;c__Clostridia;o__Lachnospirales;f__Lachnospiraceae;g__Acetitomaculum	0	0	0	0	0	0	0	0	0	0	0	0	0	0	0	0	0	0	0	0	0	0	0	0	0	0	0	0	0	0	0	0	0	0	0	0	0	0	0	0	0	0	0	0	0	0	0	0	0
d__Bacteria;p__Firmicutes;c__Clostridia;o__Lachnospirales;f__Lachnospiraceae;g__Agathobacter	0	0	0	0	0	0	0	0	0	0	0	0	0	0	0	0	0	0	0	0	0	0	0	0	0	0	0	0	0	0	0	0	0	0	0	0	0	0	0	0	0	0	0	0	0	0	0	0	0
d__Bacteria;p__Firmicutes;c__Clostridia;o__Lachnospirales;f__Lachnospiraceae;g__Anaerocolumna	0	0	0	0	0	0	0	0	0	0	0	0	0	0	0	0	0	0	0	0	0	0	0	0	0	0	0	0	0	0	0	0	0	0	0	0	0	0	0	0	0	0	0	0	0	0	0	0	0
d__Bacteria;p__Firmicutes;c__Clostridia;o__Lachnospirales;f__Lachnospiraceae;g__Anaerosporobacter	0	0	0	0	0	0	0	0	0	0	0	0	0	0	0	0	0	0	0	0	0	0	0	0	0	0	0	0	0	0	0	0	0	0	0	0	0	0	0	0	0	0	0	0	0	0	0	0	0
d__Bacteria;p__Firmicutes;c__Clostridia;o__Lachnospirales;f__Lachnospiraceae;g__Blautia	0	0	0	0	0	0	0	0	0	0	0	0	0	0	0	0	0	0	0	0	0	0	0	0	0	0	0	0	0	0	0	0	0	0	0	0	0	0	0	0	0	0	0	0	0	0	0	0	0
d__Bacteria;p__Firmicutes;c__Clostridia;o__Lachnospirales;f__Lachnospiraceae;g__Herbinix	0	0	0	0	0	0	0	0	0	0	0	0	0	0	0	0	0	0	0	0	0	0	0	0	0	0	0	0	0	0	0	0	0	0	0	0	0	0	0	0	0	0	0	0	0	0	0	0	0
d__Bacteria;p__Firmicutes;c__Clostridia;o__Lachnospirales;f__Lachnospiraceae;g__Lachnoclostridium	0	0	0	0	0	0	0	0	0	0	0	0	0	0	0	0	0	0	0	0	0	0	0	0	0	0	0	0	0	0	0	0	0	0	0	0	0	0	0	0	0	0	0	0	0	0	0	0	0
d__Bacteria;p__Firmicutes;c__Clostridia;o__Lachnospirales;f__Lachnospiraceae;g__Lachnospiraceae_ND3007_group	0	0	0	0	0	0	0	0	0	0	0	0	0	0	0	0	0	0	0	0	0	0	0	0	0	0	0	0	0	0	0	0	0	0	0	0	0	0	0	0	0	0	0	0	0	0	0	0	0
d__Bacteria;p__Firmicutes;c__Clostridia;o__Lachnospirales;f__Lachnospiraceae;g__Lachnospiraceae_UCG-007	0	0	0	0	0	0	0	0	0	0	0	0	0	0	0	0	0	0	0	0	0	0	0	0	0	0	0	0	0	0	0	0	0	0	0	0	0	0	0	0	0	0	0	0	0	0	0	0	0
d__Bacteria;p__Firmicutes;c__Clostridia;o__Lachnospirales;f__Lachnospiraceae;g__Lachnospiraceae_UCG-009	0	0	0	0	0	0	0	0	0	0	0	0	0	0	0	0	0	0	0	0	0	0	0	0	0	0	0	0	0	0	0	0	0	0	0	0	0	0	0	0	0	0	0	0	0	0	0	0	0
d__Bacteria;p__Firmicutes;c__Clostridia;o__Lachnospirales;f__Lachnospiraceae;g__Lachnospiraceae_XPB1014_group	0	0	0	0	0	0	0	0	0	0	0	0	0	0	0	0	0	0	0	0	0	0	0	0	0	0	0	0	0	0	0	0	0	0	0	0	0	0	0	0	0	0	0	0	0	0	0	0	0
d__Bacteria;p__Firmicutes;c__Clostridia;o__Lachnospirales;f__Lachnospiraceae;g__Marvinbryantia	0	0	0	0	0	0	0	0	0	0	0	0	0	0	0	0	0	0	0	0	0	0	0	0	0	0	0	0	0	0	0	0	0	0	0	0	0	0	0	0	0	0	0	0	0	0	0	0	0
d__Bacteria;p__Firmicutes;c__Clostridia;o__Lachnospirales;f__Lachnospiraceae;g__Oribacterium	0	0	0	0	0	0	0	0	0	0	0	0	0	0	0	0	0	0	0	0	0	0	0	0	0	0	0	0	0	0	0	0	0	0	0	0	0	0	0	0	0	0	0	0	0	0	0	0	0
d__Bacteria;p__Firmicutes;c__Clostridia;o__Lachnospirales;f__Lachnospiraceae;g__Tyzzerella	0	0	0	0	0	0	0	0	0	0	0	0	0	0	0	0	0	0	0	0	0	0	0	0	0	0	0	0	0	0	0	0	0	0	0	0	0	0	0	0	0	0	0	0	0	0	0	0	0
d__Bacteria;p__Firmicutes;c__Clostridia;o__Lachnospirales;f__Lachnospiraceae;g__[Eubacterium]_hallii_group	0	0	0	0	0	0	0	0	0	0	0	0	0	0	0	0	0	0	0	0	0	0	0	0	0	0	0	0	0	0	0	0	0	0	0	0	0	0	0	0	0	0	0	0	0	0	0	0	0
d__Bacteria;p__Firmicutes;c__Clostridia;o__Lachnospirales;f__Lachnospiraceae;g__uncultured	0	0	0	0	0	0	0	0	0	0	0	0	0	0	0	0	0	0	0	0	0	0	0	0	0	0	0	0	0	0	0	0	0	0	0	0	0	0	0	0	0	0	0	0	0	0	0	0	0
d__Bacteria;p__Firmicutes;c__Clostridia;o__Monoglobales;f__Monoglobaceae;g__Monoglobus	0	0	0	0	0	0	0	0	0	0	0	0	0	0	0	0	0	0	0	0	0	0	0	0	0	0	0	0	0	0	0	0	0	0	0	0	0	0	0	0	0	0	0	0	0	0	0	0	0
d__Bacteria;p__Firmicutes;c__Clostridia;o__Oscillospirales;Other;Other	0	0	0	0	0	0	0	0	0	0	0	0	0	0	0	0	0	0	0	0	0	0	0	0	0	0	0	0	0	0	0	0	0	0	0	0	0	0	0	0	0	0	0	0	0	0	0	0	0
d__Bacteria;p__Firmicutes;c__Clostridia;o__Oscillospirales;f__Ethanoligenenaceae;g__Incertae_Sedis	0	0	0	0	0	0	0	0	0	0	0	0	0	0	0	0	0	0	0	0	0	0	0	0	0	0	0	0	0	0	0	0	0	0	0	0	0	0	0	0	0	0	0	0	0	0	0	0	0
d__Bacteria;p__Firmicutes;c__Clostridia;o__Oscillospirales;f__Hungateiclostridiaceae;Other	0	0	0	0	0	0	0	0	0	0	0	0	0	0	0	0	0	0	0	0	0	0	0	0	0	0	0	0	0	0	0	0	0	0	0	0	0.00350263	0	0	0	0	0	0	0	0	0	0	0	0
d__Bacteria;p__Firmicutes;c__Clostridia;o__Oscillospirales;f__Hungateiclostridiaceae;g__Anaerobacterium	0	0	0	0	0	0	0	0	0	0	0	0	0	0	0	0	0	0	0	0	0	0	0	0	0	0	0.00175131	0	0	0	0	0	0	0	0	0	0	0	0	0	0	0	0	0	0	0	0	0	0
d__Bacteria;p__Firmicutes;c__Clostridia;o__Oscillospirales;f__Hungateiclostridiaceae;g__HN-HF0106	0	0	0	0	0	0	0	0	0	0	0	0	0	0	0	0	0	0	0	0	0	0	0	0	0	0	0	0	0	0	0	0	0	0	0	0	0	0	0	0	0	0	0	0	0	0	0	0	0
d__Bacteria;p__Firmicutes;c__Clostridia;o__Oscillospirales;f__Hungateiclostridiaceae;g__Hungateiclostridium	0	0	0	0	0	0	0	0	0	0	0	0	0	0	0	0	0	0	0	0	0	0	0	0	0	0	0	0	0	0	0	0	0	0	0	0	0	0	0	0	0	0	0	0	0	0	0	0	0
d__Bacteria;p__Firmicutes;c__Clostridia;o__Oscillospirales;f__Hungateiclostridiaceae;g__Pseudobacteroides	0	0	0	0	0	0	0	0	0	0	0	0	0	0	0	0	0	0	0	0	0	0	0	0	0	0	0	0	0	0	0	0	0	0	0	0	0	0	0	0	0	0	0	0	0	0	0	0	0
d__Bacteria;p__Firmicutes;c__Clostridia;o__Oscillospirales;f__Hungateiclostridiaceae;g__Ruminiclostridium	0	0	0	0	0	0	0	0	0	0	0	0	0	0	0	0	0	0	0.00175131	0	0	0.00700525	0	0	0	0	0	0	0	0	0	0	0	0	0	0	0	0.00437828	0	0	0	0	0	0.000875657	0	0	0	0	0
d__Bacteria;p__Firmicutes;c__Clostridia;o__Oscillospirales;f__Hungateiclostridiaceae;g__Saccharofermentans	0	0	0	0	0	0	0	0	0	0	0	0	0	0	0	0	0	0	0	0	0	0	0	0	0	0	0	0	0	0	0	0	0	0	0	0	0	0	0	0	0	0	0	0	0	0	0	0	0
d__Bacteria;p__Firmicutes;c__Clostridia;o__Oscillospirales;f__Hungateiclostridiaceae;g__Thermoclostridium	0	0	0	0	0	0	0	0	0	0	0	0	0	0	0	0	0	0	0	0	0	0	0	0	0	0	0	0	0	0	0	0	0	0	0	0	0	0	0	0	0	0	0	0	0	0	0	0	0
d__Bacteria;p__Firmicutes;c__Clostridia;o__Oscillospirales;f__Hungateiclostridiaceae;g__UCG-012	0	0	0	0	0	0	0	0	0	0	0	0	0	0	0	0	0	0	0	0	0	0	0	0	0	0	0	0	0	0	0	0	0	0	0	0	0	0	0	0	0	0	0	0	0	0	0	0	0
d__Bacteria;p__Firmicutes;c__Clostridia;o__Oscillospirales;f__Hungateiclostridiaceae;g__uncultured	0	0	0	0	0	0	0	0	0	0	0	0	0	0	0	0	0	0	0	0	0	0	0	0	0	0	0	0	0	0	0	0	0	0	0	0	0	0	0	0	0	0	0	0	0	0	0	0	0
d__Bacteria;p__Firmicutes;c__Clostridia;o__Oscillospirales;f__Oscillospiraceae;Other	0	0	0	0	0	0	0	0	0	0	0	0	0	0	0	0	0	0	0	0	0	0	0	0	0	0	0	0	0	0	0	0	0	0	0	0	0	0	0	0	0	0	0	0	0	0	0	0	0
d__Bacteria;p__Firmicutes;c__Clostridia;o__Oscillospirales;f__Oscillospiraceae;g__NK4A214_group	0	0	0	0	0	0	0	0	0	0	0	0	0	0	0	0	0	0	0	0	0	0	0	0	0	0	0	0	0	0	0	0	0	0	0	0	0	0	0	0	0	0	0	0	0	0	0	0	0
d__Bacteria;p__Firmicutes;c__Clostridia;o__Oscillospirales;f__Oscillospiraceae;g__Sporobacter	0	0	0	0	0	0	0	0	0	0	0	0	0	0	0	0	0	0	0	0	0	0	0	0	0	0	0	0	0	0	0	0	0	0	0.00175131	0	0	0	0	0	0	0	0	0	0	0	0	0	0
d__Bacteria;p__Firmicutes;c__Clostridia;o__Oscillospirales;f__Oscillospiraceae;g__UCG-002	0	0	0	0	0	0	0	0	0	0	0	0	0	0	0	0	0	0	0	0	0	0	0	0	0	0	0	0	0	0	0	0	0	0	0	0	0	0	0	0	0	0	0	0	0	0	0	0	0
d__Bacteria;p__Firmicutes;c__Clostridia;o__Oscillospirales;f__Oscillospiraceae;g__UCG-005	0	0	0	0	0	0	0	0	0	0	0	0	0	0	0	0	0	0	0	0	0	0	0	0	0	0	0	0	0	0	0	0	0	0	0	0	0	0	0	0	0	0	0	0	0	0	0	0	0
d__Bacteria;p__Firmicutes;c__Clostridia;o__Oscillospirales;f__Oscillospiraceae;g__UCG-007	0	0	0	0	0	0	0	0	0	0	0	0	0	0	0	0	0	0	0	0	0	0	0	0	0	0	0	0	0	0	0	0	0	0	0	0	0	0	0	0	0	0	0	0	0	0	0	0	0
d__Bacteria;p__Firmicutes;c__Clostridia;o__Oscillospirales;f__Oscillospiraceae;g__uncultured	0	0	0	0	0	0	0	0	0	0	0	0	0	0	0	0	0	0	0	0	0	0	0	0	0	0	0	0	0	0	0	0	0	0	0	0	0	0.00350263	0	0	0	0	0	0	0	0	0	0	0
d__Bacteria;p__Firmicutes;c__Clostridia;o__Oscillospirales;f__Ruminococcaceae;Other	0	0	0	0	0	0	0	0	0	0	0	0	0	0	0	0	0	0	0	0	0	0	0	0	0	0	0	0	0	0	0	0	0	0	0	0	0	0	0	0	0	0	0	0	0	0	0	0	0
d__Bacteria;p__Firmicutes;c__Clostridia;o__Oscillospirales;f__Ruminococcaceae;g__Candidatus_Soleaferrea	0	0	0	0	0	0	0	0	0	0	0	0	0	0	0	0	0	0	0	0	0	0	0	0	0	0	0	0	0	0	0	0	0	0	0	0	0	0	0	0	0	0	0	0	0	0	0	0	0
d__Bacteria;p__Firmicutes;c__Clostridia;o__Oscillospirales;f__Ruminococcaceae;g__Caproiciproducens	0	0	0	0	0	0	0	0	0	0	0	0	0	0	0	0	0	0	0	0	0	0	0	0	0	0	0	0	0	0	0	0	0	0	0	0	0	0	0	0	0	0	0	0	0	0	0	0	0
d__Bacteria;p__Firmicutes;c__Clostridia;o__Oscillospirales;f__Ruminococcaceae;g__Negativibacillus	0	0	0	0	0	0	0	0	0	0	0	0	0	0	0	0	0	0	0	0	0	0	0	0	0	0	0	0	0	0	0	0	0	0	0	0	0	0	0	0	0	0	0	0	0	0	0	0	0
d__Bacteria;p__Firmicutes;c__Clostridia;o__Oscillospirales;f__Ruminococcaceae;g__Ruminococcus	0	0	0	0	0	0	0	0	0	0	0	0	0	0	0	0	0	0	0	0	0	0	0	0	0	0	0	0	0	0	0	0	0	0	0	0	0	0	0	0	0	0	0	0	0	0	0	0	0
d__Bacteria;p__Firmicutes;c__Clostridia;o__Oscillospirales;f__Ruminococcaceae;g__Subdoligranulum	0	0	0	0	0	0	0	0	0	0	0	0	0	0	0	0	0	0	0	0	0	0	0	0	0	0	0	0	0	0	0	0	0	0	0	0	0	0	0	0	0	0	0	0	0	0	0	0	0
d__Bacteria;p__Firmicutes;c__Clostridia;o__Oscillospirales;f__Ruminococcaceae;g__uncultured	0	0	0	0	0	0	0	0	0	0	0	0	0	0	0	0	0	0	0	0	0	0	0	0	0	0	0	0	0	0	0	0	0	0	0	0	0	0	0	0	0	0	0	0	0	0	0	0	0
d__Bacteria;p__Firmicutes;c__Clostridia;o__Oscillospirales;f__UCG-010;g__UCG-010	0	0	0	0	0	0	0	0	0	0	0	0	0	0	0	0	0	0	0	0	0	0	0	0	0	0	0	0	0	0	0	0	0	0	0	0	0	0	0	0	0	0	0	0	0	0	0	0	0
d__Bacteria;p__Firmicutes;c__Clostridia;o__Oscillospirales;f__[Eubacterium]_coprostanoligenes_group;g__[Eubacterium]_coprostanoligenes_group	0	0	0	0	0	0	0	0	0	0	0	0	0	0	0	0	0	0	0	0	0	0	0	0	0	0	0	0	0	0	0	0	0	0	0	0	0	0	0	0	0	0	0	0	0	0	0	0	0
d__Bacteria;p__Firmicutes;c__Clostridia;o__Peptococcales;f__Peptococcaceae;g__uncultured	0	0	0	0	0	0	0	0	0	0	0	0	0	0	0	0	0	0	0.000875657	0	0	0	0	0	0	0	0	0	0	0	0	0	0	0	0	0	0	0	0	0	0	0	0	0	0	0	0	0	0
d__Bacteria;p__Firmicutes;c__Clostridia;o__Peptostreptococcales-Tissierellales;Other;Other	0	0	0	0	0	0	0	0	0	0	0	0	0	0	0	0	0	0	0	0	0	0	0	0	0	0	0	0	0	0	0	0	0	0	0	0	0	0	0	0	0	0	0	0	0	0	0	0	0
d__Bacteria;p__Firmicutes;c__Clostridia;o__Peptostreptococcales-Tissierellales;f__Anaerovoracaceae;g__Family_XIII_AD3011_group	0	0	0	0	0	0	0	0	0	0	0	0	0	0	0	0	0	0	0	0	0	0	0	0	0	0	0	0	0	0	0	0	0	0	0	0	0	0	0	0	0	0	0	0	0	0	0	0	0
d__Bacteria;p__Firmicutes;c__Clostridia;o__Peptostreptococcales-Tissierellales;f__Family_XI;g__Anaerococcus	0	0	0	0	0	0	0	0	0	0	0	0	0	0	0	0	0	0	0	0	0	0	0	0	0	0	0	0	0	0	0	0	0	0	0	0	0	0	0	0	0	0	0	0	0	0	0	0	0
d__Bacteria;p__Firmicutes;c__Clostridia;o__Peptostreptococcales-Tissierellales;f__Family_XI;g__Sporanaerobacter	0	0	0	0	0	0	0	0	0	0	0	0	0	0	0	0	0	0	0	0	0	0	0	0	0	0	0	0	0	0	0	0	0	0	0	0	0	0	0	0	0	0	0	0	0	0	0	0	0
d__Bacteria;p__Firmicutes;c__Clostridia;o__Peptostreptococcales-Tissierellales;f__Family_XI;g__Tepidimicrobium	0	0	0	0	0	0	0	0	0	0	0	0	0	0	0	0	0	0	0	0	0	0	0	0	0.00262697	0	0	0	0	0	0	0	0	0	0.000875657	0	0.00350263	0.0061296	0	0	0	0	0	0	0	0	0	0	0
d__Bacteria;p__Firmicutes;c__Clostridia;o__Peptostreptococcales-Tissierellales;f__Family_XI;g__Tissierella	0	0	0	0	0	0	0	0	0	0	0	0	0	0	0	0	0	0	0	0.000875657	0	0	0	0	0	0	0	0	0	0	0	0	0	0	0.00175131	0	0	0	0	0	0	0	0	0	0	0	0	0	0
d__Bacteria;p__Firmicutes;c__Clostridia;o__Peptostreptococcales-Tissierellales;f__Peptostreptococcaceae;Other	0	0	0	0	0	0	0	0	0	0	0	0	0	0	0	0	0	0	0	0	0	0	0	0	0	0	0	0	0	0	0	0	0	0	0	0	0	0	0	0	0	0	0	0	0	0	0	0	0
d__Bacteria;p__Firmicutes;c__Clostridia;o__Peptostreptococcales-Tissierellales;f__Peptostreptococcaceae;g__Paraclostridium	0	0	0	0	0	0	0	0	0	0	0	0	0	0	0	0	0	0	0	0	0	0	0	0	0	0	0	0	0	0	0	0	0	0	0	0	0	0	0	0	0	0	0	0	0	0	0	0	0
d__Bacteria;p__Firmicutes;c__Clostridia;o__Peptostreptococcales-Tissierellales;f__Peptostreptococcaceae;g__Romboutsia	0	0	0	0	0	0	0	0	0	0	0	0	0	0	0	0	0	0	0	0	0	0	0	0	0	0	0	0	0	0	0	0	0	0	0	0	0	0	0	0	0	0	0	0	0	0	0	0	0
d__Bacteria;p__Firmicutes;c__Clostridia;o__Peptostreptococcales-Tissierellales;f__Peptostreptococcaceae;g__Sporacetigenium	0	0	0	0	0	0	0	0	0	0	0	0	0	0	0	0	0	0	0	0	0	0	0	0	0	0	0	0	0	0	0	0	0	0	0.00262697	0	0	0	0	0	0	0	0	0	0	0	0	0	0
d__Bacteria;p__Firmicutes;c__Clostridia;o__Peptostreptococcales-Tissierellales;f__Peptostreptococcaceae;g__Terrisporobacter	0	0	0	0	0	0	0	0	0	0	0	0	0	0	0	0	0	0	0	0	0	0	0	0	0	0	0	0	0	0	0	0	0	0	0	0	0	0	0	0	0	0	0	0	0	0	0	0	0
d__Bacteria;p__Firmicutes;c__Clostridia;o__Peptostreptococcales-Tissierellales;f__Peptostreptococcales-Tissierellales;g__Alkaliphilus	0	0	0	0	0	0	0	0	0	0	0	0	0	0	0	0	0	0	0	0	0	0	0	0	0	0	0	0	0	0	0	0	0	0	0	0	0	0	0	0	0	0	0	0	0	0	0	0	0
d__Bacteria;p__Firmicutes;c__Clostridia;o__Peptostreptococcales-Tissierellales;f__Peptostreptococcales-Tissierellales;g__Brassicibacter	0	0	0	0	0	0	0	0	0	0	0	0	0	0	0	0	0	0	0	0	0	0	0	0	0	0	0	0	0	0	0	0	0	0	0	0	0	0	0	0	0	0	0	0	0	0	0	0	0
d__Bacteria;p__Firmicutes;c__Clostridia;o__Peptostreptococcales-Tissierellales;f__Proteiniboraceae;g__Proteiniborus	0	0	0	0	0	0	0	0	0	0	0	0	0	0	0	0	0	0	0	0	0	0	0	0	0	0	0	0	0	0	0	0	0	0	0	0	0	0	0	0	0	0	0	0	0	0	0	0	0
d__Bacteria;p__Firmicutes;c__Clostridia;o__Peptostreptococcales-Tissierellales;f__Sedimentibacteraceae;g__Sedimentibacter	0	0	0	0	0	0	0	0	0	0	0	0	0	0	0	0	0	0	0	0	0	0	0	0	0	0	0	0	0	0	0	0	0	0	0	0	0	0	0	0	0	0	0	0	0	0	0	0	0
d__Bacteria;p__Firmicutes;c__Clostridia;o__Proteinivoracales;f__uncultured;g__uncultured	0	0	0	0	0	0	0	0	0	0	0	0	0	0	0	0	0	0	0	0	0	0	0	0	0	0	0	0	0	0	0	0	0	0	0	0	0.000875657	0	0	0	0	0	0	0	0	0	0	0	0
d__Bacteria;p__Firmicutes;c__Clostridia;o__Thermincolales;f__Thermincolaceae;g__Thermincola	0	0	0	0	0	0	0	0	0	0	0	0	0	0	0	0	0	0	0	0	0	0.000875657	0	0	0	0	0	0	0	0	0	0	0	0	0	0	0	0	0	0	0	0	0	0	0	0	0	0	0
d__Bacteria;p__Firmicutes;c__D8A-2;o__D8A-2;f__D8A-2;g__D8A-2	0	0	0	0	0	0	0	0	0	0	0	0	0	0	0	0	0	0	0	0	0	0	0	0	0	0	0	0	0	0	0	0	0	0	0.00175131	0	0.00175131	0	0	0	0	0	0	0	0	0	0	0	0
d__Bacteria;p__Firmicutes;c__Desulfitobacteriia;o__Desulfitobacteriales;f__Desulfitobacteriaceae;g__Desulfitobacterium	0	0	0	0	0	0	0	0	0	0	0	0	0	0	0	0	0	0	0	0	0	0	0	0	0	0	0	0	0	0	0	0	0	0	0	0	0	0	0	0	0	0	0	0	0	0	0	0	0
d__Bacteria;p__Firmicutes;c__Desulfitobacteriia;o__Desulfitobacteriales;f__Desulfitobacteriaceae;g__Desulfosporosinus	0	0	0	0	0	0	0	0	0	0	0	0	0	0	0	0	0	0	0	0.00350263	0	0.00788091	0	0	0	0	0	0	0	0	0	0	0	0	0.00525394	0	0	0	0	0	0	0	0	0	0	0	0	0	0
d__Bacteria;p__Firmicutes;c__Desulfitobacteriia;o__Desulfitobacteriales;f__Heliobacteriaceae;g__uncultured	0	0	0	0	0	0	0	0	0	0	0	0	0	0	0	0	0	0	0	0	0.00350263	0	0	0	0	0	0	0	0	0	0	0	0	0	0	0	0	0	0	0	0.00262697	0	0	0	0	0	0	0	0
d__Bacteria;p__Firmicutes;c__Desulfotomaculia;o__Desulfotomaculales;f__Desulfotomaculaceae;g__Desulfofarcimen	0	0	0	0	0	0	0	0	0	0	0	0	0	0	0	0	0	0	0	0	0	0.00525394	0	0	0	0	0	0	0	0	0	0	0	0	0	0	0	0	0	0	0	0	0	0	0	0	0	0	0
d__Bacteria;p__Firmicutes;c__Desulfotomaculia;o__Desulfotomaculales;f__Desulfotomaculaceae;g__Desulfohalotomaculum	0	0	0	0	0	0	0	0	0	0	0	0	0	0	0	0	0	0	0	0	0	0	0	0	0	0	0	0	0	0	0	0	0	0	0	0	0	0	0	0	0	0	0	0	0	0	0	0	0
d__Bacteria;p__Firmicutes;c__Desulfotomaculia;o__Desulfotomaculales;f__Desulfotomaculaceae;g__Desulfotomaculum	0	0	0	0	0	0	0	0	0	0	0	0	0	0	0	0	0	0	0	0	0	0.000875657	0	0	0	0	0	0	0	0	0	0	0	0	0	0	0	0	0	0	0	0	0	0	0	0	0	0	0
d__Bacteria;p__Firmicutes;c__Desulfotomaculia;o__Desulfotomaculales;f__Desulfotomaculales_Incertae_Sedis;g__Desulfallas-Sporotomaculum	0	0	0	0	0	0	0	0	0	0	0	0	0	0	0	0	0	0	0	0	0	0.00350263	0	0	0	0	0	0	0	0	0	0	0	0	0	0	0.00175131	0	0	0	0	0	0	0	0	0	0	0	0
d__Bacteria;p__Firmicutes;c__Desulfotomaculia;o__Desulfotomaculales;f__Desulfotomaculales_Incertae_Sedis;g__uncultured	0	0	0	0	0	0	0	0	0	0	0	0	0	0	0	0	0	0	0.00262697	0	0	0	0	0	0	0	0	0	0	0	0	0	0	0	0	0	0	0	0	0	0	0	0	0	0	0	0	0	0
d__Bacteria;p__Firmicutes;c__Desulfotomaculia;o__Desulfotomaculales;f__Desulfurisporaceae;g__Desulfurispora	0	0	0	0	0	0	0	0	0	0	0	0	0	0	0	0	0	0	0	0	0	0.000875657	0	0	0	0	0	0	0	0	0	0	0	0	0	0	0	0	0	0	0	0	0	0	0	0	0	0	0
d__Bacteria;p__Firmicutes;c__Dethiobacteria;o__Dethiobacterales;f__Dethiobacteraceae;g__Dethiobacter	0	0	0	0	0	0	0	0	0	0	0	0	0	0	0	0	0	0	0	0	0	0	0	0	0.000875657	0	0	0	0	0	0	0	0	0	0	0	0.000875657	0	0	0	0	0	0	0	0	0	0	0	0
d__Bacteria;p__Firmicutes;c__Dethiobacteria;o__Dethiobacterales;f__Dethiobacteraceae;g__uncultured	0	0	0	0	0	0	0	0	0	0	0	0	0	0	0	0	0	0	0	0	0	0	0	0	0	0	0	0	0	0	0	0	0	0	0.00700525	0	0	0	0	0	0	0	0	0.00262697	0	0	0	0	0
d__Bacteria;p__Firmicutes;c__Incertae_Sedis;o__DTU014;f__DTU014;g__DTU014	0	0	0	0	0	0	0	0	0	0	0	0	0	0	0	0	0	0	0	0	0	0	0	0	0	0	0	0	0	0	0	0	0	0	0	0	0	0.00262697	0	0	0	0	0	0.00525394	0	0	0	0	0
d__Bacteria;p__Firmicutes;c__Incertae_Sedis;o__Incertae_Sedis;f__Incertae_Sedis;g__Gelria	0	0	0	0	0	0	0	0	0	0	0	0	0	0	0	0	0	0	0	0	0	0	0	0	0	0	0	0	0	0	0	0	0	0	0	0	0	0	0	0	0	0	0	0	0	0	0	0	0
d__Bacteria;p__Firmicutes;c__Limnochordia;Other;Other;Other	0	0	0	0	0	0	0	0	0	0	0	0	0	0	0	0	0	0	0	0	0	0	0	0	0	0	0	0	0	0	0	0	0	0	0	0	0	0	0	0	0	0	0	0	0	0	0	0	0
d__Bacteria;p__Firmicutes;c__Limnochordia;o__Limnochordales;f__Limnochordaceae;g__Limnochorda	0	0	0	0	0	0	0	0	0	0	0	0	0	0	0	0	0	0	0	0	0	0	0	0	0	0	0	0	0	0	0	0	0	0	0	0	0	0	0	0	0	0	0	0.000875657	0	0	0	0	0
d__Bacteria;p__Firmicutes;c__Limnochordia;o__Limnochordales;f__Limnochordaceae;g__Limnochordaceae	0	0	0	0	0	0	0	0	0	0	0	0	0	0	0	0	0	0	0	0	0	0	0	0	0	0	0	0	0	0	0	0	0	0	0.010507880910683012	0	0.0262697	0.00875657	0	0	0	0	0	0.00262697	0	0	0	0	0
d__Bacteria;p__Firmicutes;c__Limnochordia;o__Limnochordales;f__uncultured;g__uncultured	0	0	0	0	0	0	0	0	0	0	0	0	0	0	0	0	0	0	0	0	0	0	0	0	0	0	0	0	0	0	0	0	0	0	0	0	0	0	0	0	0	0	0	0	0	0	0	0	0
d__Bacteria;p__Firmicutes;c__Limnochordia;o__Limnochordia;f__Limnochordia;g__Hydrogenispora	0	0	0	0	0	0	0	0	0	0	0	0	0	0	0	0	0	0	0	0	0	0	0	0	0	0	0	0	0.00875657	0	0	0	0	0	0.000875657	0	0.0192644	0.00875657	0	0.00788091	0.00262697	0	0	0.00437828	0	0	0.0061296	0	0
d__Bacteria;p__Firmicutes;c__Limnochordia;o__Limnochordia;f__Limnochordia;g__Limnochordia	0	0	0	0	0	0	0	0	0	0	0	0	0	0	0	0	0	0	0	0	0	0	0	0	0	0	0	0	0	0	0	0	0	0	0	0	0	0	0	0	0	0	0	0	0	0	0	0	0
d__Bacteria;p__Firmicutes;c__Limnochordia;o__M55-D21;f__M55-D21;g__M55-D21	0	0	0	0	0	0	0	0	0	0	0	0	0	0	0	0	0	0	0	0	0	0	0	0	0	0	0	0	0	0	0	0	0	0	0.000875657	0	0	0	0	0	0	0	0	0	0	0	0	0	0
d__Bacteria;p__Firmicutes;c__Limnochordia;o__MBA03;f__MBA03;g__MBA03	0	0	0	0	0	0	0	0	0	0	0	0	0	0	0	0	0	0	0	0	0	0	0	0	0	0	0	0	0	0	0	0	0	0	0	0	0	0	0	0	0	0	0	0	0	0	0	0	0
d__Bacteria;p__Firmicutes;c__Moorellia;o__Desulfitibacterales;f__Desulfitibacteraceae;g__Desulfitibacter	0	0	0	0	0	0	0	0	0	0	0	0	0	0	0	0	0	0	0	0	0	0.000875657	0	0	0	0	0	0	0	0	0	0	0	0	0	0	0	0	0	0	0	0	0	0.00175131	0	0	0	0	0
d__Bacteria;p__Firmicutes;c__Negativicutes;o__Acidaminococcales;f__Acidaminococcaceae;g__Phascolarctobacterium	0	0	0	0	0	0	0	0	0	0	0	0	0	0	0	0	0	0	0	0	0	0	0	0	0	0	0	0	0	0	0	0	0	0	0	0	0	0	0	0	0	0	0	0	0	0	0	0	0
d__Bacteria;p__Firmicutes;c__Negativicutes;o__Veillonellales-Selenomonadales;f__Sporomusaceae;g__Pelosinus	0	0	0	0	0	0	0	0	0	0	0	0	0	0	0	0	0	0	0	0	0.000875657	0.00175131	0	0	0	0	0.00262697	0	0	0	0	0	0	0	0	0	0	0	0	0	0	0	0	0	0	0	0	0	0
d__Bacteria;p__Firmicutes;c__Negativicutes;o__Veillonellales-Selenomonadales;f__Sporomusaceae;g__Sporomusa	0	0	0	0	0	0	0	0	0	0	0	0	0	0	0	0	0	0	0	0	0	0	0	0	0	0	0	0	0	0	0	0	0	0	0	0	0	0	0	0	0	0	0	0	0	0	0	0	0
d__Bacteria;p__Firmicutes;c__Negativicutes;o__Veillonellales-Selenomonadales;f__Sporomusaceae;g__uncultured	0	0	0	0	0	0	0	0	0	0	0	0	0	0	0	0	0	0	0	0	0	0	0	0	0	0	0	0	0	0	0	0	0	0	0	0	0	0	0	0	0	0	0	0	0	0	0	0	0
d__Bacteria;p__Firmicutes;c__Negativicutes;o__Veillonellales-Selenomonadales;f__Veillonellaceae;g__Veillonella	0	0	0	0	0	0	0	0	0	0	0	0	0	0	0	0	0	0	0	0	0	0	0	0	0	0	0	0	0	0	0	0	0	0	0	0	0	0	0	0	0	0	0	0	0	0	0	0	0
d__Bacteria;p__Firmicutes;c__Sulfobacillia;o__Sulfobacillales;f__Sulfobacillaceae;g__Sulfobacillus	0	0	0	0	0	0	0	0	0	0	0	0	0	0	0	0	0	0	0	0	0	0	0	0	0	0	0	0	0	0	0	0	0	0	0	0	0	0	0	0	0	0	0	0	0	0	0	0	0
d__Bacteria;p__Firmicutes;c__Sulfobacillia;o__Sulfobacillales;f__Sulfobacillaceae;g__uncultured	0	0	0	0	0	0	0	0	0	0	0	0	0	0	0	0	0	0	0	0	0	0	0	0	0	0	0	0	0	0	0	0	0	0	0	0	0	0	0	0	0	0	0	0	0	0	0	0	0
d__Bacteria;p__Firmicutes;c__Symbiobacteriia;o__Symbiobacteriales;f__Symbiobacteraceae;g__Symbiobacterium	0	0	0	0	0	0	0	0	0	0	0	0	0	0	0	0	0	0	0	0	0	0	0	0.00262697	0	0	0	0	0	0	0	0	0	0	0	0	0.00700525	0.00175131	0	0	0	0	0	0	0	0	0	0	0
d__Bacteria;p__Firmicutes;c__Symbiobacteriia;o__Symbiobacteriales;f__Symbiobacteraceae;g__uncultured	0	0	0	0	0	0	0	0	0	0	0	0	0	0	0	0	0	0	0	0	0	0	0	0	0	0	0	0	0	0	0	0	0	0	0	0	0	0	0	0	0	0	0	0	0	0	0	0	0
d__Bacteria;p__Firmicutes;c__TTA-B61;o__TTA-B61;f__TTA-B61;g__TTA-B61	0	0	0	0	0	0	0	0	0	0	0	0	0	0	0	0	0	0	0	0	0	0	0	0	0	0	0	0	0	0	0	0	0	0	0	0	0	0	0	0	0	0	0	0	0	0	0	0	0
d__Bacteria;p__Firmicutes;c__Thermacetogenia;o__Thermacetogeniales;f__Thermacetogeniaceae;g__Syntrophaceticus	0	0	0	0	0	0	0	0	0	0	0	0	0	0	0	0	0	0	0	0	0	0	0	0	0	0	0	0	0	0	0	0	0	0	0	0	0.000875657	0	0	0	0	0	0	0	0	0	0	0	0
d__Bacteria;p__Firmicutes;c__Thermaerobacteria;o__Thermaerobacterales;f__Thermaerobacteraceae;g__Thermaerobacter	0	0	0	0	0	0	0	0	0	0	0	0	0	0	0	0	0	0	0	0	0	0	0	0	0.000875657	0	0	0	0	0	0	0	0	0	0	0	0	0	0	0	0	0	0	0	0	0	0	0	0
d__Bacteria;p__Firmicutes;c__uncultured;o__uncultured;f__uncultured;g__uncultured	0	0	0	0	0	0	0	0	0	0	0	0	0	0	0	0	0	0	0	0	0	0	0	0	0	0	0	0	0	0	0	0	0	0	0	0	0	0	0	0	0	0	0	0	0	0	0	0	0
d__Bacteria;p__Fusobacteriota;c__Fusobacteriia;o__Fusobacteriales;f__Leptotrichiaceae;g__Leptotrichia	0	0	0	0	0	0	0	0	0	0	0	0	0	0	0	0	0	0	0	0	0	0	0	0	0	0	0	0	0	0	0	0	0	0	0	0	0	0	0	0	0	0	0	0	0	0	0	0	0
d__Bacteria;p__Gemmatimonadota;Other;Other;Other;Other	0	0	0	0	0	0	0	0	0	0	0	0	0	0	0	0	0	0	0	0	0	0	0	0	0	0	0	0	0	0	0	0	0	0	0	0	0	0	0	0	0	0	0	0	0	0	0	0	0
d__Bacteria;p__Gemmatimonadota;c__AKAU4049;o__AKAU4049;f__AKAU4049;g__AKAU4049	0	0	0	0	0	0	0	0	0	0	0	0	0	0	0	0	0	0	0	0	0	0	0	0	0	0	0	0	0	0	0	0	0	0	0	0	0	0	0	0	0	0	0	0	0	0	0	0	0
d__Bacteria;p__Gemmatimonadota;c__BD2-11_terrestrial_group;o__BD2-11_terrestrial_group;f__BD2-11_terrestrial_group;g__BD2-11_terrestrial_group	0.00350263	0	0	0	0	0.00700525	0	0	0	0	0	0	0.000875657	0	0	0	0	0.00262697	0	0.000875657	0.00525394	0	0	0.00262697	0	0	0	0	0.00350263	0	0.00525394	0	0	0.000875657	0.00175131	0	0	0	0	0	0	0	0	0.000875657	0	0	0	0	0
d__Bacteria;p__Gemmatimonadota;c__Gemmatimonadetes;o__Gemmatimonadales;f__Gemmatimonadaceae;Other	0	0	0	0	0	0	0	0	0.0394046	0	0	0	0	0	0	0	0	0.00437828	0	0.0061296	0	0	0	0	0	0.0394046	0.00437828	0	0	0	0.00437828	0	0	0	0.0061296	0	0	0	0	0	0	0	0.010507880910683012	0.00437828	0.00700525	0	0	0	0
d__Bacteria;p__Gemmatimonadota;c__Gemmatimonadetes;o__Gemmatimonadales;f__Gemmatimonadaceae;g__Gemmatimonas	0	0.00788091	0	0	0	0	0.00437828	0	0	0	0	0.0350263	0.010507880910683012	0	0.0323993	0.023642732049036778	0	0	0	0.00700525	0.0148862	0.00788091	0.00525394	0.0183888	0.021891418563922942	0.013134851138353765	0.00262697	0.0315236	0	0.012259194395796848	0.0113835	0.00788091	0.00963222	0	0.00963222	0.0271454	0.00875657	0.00175131	0.00700525	0.014010507880910683	0.00437828	0.013134851138353765	0.0227671	0	0.0735552	0	0.010507880910683012	0.00875657	0
d__Bacteria;p__Gemmatimonadota;c__Gemmatimonadetes;o__Gemmatimonadales;f__Gemmatimonadaceae;g__Gemmatirosa	0	0	0	0	0	0	0	0	0	0	0	0	0	0	0	0	0	0	0	0	0.00875657	0	0	0	0	0	0	0	0	0	0	0	0	0	0	0	0	0	0	0	0	0	0	0	0.000875657	0	0	0	0
d__Bacteria;p__Gemmatimonadota;c__Gemmatimonadetes;o__Gemmatimonadales;f__Gemmatimonadaceae;g__Roseisolibacter	0	0	0	0	0	0	0	0	0	0	0	0	0	0	0	0	0	0	0	0	0	0	0	0.00525394	0.00875657	0	0	0	0	0	0	0	0	0.0061296	0	0	0	0	0	0	0	0	0	0	0	0	0	0	0
d__Bacteria;p__Gemmatimonadota;c__Gemmatimonadetes;o__Gemmatimonadales;f__Gemmatimonadaceae;g__uncultured	0.00437828	0.0411559	0	0.021891418563922942	0.0385289	0.037653239929947464	0.0718039	0.0420315	0	0.0271454	0	0	0.00963222	0.00175131	0.0455342	0	0.014010507880910683	0.0788091	0.0385289	0.00700525	0.0542907	0.00788091	0.00875657	0.0315236	0.0227671	0.0359019	0.0376532	0.0464098	0.017513134851138354	0.017513134851138354	0	0.021891418563922942	0.00350263	0.0420315	0.033275	0.0551664	0.0490368	0.024518388791593695	0.012259194395796848	0.0402802	0.013134851138353765	0.0350263	0.00262697	0.024518388791593695	0.0157618	0.058669	0.0525394	0.00963222	0.0061296
d__Bacteria;p__Gemmatimonadota;c__Longimicrobia;o__Longimicrobiales;f__Longimicrobiaceae;Other	0	0	0	0	0	0	0	0	0	0	0	0	0	0	0	0	0	0	0	0	0	0	0	0	0	0	0	0	0	0	0	0	0	0	0	0	0	0	0	0	0	0	0	0	0	0	0	0	0
d__Bacteria;p__Gemmatimonadota;c__Longimicrobia;o__Longimicrobiales;f__Longimicrobiaceae;g__Longimicrobiaceae	0	0	0	0	0	0	0	0	0	0	0	0	0	0	0	0	0	0	0	0	0	0.000875657	0	0	0.00437828	0	0	0	0	0	0	0	0	0	0.000875657	0	0	0	0	0	0	0	0	0	0	0	0.000875657	0	0
d__Bacteria;p__Gemmatimonadota;c__Longimicrobia;o__Longimicrobiales;f__Longimicrobiaceae;g__Longimicrobium	0	0	0	0	0	0	0	0	0	0	0	0	0	0	0	0	0	0	0.010507880910683012	0	0	0	0	0.00788091	0	0	0	0	0	0	0	0	0	0	0	0	0	0	0	0	0	0	0	0	0	0	0	0	0
d__Bacteria;p__Gemmatimonadota;c__Longimicrobia;o__Longimicrobiales;f__Longimicrobiaceae;g__YC-ZSS-LKJ147	0	0	0	0	0	0	0	0	0	0	0	0	0	0	0	0	0	0	0	0	0	0.0341506	0	0.00262697	0.014010507880910683	0.017513134851138354	0	0.014010507880910683	0	0	0	0	0.0061296	0	0	0	0	0	0.00175131	0	0	0	0.00262697	0	0.00788091	0	0	0	0
d__Bacteria;p__Gemmatimonadota;c__S0134_terrestrial_group;o__S0134_terrestrial_group;f__S0134_terrestrial_group;g__S0134_terrestrial_group	0	0	0.014010507880910683	0	0	0.0061296	0.000875657	0	0	0	0	0	0.000875657	0	0.00262697	0.00700525	0	0	0.0061296	0.041155866900175135	0.017513134851138354	0.00875657	0.014010507880910683	0.020140105078809107	0.00788091	0.013134851138353765	0	0	0	0.00175131	0.00262697	0	0.00437828	0.00175131	0.00875657	0	0.012259194395796848	0	0	0	0	0.000875657	0.0061296	0.00350263	0	0	0	0	0
d__Bacteria;p__Halanaerobiaeota;c__Halanaerobiia;o__Halanaerobiales;f__Halanaerobiaceae;g__Halocella	0	0	0	0	0	0	0	0	0	0	0	0	0	0	0	0	0	0	0	0	0	0	0	0	0	0	0	0	0	0	0	0	0	0	0	0	0	0	0	0	0	0	0	0	0	0	0	0	0
d__Bacteria;p__Halanaerobiaeota;c__Halanaerobiia;o__Halanaerobiales;f__Halobacteroidaceae;g__uncultured	0	0	0	0	0	0	0	0	0	0	0	0	0	0	0	0	0	0	0	0	0	0.00262697	0	0	0	0	0	0	0	0	0	0	0	0	0	0	0	0	0	0	0	0	0	0	0	0	0	0	0
d__Bacteria;p__Hydrogenedentes;c__Hydrogenedentia;o__Hydrogenedentiales;f__Hydrogenedensaceae;g__Hydrogenedensaceae	0	0	0	0	0	0	0	0	0	0	0	0	0	0	0	0	0	0	0	0	0	0	0	0	0	0	0	0	0	0	0	0	0	0	0	0	0	0	0	0	0	0	0	0	0	0	0	0	0
d__Bacteria;p__Latescibacterota;c__Latescibacteria;o__Latescibacterales;f__Latescibacteraceae;g__Latescibacteraceae	0	0	0	0	0	0	0	0	0	0	0	0	0	0	0	0	0.00175131	0	0	0	0	0	0	0	0	0	0	0	0	0	0	0	0	0.00175131	0	0	0	0	0	0	0	0	0	0	0	0	0.000875657	0	0
d__Bacteria;p__Latescibacterota;c__Latescibacterota;o__Latescibacterota;f__Latescibacterota;g__Latescibacterota	0	0	0	0	0	0.0061296	0.023642732049036778	0	0.013134851138353765	0	0	0	0	0.00175131	0	0.00350263	0.000875657	0.025394045534150613	0	0	0	0	0	0.00350263	0	0	0	0	0.014010507880910683	0.00875657	0.00437828	0	0	0.0113835	0	0	0.012259194395796848	0	0.00175131	0.00875657	0.00350263	0.000875657	0.00350263	0.00175131	0.00262697	0.00525394	0.00350263	0	0
d__Bacteria;p__MBNT15;c__MBNT15;o__MBNT15;f__MBNT15;g__MBNT15	0	0	0	0	0	0	0	0	0	0	0	0	0	0	0	0.00262697	0	0.00175131	0	0	0	0	0	0	0	0	0.00262697	0	0	0	0.00262697	0	0	0	0	0	0	0	0.00175131	0	0	0	0	0	0	0	0	0	0
d__Bacteria;p__Methylomirabilota;c__Methylomirabilia;o__Rokubacteriales;f__Rokubacteriales;g__Rokubacteriales	0	0	0	0	0	0	0	0	0.043782837127845885	0	0	0	0	0	0	0	0.00875657	0.020140105078809107	0	0	0	0	0.00525394	0	0	0	0	0	0	0	0	0	0	0	0	0	0	0	0	0	0	0	0	0	0	0	0	0	0
d__Bacteria;p__Methylomirabilota;c__Methylomirabilia;o__Rokubacteriales;f__WX65;g__WX65	0	0	0	0	0	0	0	0	0	0	0	0	0	0	0	0	0	0	0	0	0	0	0	0	0	0	0	0	0.000875657	0	0	0	0	0	0	0	0	0	0	0	0	0	0	0	0	0	0	0	0
d__Bacteria;p__Myxococcota;Other;Other;Other;Other	0	0	0	0	0	0	0	0	0	0	0	0	0	0	0	0	0	0	0	0	0	0	0	0	0	0	0	0	0	0	0	0	0	0	0	0	0	0	0	0	0	0	0	0	0	0	0	0	0
d__Bacteria;p__Myxococcota;c__Myxococcia;o__Myxococcales;Other;Other	0	0	0	0	0	0	0	0	0	0	0	0	0	0	0	0.00175131	0	0	0	0	0	0	0	0	0	0	0	0	0	0	0	0	0	0	0	0	0	0	0	0	0	0	0	0	0	0	0	0	0
d__Bacteria;p__Myxococcota;c__Myxococcia;o__Myxococcales;f__27F-1492R;g__27F-1492R	0	0	0	0	0	0	0	0	0	0	0	0	0	0	0	0	0	0	0	0	0	0	0	0.00175131	0	0	0	0	0	0	0	0	0	0	0	0	0.00262697	0	0	0	0.00175131	0	0	0	0.00175131	0	0	0	0
d__Bacteria;p__Myxococcota;c__Myxococcia;o__Myxococcales;f__Anaeromyxobacteraceae;g__Anaeromyxobacter	0	0	0	0	0	0	0	0	0	0	0	0	0.00262697	0	0	0	0	0.0061296	0.000875657	0	0.00175131	0	0	0	0	0	0	0	0	0.00262697	0	0	0	0	0.00262697	0	0	0	0	0	0.00525394	0	0.014010507880910683	0	0.010507880910683012	0	0	0.0183888	0
d__Bacteria;p__Myxococcota;c__Myxococcia;o__Myxococcales;f__Myxococcaceae;Other	0	0	0.016637478108581436	0	0	0	0	0	0	0	0.0411559	0	0	0.028896672504378284	0	0	0.00963222	0	0	0	0	0.030648	0	0.00437828	0	0.0183888	0.017513134851138354	0.00262697	0.0061296	0.00788091	0	0.020140105078809107	0	0	0	0	0	0	0	0	0.012259194395796848	0	0.00525394	0	0	0.00875657	0	0	0
d__Bacteria;p__Myxococcota;c__Myxococcia;o__Myxococcales;f__Myxococcaceae;g__Aggregicoccus	0	0	0	0	0	0	0	0	0	0	0	0	0	0	0	0	0	0	0	0	0	0	0	0	0	0	0	0	0	0	0	0	0	0	0	0	0	0	0	0	0	0	0	0	0	0	0	0	0
d__Bacteria;p__Myxococcota;c__Myxococcia;o__Myxococcales;f__Myxococcaceae;g__Archangium	0	0	0	0	0	0	0	0	0	0	0	0	0	0	0	0	0	0	0	0	0	0	0	0	0	0	0	0	0	0	0	0	0	0	0	0	0	0	0	0	0	0	0	0	0	0	0	0	0
d__Bacteria;p__Myxococcota;c__Myxococcia;o__Myxococcales;f__Myxococcaceae;g__Cystobacter	0	0	0	0	0	0	0	0	0	0	0	0	0	0	0	0	0	0	0	0	0	0	0	0	0	0	0	0	0	0	0	0	0	0	0	0	0	0	0	0	0	0	0	0	0	0	0	0	0
d__Bacteria;p__Myxococcota;c__Myxococcia;o__Myxococcales;f__Myxococcaceae;g__KD3-10	0	0	0	0	0	0	0	0	0	0	0	0	0	0	0	0	0.00350263	0	0	0	0	0.00175131	0	0	0	0	0	0.00175131	0	0	0.00350263	0	0	0	0	0	0	0	0	0	0	0	0	0	0	0	0.000875657	0	0
d__Bacteria;p__Myxococcota;c__Myxococcia;o__Myxococcales;f__Myxococcaceae;g__Myxococcaceae	0	0	0	0	0	0	0	0	0	0	0	0	0	0	0	0	0	0	0	0	0	0	0	0	0	0	0	0	0	0	0	0	0	0	0	0	0	0	0	0	0	0	0	0	0	0	0	0	0
d__Bacteria;p__Myxococcota;c__Myxococcia;o__Myxococcales;f__Myxococcaceae;g__Myxococcus	0	0	0	0	0	0	0	0	0	0	0	0	0	0	0	0	0	0	0	0	0	0	0	0	0	0	0	0	0	0	0	0	0	0	0	0	0	0	0	0	0	0	0	0	0	0	0	0	0
d__Bacteria;p__Myxococcota;c__Myxococcia;o__Myxococcales;f__Myxococcaceae;g__P3OB-42	0	0	0	0	0	0	0	0	0	0	0	0	0.000875657	0	0	0	0	0	0.0061296	0.000875657	0.000875657	0	0	0.00262697	0.00175131	0.000875657	0.00700525	0	0	0	0	0	0.0227671	0	0.000875657	0.000875657	0	0.00525394	0	0	0	0.00175131	0	0	0	0	0.00525394	0	0.028021015761821366
d__Bacteria;p__Myxococcota;c__Myxococcia;o__Myxococcales;f__Myxococcaceae;g__Pyxidicoccus	0	0	0	0	0	0	0	0	0	0	0	0	0	0	0.00700525	0	0	0	0	0	0	0	0	0	0	0	0	0	0	0	0	0	0	0	0	0	0	0	0	0	0	0	0	0	0	0	0	0	0
d__Bacteria;p__Myxococcota;c__Myxococcia;o__Myxococcales;f__Myxococcaceae;g__uncultured	0	0	0	0	0	0	0	0	0	0	0	0	0	0	0	0	0	0	0	0	0	0.00525394	0	0	0	0	0	0	0	0	0.012259194395796848	0	0	0	0	0.0192644	0	0.00175131	0	0.00788091	0	0	0	0	0	0	0	0	0
d__Bacteria;p__Myxococcota;c__Myxococcia;o__Myxococcales;f__Vulgatibacteraceae;g__Vulgatibacter	0	0	0	0	0	0	0	0	0	0	0	0	0	0	0	0	0	0	0.00175131	0	0	0	0	0	0	0	0	0	0.000875657	0	0	0	0	0	0	0	0	0	0	0.000875657	0.000875657	0	0	0.00175131	0	0	0	0	0
d__Bacteria;p__Myxococcota;c__Polyangia;Other;Other;Other	0	0	0	0	0	0	0	0	0.00963222	0.016637478108581436	0	0	0	0	0	0	0	0	0	0	0	0	0	0	0	0	0	0	0	0	0	0.00350263	0	0	0	0	0	0	0	0	0.00262697	0	0	0	0	0	0	0	0
d__Bacteria;p__Myxococcota;c__Polyangia;o__Blfdi19;f__Blfdi19;g__Blfdi19	0	0	0	0	0	0	0	0	0	0	0	0	0.000875657	0	0.000875657	0	0.00350263	0	0	0	0	0	0.00175131	0	0.00175131	0.010507880910683012	0	0	0	0.000875657	0	0.000875657	0.00525394	0	0.00262697	0	0	0.000875657	0	0	0	0.000875657	0.00262697	0.00262697	0	0	0.00262697	0	0
d__Bacteria;p__Myxococcota;c__Polyangia;o__FFCH16767;f__FFCH16767;g__FFCH16767	0	0	0	0	0	0	0	0	0	0	0	0	0	0	0	0	0	0	0	0	0.000875657	0	0	0	0	0	0	0	0	0	0	0	0	0	0	0	0	0	0	0	0	0	0	0	0	0	0	0	0
d__Bacteria;p__Myxococcota;c__Polyangia;o__Haliangiales;f__Haliangiaceae;g__Haliangium	0.0394046	0	0	0	0	0	0	0	0.012259194395796848	0	0.013134851138353765	0	0.0262697	0.033275	0.024518388791593695	0.00875657	0	0	0.013134851138353765	0.012259194395796848	0.00963222	0.00525394	0.033275	0.028896672504378284	0.00437828	0.020140105078809107	0.023642732049036778	0	0	0.028896672504378284	0.0113835	0.023642732049036778	0.0297723	0.0192644	0.0183888	0	0	0.00175131	0.0157618	0.024518388791593695	0.010507880910683012	0.0157618	0.014010507880910683	0.025394045534150613	0.00175131	0.00700525	0.012259194395796848	0.0061296	0.00788091
d__Bacteria;p__Myxococcota;c__Polyangia;o__MSB-4B10;f__MSB-4B10;g__MSB-4B10	0	0	0	0	0	0	0	0	0	0	0	0	0	0	0	0	0	0	0	0	0	0	0	0	0	0	0	0	0	0	0.00700525	0	0	0	0	0	0	0	0	0	0	0	0	0	0	0	0	0	0
d__Bacteria;p__Myxococcota;c__Polyangia;o__Nannocystales;f__Nannocystaceae;Other	0	0	0	0	0	0	0	0	0	0	0	0	0	0	0	0	0	0	0	0	0	0.00175131	0	0	0	0	0	0	0	0	0	0	0	0	0	0	0	0	0	0	0	0	0	0	0	0	0	0	0
d__Bacteria;p__Myxococcota;c__Polyangia;o__Nannocystales;f__Nannocystaceae;g__Nannocystaceae	0	0	0	0	0	0	0	0	0	0	0	0	0	0	0	0	0	0	0	0	0	0	0	0	0	0	0	0	0	0	0	0	0	0	0	0	0	0	0	0	0	0	0	0.00437828	0	0	0	0	0
d__Bacteria;p__Myxococcota;c__Polyangia;o__Nannocystales;f__Nannocystaceae;g__Nannocystis	0	0	0	0	0	0	0	0	0	0	0	0	0	0	0	0.00175131	0	0	0	0	0	0	0	0	0	0	0	0	0	0	0	0	0	0	0	0	0	0	0	0	0	0	0	0	0	0	0	0	0
d__Bacteria;p__Myxococcota;c__Polyangia;o__Nannocystales;f__Nannocystaceae;g__uncultured	0	0	0	0	0	0	0	0	0	0	0	0	0	0	0	0	0	0	0	0	0	0	0	0	0	0	0	0	0	0	0	0	0	0	0	0	0	0	0	0	0	0	0	0	0	0	0	0	0
d__Bacteria;p__Myxococcota;c__Polyangia;o__Polyangiales;Other;Other	0	0	0	0	0	0	0	0	0	0	0	0	0	0	0	0	0	0	0	0	0	0	0.000875657	0.00175131	0	0.00788091	0	0	0	0.00700525	0	0	0	0	0	0	0	0	0	0	0	0	0.0061296	0.00175131	0	0	0	0	0
d__Bacteria;p__Myxococcota;c__Polyangia;o__Polyangiales;f__BIrii41;g__BIrii41	0	0	0	0	0	0	0	0	0	0	0	0	0	0.00350263	0	0	0	0	0.00437828	0.00700525	0.00875657	0.00262697	0.00175131	0.00262697	0.013134851138353765	0	0	0	0.00262697	0	0	0.010507880910683012	0.00700525	0.00875657	0	0	0	0.00437828	0	0	0	0	0	0.00175131	0	0	0	0.00437828	0
d__Bacteria;p__Myxococcota;c__Polyangia;o__Polyangiales;f__Eel-36e1D6;g__Eel-36e1D6	0	0	0	0	0	0	0	0	0	0	0	0	0	0	0	0	0	0	0	0	0	0.00175131	0	0	0	0	0	0	0	0	0	0	0	0	0	0	0	0	0	0	0	0	0	0	0	0	0	0	0
d__Bacteria;p__Myxococcota;c__Polyangia;o__Polyangiales;f__Phaselicystidaceae;g__Phaselicystis	0	0	0	0	0	0	0	0	0	0	0	0	0.010507880910683012	0	0	0	0	0	0.000875657	0	0	0	0	0.00262697	0	0	0.0061296	0	0	0	0	0	0	0	0	0	0	0	0.00350263	0.00350263	0.00700525	0	0	0	0	0.00437828	0	0	0
d__Bacteria;p__Myxococcota;c__Polyangia;o__Polyangiales;f__Polyangiaceae;Other	0	0	0	0	0	0	0	0	0	0	0	0	0	0	0	0	0	0	0	0	0	0	0	0.00788091	0	0	0	0	0	0	0	0	0	0	0	0	0	0.00875657	0	0	0	0	0	0	0	0	0	0	0
d__Bacteria;p__Myxococcota;c__Polyangia;o__Polyangiales;f__Polyangiaceae;g__Aetherobacter	0	0	0	0	0	0	0	0	0	0	0	0	0	0	0	0	0	0	0	0	0	0	0	0	0	0	0	0	0	0	0	0	0	0	0	0	0	0	0	0	0	0	0	0	0	0	0	0.00175131	0.00437828
d__Bacteria;p__Myxococcota;c__Polyangia;o__Polyangiales;f__Polyangiaceae;g__Minicystis	0	0	0	0	0	0	0	0	0	0	0	0	0	0	0	0	0	0	0	0	0	0	0	0	0	0	0	0	0	0	0	0	0	0	0	0	0	0	0	0	0	0.00350263	0	0	0	0	0	0	0
d__Bacteria;p__Myxococcota;c__Polyangia;o__Polyangiales;f__Polyangiaceae;g__Pajaroellobacter	0.00262697	0	0	0	0	0	0	0	0	0	0	0	0.00175131	0	0.00788091	0.00700525	0	0	0	0.00788091	0.00175131	0.00437828	0.0061296	0	0	0.0113835	0	0	0	0	0	0	0.00875657	0	0.00175131	0	0.00262697	0	0.00175131	0.0061296	0.00700525	0.00262697	0	0	0.00700525	0	0	0	0
d__Bacteria;p__Myxococcota;c__Polyangia;o__Polyangiales;f__Polyangiaceae;g__Polyangium	0	0	0	0	0	0	0	0	0	0	0	0	0	0	0	0	0	0	0	0	0	0	0	0	0	0	0	0	0	0	0	0	0	0	0	0	0	0	0	0	0	0	0	0	0	0	0	0	0
d__Bacteria;p__Myxococcota;c__Polyangia;o__Polyangiales;f__Polyangiaceae;g__Sorangium	0	0	0	0	0	0	0	0	0	0	0	0	0	0	0	0	0.00262697	0	0	0	0	0	0	0.00262697	0.00175131	0	0	0	0.00350263	0	0	0	0	0	0	0	0	0	0	0	0	0	0	0	0	0	0	0	0
d__Bacteria;p__Myxococcota;c__Polyangia;o__Polyangiales;f__Polyangiaceae;g__uncultured	0	0	0	0	0	0	0	0.023642732049036778	0	0	0	0	0	0	0	0	0	0	0	0	0.00788091	0	0	0.00875657	0	0	0	0	0	0	0	0	0	0	0	0	0	0	0	0	0	0	0	0	0	0	0	0	0
d__Bacteria;p__Myxococcota;c__Polyangia;o__Polyangiales;f__Sandaracinaceae;Other	0	0	0	0	0	0	0	0	0	0	0	0	0	0	0	0	0	0	0	0	0	0	0.00437828	0	0	0	0	0	0	0	0	0	0	0	0	0	0	0	0	0	0	0	0	0	0	0	0	0	0
d__Bacteria;p__Myxococcota;c__Polyangia;o__Polyangiales;f__Sandaracinaceae;g__Sandaracinus	0	0	0	0	0	0	0	0	0	0	0	0	0	0	0	0	0	0	0	0	0	0	0	0	0	0	0	0	0	0	0	0	0	0.00262697	0	0	0	0	0	0	0	0	0	0.000875657	0	0.000875657	0	0	0
d__Bacteria;p__Myxococcota;c__Polyangia;o__Polyangiales;f__Sandaracinaceae;g__uncultured	0	0	0	0	0	0	0	0.00437828	0	0	0	0.0262697	0.010507880910683012	0	0	0.00262697	0.00175131	0	0.00437828	0.000875657	0	0.00963222	0.0061296	0	0.0262697	0	0.00175131	0.00525394	0.00963222	0	0	0	0	0	0	0	0	0	0	0.00175131	0.000875657	0	0	0.00175131	0.00262697	0	0.00350263	0	0
d__Bacteria;p__Myxococcota;c__Polyangia;o__VHS-B3-70;f__VHS-B3-70;g__VHS-B3-70	0	0	0	0	0	0	0	0	0	0	0	0	0	0	0	0	0	0	0	0	0	0.000875657	0.00175131	0	0	0	0	0	0	0	0	0	0	0	0	0	0	0	0	0	0	0	0	0	0	0	0	0	0
d__Bacteria;p__Myxococcota;c__Polyangia;o__mle1-27;f__mle1-27;g__mle1-27	0	0	0	0	0	0	0	0	0	0	0	0	0	0	0	0	0	0	0	0.00525394	0	0	0.00262697	0.000875657	0.00700525	0.00175131	0	0	0	0	0	0	0	0	0	0	0.000875657	0	0	0	0	0	0	0	0	0	0	0	0
d__Bacteria;p__Myxococcota;c__bacteriap25;o__bacteriap25;f__bacteriap25;g__bacteriap25	0.0359019	0.0901926	0.0113835	0	0	0.11295971978984239	0.0192644	0	0	0.0297723	0	0	0	0	0	0	0.00700525	0.00700525	0.0157618	0.00175131	0.016637478108581436	0.000875657	0	0.00175131	0	0.0061296	0	0	0.014010507880910683	0	0	0.00262697	0	0.0061296	0	0	0.00437828	0	0.0227671	0	0.00525394	0	0	0.0183888	0.00437828	0.00175131	0.050788091068301226	0	0
d__Bacteria;p__NB1-j;c__NB1-j;o__NB1-j;f__NB1-j;g__NB1-j	0.00350263	0	0	0	0	0.0061296	0.00963222	0	0	0	0	0	0	0	0	0	0	0	0	0	0	0	0	0	0	0	0	0	0	0	0	0	0	0	0	0	0	0	0	0	0	0	0	0	0	0	0.00175131	0	0
d__Bacteria;p__Nitrospirota;c__4-29-1;o__4-29-1;f__4-29-1;g__4-29-1	0	0	0	0	0	0	0	0	0	0	0	0	0	0	0	0	0	0	0	0	0	0	0	0	0	0	0	0	0	0	0	0	0	0	0	0	0	0	0	0	0	0	0	0	0	0	0	0	0
d__Bacteria;p__Nitrospirota;c__Nitrospiria;o__Nitrospirales;f__Nitrospiraceae;g__Nitrospira	0	0	0	0	0	0	0	0	0	0	0	0	0	0	0	0.013134851138353765	0.0420315	0.00262697	0.00788091	0.00525394	0.0157618	0	0.00788091	0	0	0	0.00350263	0.0061296	0.016637478108581436	0	0	0.0227671	0	0	0	0	0	0	0.00788091	0.0061296	0	0	0.00788091	0.00963222	0.012259194395796848	0.00700525	0.013134851138353765	0.014010507880910683	0.0061296
d__Bacteria;p__Patescibacteria;Other;Other;Other;Other	0	0	0	0	0	0	0	0	0	0	0	0	0	0	0	0	0	0	0.000875657	0	0	0	0	0	0	0	0	0	0	0	0	0	0	0	0	0	0	0	0	0	0	0	0	0	0	0	0	0	0
d__Bacteria;p__Patescibacteria;c__ABY1;o__Candidatus_Kuenenbacteria;f__Candidatus_Kuenenbacteria;g__Candidatus_Kuenenbacteria	0	0	0	0	0	0	0	0	0	0	0	0	0	0	0	0	0	0	0	0	0	0	0	0	0	0	0	0	0.000875657	0	0	0	0	0	0	0	0	0	0	0	0	0	0	0	0	0	0	0	0
d__Bacteria;p__Patescibacteria;c__Berkelbacteria;o__Berkelbacteria;f__Berkelbacteria;g__Berkelbacteria	0	0	0	0	0	0	0	0	0	0	0	0	0	0	0	0	0	0	0	0	0	0	0	0	0	0	0	0	0	0	0	0	0	0	0	0	0	0	0	0	0	0	0	0	0	0	0	0	0
d__Bacteria;p__Patescibacteria;c__Gracilibacteria;o__Absconditabacteriales_(SR1);f__Absconditabacteriales_(SR1);g__Absconditabacteriales_(SR1)	0	0	0	0	0	0	0	0	0	0	0	0	0	0	0	0	0	0	0	0	0	0	0	0	0.00262697	0	0	0	0	0	0	0	0	0	0	0	0	0	0	0	0	0	0	0	0	0	0	0	0
d__Bacteria;p__Patescibacteria;c__Gracilibacteria;o__Candidatus_Abawacabacteria;f__Candidatus_Abawacabacteria;g__Candidatus_Abawacabacteria	0	0	0	0	0	0	0	0	0	0	0	0	0	0	0	0	0	0	0	0	0	0	0	0	0.00262697	0	0	0	0	0	0	0	0	0	0	0	0	0	0	0	0	0	0	0	0	0	0	0	0
d__Bacteria;p__Patescibacteria;c__Gracilibacteria;o__Candidatus_Peregrinibacteria;f__Candidatus_Peregrinibacteria;g__Candidatus_Peregrinibacteria	0	0	0	0	0	0	0	0	0	0	0	0	0	0	0	0	0	0	0	0	0	0	0	0	0	0	0	0	0	0	0	0	0	0	0	0	0	0	0	0	0	0	0	0	0	0	0	0	0
d__Bacteria;p__Patescibacteria;c__Gracilibacteria;o__Candidatus_Peribacteria;f__Candidatus_Peribacteria;g__Candidatus_Peribacteria	0	0	0	0	0	0	0	0	0	0	0	0	0	0	0	0	0	0	0	0	0	0	0	0	0	0	0	0	0	0	0	0	0	0	0	0	0	0	0	0	0	0	0	0	0	0	0	0	0
d__Bacteria;p__Patescibacteria;c__Gracilibacteria;o__Gracilibacteria;f__Gracilibacteria;g__Gracilibacteria	0	0	0	0	0	0	0	0	0	0	0	0	0	0	0	0	0	0	0	0	0	0	0	0	0	0	0.00262697	0	0	0	0	0	0	0	0	0	0	0	0	0	0	0	0	0	0	0	0	0	0
d__Bacteria;p__Patescibacteria;c__Gracilibacteria;o__JGI_0000069-P22;f__JGI_0000069-P22;g__JGI_0000069-P22	0	0	0	0	0	0	0	0	0	0	0	0	0	0	0	0	0	0	0	0	0	0	0.000875657	0	0	0	0	0	0	0	0	0	0	0	0	0	0	0	0	0	0	0	0	0	0	0	0	0	0
d__Bacteria;p__Patescibacteria;c__Microgenomatia;o__Candidatus_Daviesbacteria;f__Candidatus_Daviesbacteria;g__Candidatus_Daviesbacteria	0	0	0	0	0	0	0	0	0	0	0	0	0	0	0	0	0	0	0	0	0	0	0	0	0	0	0	0	0	0	0	0	0	0	0.00262697	0	0	0	0	0	0	0	0	0	0	0	0	0	0
d__Bacteria;p__Patescibacteria;c__Microgenomatia;o__Candidatus_Woesebacteria;f__Candidatus_Woesebacteria;g__Candidatus_Woesebacteria	0	0	0	0	0	0	0	0	0	0	0	0	0	0	0	0	0	0	0	0	0	0	0	0	0	0	0.00350263	0	0	0	0	0	0	0	0	0	0	0	0	0	0	0.000875657	0	0	0	0	0	0	0
d__Bacteria;p__Patescibacteria;c__Parcubacteria;Other;Other;Other	0	0	0	0	0	0	0	0	0	0	0	0	0	0	0	0	0	0	0	0	0	0	0	0	0	0.000875657	0.00175131	0	0	0	0	0	0	0	0	0	0	0	0.000875657	0	0	0	0	0	0	0	0	0	0
d__Bacteria;p__Patescibacteria;c__Parcubacteria;o__Candidatus_Azambacteria;f__Candidatus_Azambacteria;g__Candidatus_Azambacteria	0	0	0	0	0	0	0	0	0	0	0	0	0	0	0	0	0	0	0	0	0	0	0	0	0	0	0	0	0	0	0	0	0	0	0	0	0	0	0	0	0	0	0.000875657	0	0	0	0	0	0
d__Bacteria;p__Patescibacteria;c__Parcubacteria;o__Candidatus_Giovannonibacteria;f__Candidatus_Giovannonibacteria;g__Candidatus_Giovannonibacteria	0	0	0	0	0	0	0	0	0	0	0	0	0	0	0	0	0	0	0	0	0	0	0	0	0	0	0	0	0	0	0	0	0	0	0	0	0	0	0	0	0	0	0	0	0	0	0.00262697	0	0
d__Bacteria;p__Patescibacteria;c__Parcubacteria;o__Candidatus_Kaiserbacteria;f__Candidatus_Kaiserbacteria;g__Candidatus_Kaiserbacteria	0	0	0	0	0	0	0	0	0	0	0	0	0	0	0	0	0	0	0	0	0	0	0	0	0	0	0	0	0	0	0	0	0	0	0	0	0	0	0	0	0	0	0	0	0	0	0	0	0
d__Bacteria;p__Patescibacteria;c__Parcubacteria;o__Candidatus_Nomurabacteria;f__Candidatus_Nomurabacteria;g__Candidatus_Nomurabacteria	0	0	0	0	0	0	0	0	0	0	0	0	0	0	0	0	0	0	0	0	0	0	0	0	0	0.00175131	0	0	0	0	0	0	0	0	0	0	0	0	0	0	0	0	0	0	0	0	0	0	0
d__Bacteria;p__Patescibacteria;c__Parcubacteria;o__Candidatus_Yanofskybacteria;f__Candidatus_Yanofskybacteria;g__Candidatus_Yanofskybacteria	0	0	0	0	0	0	0	0	0	0	0	0	0	0	0	0	0	0	0	0	0	0	0	0	0	0	0	0	0	0	0	0	0	0	0	0	0	0	0	0	0	0	0	0	0	0	0	0	0
d__Bacteria;p__Patescibacteria;c__Parcubacteria;o__Candidatus_Zambryskibacteria;f__Candidatus_Zambryskibacteria;g__Candidatus_Zambryskibacteria	0	0	0	0	0	0	0	0	0	0	0	0	0	0	0	0	0	0	0	0	0	0	0	0	0	0	0	0	0	0	0	0	0	0	0	0	0	0	0	0	0	0	0	0	0	0	0	0	0
d__Bacteria;p__Patescibacteria;c__Parcubacteria;o__Parcubacteria;f__Parcubacteria;g__Parcubacteria	0	0	0	0	0	0	0	0	0	0	0	0	0	0	0	0.00350263	0	0	0.00175131	0.000875657	0	0.00262697	0	0	0.00700525	0	0.000875657	0.000875657	0	0	0	0	0	0	0	0	0	0	0	0	0	0	0	0	0	0	0	0	0
d__Bacteria;p__Patescibacteria;c__Saccharimonadia;o__Saccharimonadales;Other;Other	0	0	0	0	0	0	0	0	0	0	0	0	0	0	0	0	0	0	0	0	0	0	0	0	0	0	0	0	0	0	0	0	0	0	0	0	0	0	0	0	0.000875657	0	0	0	0	0	0	0	0
d__Bacteria;p__Patescibacteria;c__Saccharimonadia;o__Saccharimonadales;f__LWQ8;g__LWQ8	0	0	0	0	0	0	0	0	0	0	0	0	0	0	0	0	0	0	0	0	0	0	0	0	0	0	0	0	0	0	0	0	0	0	0	0	0	0	0	0	0	0	0	0	0	0	0	0	0
d__Bacteria;p__Patescibacteria;c__Saccharimonadia;o__Saccharimonadales;f__Saccharimonadaceae;g__Candidatus_Saccharimonas	0	0	0	0	0	0	0	0	0	0	0	0	0	0	0	0	0	0	0	0	0	0	0	0	0	0	0	0	0	0	0	0	0	0	0	0	0	0	0	0	0	0	0	0	0	0	0	0	0
d__Bacteria;p__Patescibacteria;c__Saccharimonadia;o__Saccharimonadales;f__Saccharimonadaceae;g__TM7a	0	0	0	0	0	0	0	0	0	0	0	0	0	0	0	0	0	0	0	0	0	0	0	0	0	0	0	0	0	0	0	0	0	0	0	0	0	0	0	0	0	0	0	0	0	0	0	0	0
d__Bacteria;p__Patescibacteria;c__Saccharimonadia;o__Saccharimonadales;f__Saccharimonadales;g__Saccharimonadales	0	0	0	0	0	0	0	0	0	0	0	0	0	0	0	0	0	0	0.00262697	0	0	0	0	0	0.00350263	0	0	0	0	0	0	0	0	0	0	0	0	0.00262697	0	0	0	0	0	0	0	0	0	0.000875657	0
d__Bacteria;p__Patescibacteria;c__Saccharimonadia;o__Saccharimonadales;f__WWH38;g__WWH38	0	0	0	0	0	0	0	0	0	0	0	0	0	0	0	0	0	0	0	0	0	0	0	0	0	0	0	0	0	0	0	0	0	0	0	0	0	0	0	0	0	0	0	0	0	0	0	0	0
d__Bacteria;p__Patescibacteria;c__Saccharimonadia;o__Saccharimonadales;f__YM_S32_TM7_50_20;g__YM_S32_TM7_50_20	0	0	0	0	0	0	0	0	0	0	0	0	0	0	0	0	0	0	0	0	0	0	0	0	0	0	0	0	0	0	0	0	0	0	0	0	0	0	0	0	0	0	0	0	0	0	0	0	0
d__Bacteria;p__Patescibacteria;c__uncultured;o__uncultured;f__uncultured;g__uncultured	0	0	0	0	0	0	0	0	0	0	0	0	0	0	0	0	0	0	0	0	0	0.000875657	0	0	0	0	0	0	0	0	0	0	0	0	0	0	0	0	0	0	0	0	0	0	0	0	0	0	0
d__Bacteria;p__Planctomycetota;Other;Other;Other;Other	0	0	0	0	0	0	0	0	0	0	0	0	0	0	0	0	0	0	0	0	0	0	0	0	0	0	0	0	0.00788091	0	0	0	0	0	0	0	0	0	0	0	0	0	0	0	0	0	0	0	0
d__Bacteria;p__Planctomycetota;c__BD7-11;o__BD7-11;f__BD7-11;g__BD7-11	0	0	0	0	0	0	0	0	0	0	0	0	0	0	0	0	0.000875657	0	0	0	0	0	0	0	0	0	0	0	0	0	0	0	0	0	0	0	0	0	0	0	0	0	0	0	0	0	0	0	0
d__Bacteria;p__Planctomycetota;c__OM190;o__OM190;f__OM190;g__OM190	0.000875657	0	0.00175131	0	0	0	0	0	0	0	0	0	0	0	0	0	0.000875657	0	0.00262697	0.00175131	0	0	0	0	0	0	0	0	0.017513134851138354	0.0113835	0.00963222	0	0.00262697	0.012259194395796848	0	0.000875657	0	0	0	0.00262697	0	0	0	0	0	0	0	0	0
d__Bacteria;p__Planctomycetota;c__Phycisphaerae;Other;Other;Other	0	0	0	0	0	0	0	0	0	0	0	0	0	0	0	0	0	0	0	0	0	0	0	0	0	0	0	0	0	0	0	0	0	0	0	0	0	0	0	0	0	0	0	0	0	0	0	0	0
d__Bacteria;p__Planctomycetota;c__Phycisphaerae;o__CCM11a;f__CCM11a;g__CCM11a	0	0	0	0	0	0	0	0	0	0	0	0	0	0	0	0	0	0	0	0	0	0	0	0	0	0	0	0	0	0	0	0	0	0	0	0	0	0	0	0.00175131	0	0	0	0	0	0	0	0	0
d__Bacteria;p__Planctomycetota;c__Phycisphaerae;o__Phycisphaerales;f__AKAU3564_sediment_group;g__AKAU3564_sediment_group	0	0	0	0	0	0	0	0	0	0	0	0	0	0	0	0	0	0	0	0	0	0	0	0	0	0	0	0	0	0	0	0	0	0	0	0	0	0	0	0	0	0	0	0	0	0	0	0	0
d__Bacteria;p__Planctomycetota;c__Phycisphaerae;o__Phycisphaerales;f__Phycisphaeraceae;g__AKYG587	0	0	0	0	0	0	0	0	0	0	0	0	0	0	0	0.00437828	0	0	0	0	0	0	0.000875657	0	0	0	0	0	0.021015761821366025	0	0	0	0	0	0.00350263	0	0	0.00350263	0	0	0	0	0	0.00175131	0	0	0.00350263	0	0
d__Bacteria;p__Planctomycetota;c__Phycisphaerae;o__Phycisphaerales;f__Phycisphaeraceae;g__CL500-3	0	0	0	0	0	0	0	0	0	0	0	0	0	0	0	0	0	0	0	0	0	0	0.00175131	0	0	0	0	0	0	0	0	0	0	0	0	0	0	0	0	0	0	0	0	0	0	0	0	0	0
d__Bacteria;p__Planctomycetota;c__Phycisphaerae;o__Phycisphaerales;f__Phycisphaeraceae;g__I-8	0	0	0	0	0	0	0	0	0	0	0	0	0	0	0	0	0	0	0	0	0	0	0	0	0	0.00175131	0	0	0	0	0	0	0	0	0	0	0	0	0	0	0	0	0	0	0	0	0	0	0
d__Bacteria;p__Planctomycetota;c__Phycisphaerae;o__Phycisphaerales;f__Phycisphaeraceae;g__SM1A02	0	0	0	0	0	0	0	0	0	0	0	0	0	0	0	0.000875657	0	0	0	0.00175131	0	0	0	0	0	0	0	0	0.000875657	0.00350263	0	0	0	0	0	0	0	0	0	0.000875657	0	0.00350263	0	0.00175131	0	0	0	0	0
d__Bacteria;p__Planctomycetota;c__Phycisphaerae;o__Phycisphaerales;f__Phycisphaeraceae;g__uncultured	0	0	0	0	0	0	0	0	0	0	0	0	0	0	0	0	0	0	0	0	0	0	0	0	0	0	0	0	0	0	0	0	0	0	0	0	0	0	0	0	0	0	0	0.000875657	0	0	0	0	0
d__Bacteria;p__Planctomycetota;c__Phycisphaerae;o__S-70;f__S-70;g__S-70	0	0	0	0	0	0	0	0	0	0	0	0	0	0	0	0	0	0	0	0	0	0	0	0	0	0	0	0	0	0	0	0	0	0	0	0	0	0	0	0	0	0	0	0.000875657	0	0	0.000875657	0	0
d__Bacteria;p__Planctomycetota;c__Phycisphaerae;o__Tepidisphaerales;f__CPla-3_termite_group;g__CPla-3_termite_group	0	0	0	0	0	0	0	0	0	0	0	0	0	0	0	0	0	0	0	0	0	0	0	0	0	0	0	0	0	0	0	0	0	0	0	0	0	0	0.00350263	0	0	0	0	0	0	0	0	0	0
d__Bacteria;p__Planctomycetota;c__Phycisphaerae;o__Tepidisphaerales;f__Tepidisphaeraceae;g__Tepidisphaeraceae	0	0	0	0	0	0	0	0	0	0	0	0	0	0	0	0	0	0	0	0	0	0	0	0	0	0	0	0	0	0	0	0	0	0	0	0	0	0	0	0	0	0	0	0	0	0	0	0	0
d__Bacteria;p__Planctomycetota;c__Phycisphaerae;o__Tepidisphaerales;f__Tepidisphaerales;g__Tepidisphaerales	0	0	0	0	0	0	0	0	0	0	0	0	0	0	0	0	0	0	0	0	0	0	0	0	0	0	0	0	0	0	0	0	0	0	0	0	0	0	0	0	0	0	0	0	0	0	0	0	0
d__Bacteria;p__Planctomycetota;c__Phycisphaerae;o__Tepidisphaerales;f__WD2101_soil_group;g__WD2101_soil_group	0.00525394	0	0.00875657	0.000875657	0.046409807355516634	0	0	0.0814361	0.028896672504378284	0	0	0	0.0359019	0	0.023642732049036778	0.016637478108581436	0.00875657	0	0.00175131	0.014010507880910683	0	0.013134851138353765	0.00175131	0.016637478108581436	0.00262697	0.013134851138353765	0.00875657	0.014010507880910683	0	0.0595447	0.021891418563922942	0	0.00788091	0.0157618	0.025394045534150613	0.0341506	0.040280210157618214	0.00875657	0.0367776	0.023642732049036778	0.00262697	0.0481611	0.033275	0.012259194395796848	0.028021015761821366	0.0297723	0.00175131	0.0113835	0.00525394
d__Bacteria;p__Planctomycetota;c__Phycisphaerae;o__mle1-8;f__mle1-8;g__mle1-8	0	0	0	0	0	0	0	0	0	0	0	0	0	0	0	0	0	0	0	0	0	0	0.00175131	0	0	0	0	0	0	0	0	0	0	0	0	0	0	0	0.000875657	0	0	0	0	0	0	0	0	0	0
d__Bacteria;p__Planctomycetota;c__Pla3_lineage;o__Pla3_lineage;f__Pla3_lineage;g__Pla3_lineage	0	0	0	0	0	0	0	0	0	0	0	0	0	0	0	0	0	0.000875657	0	0	0	0	0	0	0	0	0	0	0	0	0	0	0	0	0	0	0	0	0	0	0	0	0	0	0	0	0	0	0
d__Bacteria;p__Planctomycetota;c__Pla4_lineage;o__Pla4_lineage;f__Pla4_lineage;g__Pla4_lineage	0	0	0	0	0	0	0	0	0	0	0	0	0	0	0	0	0	0.000875657	0.00262697	0	0	0.00175131	0	0.000875657	0	0.00262697	0	0	0.00963222	0.00262697	0.00175131	0	0.00262697	0.00175131	0.00175131	0	0.000875657	0	0	0.00175131	0	0	0	0	0	0	0.00437828	0	0
d__Bacteria;p__Planctomycetota;c__Planctomycetes;Other;Other;Other	0	0	0	0	0	0	0	0	0	0	0	0	0	0	0	0	0	0	0	0	0	0	0	0	0	0	0	0	0	0	0	0	0	0	0	0	0	0	0	0	0	0	0	0	0	0	0	0	0
d__Bacteria;p__Planctomycetota;c__Planctomycetes;o__Gemmatales;f__Gemmataceae;Other	0	0	0.00788091	0	0	0	0	0	0	0	0	0	0.00262697	0	0.0061296	0	0	0	0	0.00525394	0	0	0	0.000875657	0	0.00175131	0	0.00350263	0	0	0.000875657	0.00963222	0	0.00175131	0	0	0	0	0	0	0.00437828	0.00525394	0.000875657	0	0	0.000875657	0	0.000875657	0.00175131
d__Bacteria;p__Planctomycetota;c__Planctomycetes;o__Gemmatales;f__Gemmataceae;g__Fimbriiglobus	0	0	0	0	0	0	0	0	0	0	0	0	0	0	0	0	0	0	0.000875657	0	0	0.00175131	0	0	0	0	0.00262697	0.00175131	0	0	0	0	0.00262697	0	0.00350263	0	0	0	0	0	0.00262697	0	0.000875657	0	0	0	0	0	0
d__Bacteria;p__Planctomycetota;c__Planctomycetes;o__Gemmatales;f__Gemmataceae;g__Gemmata	0	0	0.021891418563922942	0	0	0	0	0	0	0.021015761821366025	0	0	0.010507880910683012	0	0	0.00963222	0	0	0.00262697	0.012259194395796848	0.000875657	0.010507880910683012	0.00525394	0.023642732049036778	0.0061296	0.00437828	0.0113835	0.00525394	0.00175131	0.00963222	0	0	0.014010507880910683	0.00788091	0.00175131	0.00262697	0	0	0.00350263	0	0.0061296	0	0	0.00437828	0	0.00437828	0	0.000875657	0
d__Bacteria;p__Planctomycetota;c__Planctomycetes;o__Gemmatales;f__Gemmataceae;g__Gemmataceae	0	0	0	0	0	0	0	0	0	0	0	0	0	0	0	0	0	0	0	0	0	0	0	0	0	0	0	0	0	0	0	0	0	0	0	0	0	0	0	0	0	0	0	0	0	0	0	0	0
d__Bacteria;p__Planctomycetota;c__Planctomycetes;o__Gemmatales;f__Gemmataceae;g__Telmatocola	0	0	0	0	0	0	0	0	0	0	0	0	0	0	0.00175131	0	0	0	0	0	0	0	0	0	0	0	0	0	0	0	0	0	0	0	0	0	0	0	0	0	0	0	0	0	0	0	0	0	0
d__Bacteria;p__Planctomycetota;c__Planctomycetes;o__Gemmatales;f__Gemmataceae;g__Tuwongella	0	0	0	0	0	0	0	0	0	0	0	0	0.00175131	0	0	0	0.000875657	0	0	0	0	0	0	0	0	0	0	0	0	0	0	0	0	0	0	0	0	0	0	0	0	0	0	0	0	0	0	0	0
d__Bacteria;p__Planctomycetota;c__Planctomycetes;o__Gemmatales;f__Gemmataceae;g__Zavarzinella	0	0	0	0	0	0	0	0	0	0	0	0	0.00700525	0	0	0	0	0	0	0.00262697	0	0.00175131	0.00350263	0.000875657	0	0.00525394	0	0	0.00350263	0	0	0.00437828	0	0	0	0	0	0	0.00788091	0.0061296	0.0113835	0.00350263	0	0	0.00525394	0.00963222	0.0061296	0	0.00525394
d__Bacteria;p__Planctomycetota;c__Planctomycetes;o__Gemmatales;f__Gemmataceae;g__uncultured	0.030648	0	0.00875657	0	0	0.0148862	0	0	0	0.0227671	0	0	0.00700525	0.00350263	0.00525394	0.00437828	0.0113835	0.00788091	0.0157618	0.00525394	0.025394045534150613	0.010507880910683012	0.013134851138353765	0.0061296	0.0061296	0.010507880910683012	0.00875657	0.013134851138353765	0.0061296	0.0472855	0.00262697	0	0.00963222	0.023642732049036778	0.00175131	0.0157618	0.0113835	0.00175131	0.0148862	0.00262697	0.00875657	0.00700525	0.00525394	0.012259194395796848	0.010507880910683012	0.013134851138353765	0.0148862	0.0157618	0.00875657
d__Bacteria;p__Planctomycetota;c__Planctomycetes;o__Isosphaerales;f__Isosphaeraceae;Other	0	0	0	0	0	0	0	0	0	0	0	0	0	0	0	0	0	0	0	0	0	0	0	0	0	0.00788091	0	0	0	0	0	0	0.0061296	0	0	0	0	0	0	0	0	0.014010507880910683	0	0	0	0	0	0	0.00175131
d__Bacteria;p__Planctomycetota;c__Planctomycetes;o__Isosphaerales;f__Isosphaeraceae;g__Aquisphaera	0	0	0	0	0	0	0	0	0	0	0	0	0	0	0	0	0	0	0	0	0	0	0	0	0	0	0	0	0	0	0	0	0	0	0	0	0	0	0	0	0	0	0	0	0	0	0	0	0
d__Bacteria;p__Planctomycetota;c__Planctomycetes;o__Isosphaerales;f__Isosphaeraceae;g__Candidatus_Nostocoida	0	0	0	0	0	0	0	0	0	0	0	0	0	0	0	0	0	0	0	0	0	0	0	0	0	0	0	0	0	0	0	0	0	0	0	0	0	0	0	0	0	0	0	0	0	0	0	0	0
d__Bacteria;p__Planctomycetota;c__Planctomycetes;o__Isosphaerales;f__Isosphaeraceae;g__Isosphaeraceae	0	0	0	0	0	0	0	0	0	0	0	0	0	0	0	0	0	0	0	0	0	0	0	0	0	0	0	0	0	0	0	0	0	0	0	0	0	0	0	0	0	0	0	0	0	0	0	0	0
d__Bacteria;p__Planctomycetota;c__Planctomycetes;o__Isosphaerales;f__Isosphaeraceae;g__Paludisphaera	0	0	0	0	0	0	0	0	0	0	0	0	0	0	0	0	0	0	0	0	0	0	0	0	0	0	0	0	0	0	0	0	0	0	0	0	0	0	0	0	0	0	0	0	0	0	0	0	0
d__Bacteria;p__Planctomycetota;c__Planctomycetes;o__Isosphaerales;f__Isosphaeraceae;g__Singulisphaera	0	0	0	0	0	0	0	0	0	0	0	0	0.00788091	0.00262697	0	0.0148862	0	0	0	0	0	0	0	0	0.0061296	0	0	0	0	0.00875657	0.00437828	0	0	0	0	0	0	0	0	0	0.00875657	0	0.016637478108581436	0	0	0	0	0.0157618	0
d__Bacteria;p__Planctomycetota;c__Planctomycetes;o__Isosphaerales;f__Isosphaeraceae;g__Tundrisphaera	0	0	0	0	0	0	0	0	0	0	0	0	0	0	0	0	0	0	0	0	0	0	0	0	0	0	0	0.00963222	0	0	0	0	0	0	0	0	0	0	0	0	0	0	0	0	0	0	0	0	0
d__Bacteria;p__Planctomycetota;c__Planctomycetes;o__Isosphaerales;f__Isosphaeraceae;g__uncultured	0	0	0	0	0	0	0	0	0	0.021891418563922942	0	0	0	0	0	0	0	0	0	0	0	0	0	0	0	0	0	0	0	0	0	0	0	0	0	0	0	0	0	0	0	0	0.00525394	0	0	0	0	0	0
d__Bacteria;p__Planctomycetota;c__Planctomycetes;o__Pirellulales;f__Pirellulaceae;Other	0	0	0	0	0	0	0	0	0	0	0	0	0	0	0	0	0	0	0	0	0	0	0	0	0	0	0.00262697	0	0	0	0	0	0	0	0	0	0	0	0	0	0	0	0	0	0	0	0	0	0
d__Bacteria;p__Planctomycetota;c__Planctomycetes;o__Pirellulales;f__Pirellulaceae;g__Blastopirellula	0	0	0	0	0	0	0	0	0	0	0	0	0	0	0	0	0	0	0	0	0	0	0	0	0	0	0	0	0.00175131	0	0	0	0	0	0	0	0	0	0	0	0	0	0	0	0	0	0	0	0
d__Bacteria;p__Planctomycetota;c__Planctomycetes;o__Pirellulales;f__Pirellulaceae;g__Pir4_lineage	0	0	0	0	0.00963222	0	0	0	0	0.00175131	0	0	0	0.00175131	0	0	0.000875657	0	0	0.00875657	0	0	0	0	0	0	0	0.000875657	0.00700525	0	0	0	0	0.00262697	0.00350263	0	0	0	0.00350263	0.00437828	0.000875657	0	0	0.0113835	0	0	0	0	0
d__Bacteria;p__Planctomycetota;c__Planctomycetes;o__Pirellulales;f__Pirellulaceae;g__Pirellula	0	0	0	0	0	0.0385289	0.0297723	0	0	0	0	0	0.023642732049036778	0.0061296	0.013134851138353765	0.0227671	0.021015761821366025	0	0.0341506	0.0183888	0.00437828	0.023642732049036778	0.028896672504378284	0.0420315	0.00700525	0.0227671	0.021891418563922942	0	0.041155866900175135	0.00525394	0	0.028021015761821366	0.017513134851138354	0.0341506	0.0323993	0.023642732049036778	0.000875657	0.0157618	0.017513134851138354	0.0359019	0.0359019	0.016637478108581436	0.017513134851138354	0.017513134851138354	0	0	0.0385289	0.013134851138353765	0
d__Bacteria;p__Planctomycetota;c__Planctomycetes;o__Pirellulales;f__Pirellulaceae;g__Rhodopirellula	0	0	0	0	0	0	0	0	0	0	0	0	0	0	0	0	0	0	0	0	0	0	0	0	0	0	0	0	0	0	0	0	0	0	0	0	0	0	0	0	0	0	0	0	0	0	0	0	0
d__Bacteria;p__Planctomycetota;c__Planctomycetes;o__Pirellulales;f__Pirellulaceae;g__p-1088-a5_gut_group	0	0	0	0	0	0	0	0	0	0	0	0	0	0	0	0	0	0	0	0	0	0	0	0	0	0	0	0	0	0	0	0	0	0	0	0	0	0	0	0	0	0	0	0	0	0	0	0	0
d__Bacteria;p__Planctomycetota;c__Planctomycetes;o__Pirellulales;f__Pirellulaceae;g__uncultured	0	0	0	0	0	0	0	0	0	0	0	0	0.00437828	0	0	0	0.00175131	0	0.00350263	0.00175131	0.0061296	0.017513134851138354	0	0	0.00175131	0.0061296	0.0061296	0	0.00262697	0	0	0.00175131	0.00525394	0.00788091	0	0	0.00963222	0	0.00350263	0.00262697	0.00262697	0.000875657	0	0.00875657	0	0.00788091	0	0	0
d__Bacteria;p__Planctomycetota;c__Planctomycetes;o__Planctomycetales;Other;Other	0	0	0	0	0	0	0	0	0	0	0	0	0	0	0	0	0	0	0	0	0	0	0	0	0	0	0.000875657	0	0	0	0	0	0	0	0	0	0	0	0	0	0	0	0	0	0	0	0	0	0
d__Bacteria;p__Planctomycetota;c__Planctomycetes;o__Planctomycetales;f__Gimesiaceae;g__uncultured	0	0	0	0	0	0	0	0	0	0	0	0	0	0	0	0	0	0	0	0	0	0	0	0	0	0	0	0	0	0	0	0	0	0	0	0	0	0	0	0	0	0	0	0	0	0	0	0	0
d__Bacteria;p__Planctomycetota;c__Planctomycetes;o__Planctomycetales;f__Rubinisphaeraceae;Other	0	0	0	0	0	0	0	0	0	0	0	0	0	0	0	0	0	0	0	0	0	0	0	0	0	0	0	0	0	0	0	0	0	0	0	0	0	0	0	0	0	0	0	0	0	0	0	0	0
d__Bacteria;p__Planctomycetota;c__Planctomycetes;o__Planctomycetales;f__Rubinisphaeraceae;g__SH-PL14	0	0	0	0	0	0	0	0	0	0	0	0	0	0	0.00875657	0	0.00350263	0	0	0.00262697	0	0	0.00700525	0	0.000875657	0	0	0.000875657	0	0	0	0	0	0	0	0	0	0	0	0	0	0	0	0.00437828	0	0	0	0	0.00262697
d__Bacteria;p__Planctomycetota;c__Planctomycetes;o__Planctomycetales;f__Rubinisphaeraceae;g__uncultured	0	0	0	0	0	0	0	0	0	0	0	0	0	0	0	0	0	0	0	0	0	0	0	0	0	0	0	0	0	0	0	0	0	0	0	0	0	0	0	0	0	0	0	0	0	0	0	0	0
d__Bacteria;p__Planctomycetota;c__Planctomycetes;o__Planctomycetales;f__Schlesneriaceae;g__Planctopirus	0	0	0	0	0	0	0	0	0	0	0	0	0.000875657	0	0	0	0	0	0	0	0	0	0	0	0	0	0	0	0	0	0	0	0	0	0	0	0	0.00175131	0	0	0	0	0	0	0	0	0	0	0
d__Bacteria;p__Planctomycetota;c__Planctomycetes;o__Planctomycetales;f__Schlesneriaceae;g__Schlesneria	0	0	0	0	0	0	0	0	0	0	0	0	0	0	0	0	0	0	0	0	0	0	0	0	0	0	0	0	0	0	0	0	0	0.00350263	0	0	0	0	0	0	0	0	0	0	0	0	0	0	0
d__Bacteria;p__Planctomycetota;c__Planctomycetes;o__Planctomycetales;f__uncultured;g__uncultured	0	0	0	0	0.00525394	0	0	0.025394045534150613	0	0	0	0	0	0.00788091	0	0	0.00963222	0	0.000875657	0.00788091	0.010507880910683012	0.0061296	0.00788091	0.00437828	0.010507880910683012	0.000875657	0	0	0.000875657	0.0061296	0.000875657	0	0	0.00350263	0.00175131	0	0	0	0.00700525	0.010507880910683012	0	0	0.00700525	0.021891418563922942	0	0.00175131	0	0.00700525	0
d__Bacteria;p__Planctomycetota;c__Planctomycetes;o__uncultured;f__uncultured;g__uncultured	0	0	0	0	0	0	0	0	0	0	0	0	0	0	0	0.00437828	0	0	0	0	0	0	0	0.0061296	0	0	0.00700525	0	0	0.00175131	0	0.00262697	0	0.00175131	0	0.00875657	0	0	0	0	0	0	0	0	0	0	0	0	0
d__Bacteria;p__Planctomycetota;c__vadinHA49;o__vadinHA49;f__vadinHA49;g__vadinHA49	0	0	0	0	0	0	0	0	0	0	0	0	0	0	0	0	0	0	0	0.00175131	0	0	0	0.00262697	0	0	0	0	0	0	0.000875657	0	0	0	0	0	0	0	0	0	0	0	0	0	0.00350263	0	0	0	0
d__Bacteria;p__Proteobacteria;Other;Other;Other;Other	0	0	0	0	0	0	0	0	0	0	0	0	0	0	0	0	0	0	0	0	0	0.000875657	0	0	0	0	0	0	0	0	0	0	0	0	0.000875657	0.000875657	0	0	0	0	0	0	0	0	0	0	0.0061296	0	0
d__Bacteria;p__Proteobacteria;c__Alphaproteobacteria;Other;Other;Other	0	0	0	0	0	0	0	0	0	0	0	0	0	0	0	0	0	0	0.000875657	0	0	0.000875657	0.00262697	0.00350263	0.00175131	0.00525394	0	0	0	0	0	0	0	0	0.00525394	0	0	0	0	0	0	0	0	0.000875657	0.00175131	0	0	0	0.000875657
d__Bacteria;p__Proteobacteria;c__Alphaproteobacteria;o__Acetobacterales;f__Acetobacteraceae;Other	0	0	0	0	0	0	0	0	0	0	0.023642732049036778	0	0.00437828	0	0	0	0	0	0	0	0.00350263	0	0	0	0	0	0	0	0.00262697	0.00437828	0	0	0	0	0.00963222	0	0	0.0148862	0	0.00350263	0	0.0157618	0.021015761821366025	0	0.0113835	0	0	0	0
d__Bacteria;p__Proteobacteria;c__Alphaproteobacteria;o__Acetobacterales;f__Acetobacteraceae;g__Acetobacter	0	0	0	0	0	0	0	0	0	0	0	0	0	0	0	0	0	0	0	0	0	0	0	0	0	0	0	0	0	0	0	0	0	0	0	0	0	0	0	0	0	0	0	0	0	0	0	0	0
d__Bacteria;p__Proteobacteria;c__Alphaproteobacteria;o__Acetobacterales;f__Acetobacteraceae;g__Acetobacteraceae	0	0	0	0	0	0	0	0	0	0	0	0	0	0	0	0	0	0	0	0	0	0	0	0	0	0	0	0	0	0	0	0	0	0	0	0	0	0	0	0	0	0	0	0	0	0	0	0	0
d__Bacteria;p__Proteobacteria;c__Alphaproteobacteria;o__Acetobacterales;f__Acetobacteraceae;g__Acidicaldus	0	0	0	0	0	0	0	0	0	0	0	0	0	0	0	0	0	0.00437828	0	0	0	0	0	0	0	0	0	0	0	0	0	0	0	0	0	0	0	0	0	0	0	0	0	0	0	0	0	0	0
d__Bacteria;p__Proteobacteria;c__Alphaproteobacteria;o__Acetobacterales;f__Acetobacteraceae;g__Acidiphilium	0	0	0	0	0	0	0	0	0	0	0	0	0	0	0	0	0	0	0	0	0	0	0	0	0	0	0	0	0	0	0	0	0	0	0	0	0	0	0	0	0	0	0	0	0.00350263	0	0	0	0
d__Bacteria;p__Proteobacteria;c__Alphaproteobacteria;o__Acetobacterales;f__Acetobacteraceae;g__Belnapia	0	0	0	0	0	0	0	0	0	0	0	0	0	0	0	0	0	0	0	0	0	0	0	0	0	0	0	0	0	0	0	0	0	0	0	0	0	0	0	0	0	0	0	0	0	0	0	0	0
d__Bacteria;p__Proteobacteria;c__Alphaproteobacteria;o__Acetobacterales;f__Acetobacteraceae;g__Craurococcus-Caldovatus	0	0	0	0	0	0	0	0	0	0	0	0	0	0	0	0	0	0	0	0	0	0	0	0	0	0	0	0	0	0	0	0	0	0	0	0	0	0	0	0	0	0	0	0	0	0	0	0	0
d__Bacteria;p__Proteobacteria;c__Alphaproteobacteria;o__Acetobacterales;f__Acetobacteraceae;g__Endobacter	0	0	0	0	0	0	0	0	0	0	0	0	0	0	0	0	0	0	0	0	0	0	0	0	0	0	0	0	0	0	0	0	0	0	0	0	0	0	0	0	0.00350263	0	0	0	0	0.00262697	0	0	0
d__Bacteria;p__Proteobacteria;c__Alphaproteobacteria;o__Acetobacterales;f__Acetobacteraceae;g__Rhodopila	0	0	0	0	0	0	0	0	0	0	0	0	0	0	0	0	0	0	0	0	0	0	0	0	0	0	0	0	0	0	0	0	0	0	0	0	0	0	0	0	0	0	0	0	0	0	0	0	0
d__Bacteria;p__Proteobacteria;c__Alphaproteobacteria;o__Acetobacterales;f__Acetobacteraceae;g__Roseococcus	0	0	0	0	0	0	0	0	0	0	0	0	0	0	0	0	0	0	0	0	0	0	0	0	0	0	0	0	0	0	0	0	0	0	0	0	0	0	0	0	0	0	0	0	0	0	0	0	0
d__Bacteria;p__Proteobacteria;c__Alphaproteobacteria;o__Acetobacterales;f__Acetobacteraceae;g__Roseomonas	0	0	0	0	0	0	0	0	0	0	0	0	0.00525394	0	0	0.00700525	0	0	0	0	0	0	0.00262697	0	0.00437828	0.00525394	0	0	0	0	0	0	0	0	0	0	0	0	0	0	0	0	0	0	0	0	0	0	0
d__Bacteria;p__Proteobacteria;c__Alphaproteobacteria;o__Acetobacterales;f__Acetobacteraceae;g__Rubritepida	0	0	0	0	0	0	0	0	0	0	0	0	0	0	0	0	0	0	0	0	0	0	0	0.000875657	0	0	0	0	0	0	0	0	0	0	0	0	0	0	0	0	0	0	0	0	0	0	0	0	0
d__Bacteria;p__Proteobacteria;c__Alphaproteobacteria;o__Acetobacterales;f__Acetobacteraceae;g__uncultured	0	0	0	0	0	0	0	0	0	0	0	0	0	0	0	0	0	0	0	0	0	0	0	0	0	0	0	0	0	0	0	0	0	0	0	0.0183888	0.0061296	0	0.00175131	0.00437828	0	0	0	0	0.0113835	0	0	0.00525394	0
d__Bacteria;p__Proteobacteria;c__Alphaproteobacteria;o__Azospirillales;f__Azospirillaceae;Other	0	0	0	0	0	0	0	0	0	0	0	0	0	0	0	0	0	0	0	0	0	0	0	0	0	0	0	0	0	0	0	0	0	0	0	0	0	0	0	0	0	0	0	0	0	0	0	0	0
d__Bacteria;p__Proteobacteria;c__Alphaproteobacteria;o__Azospirillales;f__Azospirillaceae;g__Azospirillum	0	0	0	0	0	0	0	0	0	0	0	0	0	0	0	0	0	0	0	0	0	0	0	0	0	0	0	0	0	0	0	0	0	0	0	0	0	0	0	0	0	0	0	0	0	0	0	0	0
d__Bacteria;p__Proteobacteria;c__Alphaproteobacteria;o__Azospirillales;f__Azospirillaceae;g__Desertibacter	0	0	0	0	0	0	0	0	0	0	0	0	0	0	0	0	0	0	0	0	0.00175131	0	0	0	0	0	0	0	0	0	0	0	0	0	0	0	0	0	0	0	0	0	0	0	0	0	0	0	0
d__Bacteria;p__Proteobacteria;c__Alphaproteobacteria;o__Azospirillales;f__Azospirillaceae;g__Skermanella	0.043782837127845885	0	0.023642732049036778	0	0	0	0	0	0	0	0	0	0	0	0	0	0	0	0	0	0	0	0	0	0	0	0	0	0	0	0	0	0	0	0.017513134851138354	0	0	0	0	0	0	0	0.00875657	0	0	0	0	0	0.016637478108581436
d__Bacteria;p__Proteobacteria;c__Alphaproteobacteria;o__Azospirillales;f__Azospirillaceae;g__uncultured	0	0	0	0	0	0	0	0	0	0	0	0	0	0	0	0	0	0	0	0.00175131	0.00525394	0	0	0	0	0	0	0	0	0	0	0	0	0	0	0	0	0	0	0	0	0	0	0	0	0	0	0	0
d__Bacteria;p__Proteobacteria;c__Alphaproteobacteria;o__Azospirillales;f__Inquilinaceae;g__Inquilinus	0	0	0	0	0	0	0	0	0	0	0	0	0	0	0	0.00525394	0	0	0	0	0	0	0	0	0	0	0	0	0	0	0	0	0	0	0.00175131	0	0	0	0	0	0	0	0	0	0	0	0	0	0
d__Bacteria;p__Proteobacteria;c__Alphaproteobacteria;o__Azospirillales;f__uncultured;g__uncultured	0	0.0271454	0	0	0	0	0	0	0	0	0	0	0	0	0	0	0	0.0148862	0	0	0	0	0	0	0	0	0	0	0	0	0	0	0	0	0	0	0	0	0	0	0	0	0	0	0	0	0	0	0
d__Bacteria;p__Proteobacteria;c__Alphaproteobacteria;o__Caulobacterales;f__Caulobacteraceae;Other	0	0	0	0	0	0	0	0	0	0	0	0	0	0	0	0	0	0	0	0	0	0	0	0.00175131	0	0	0	0	0	0	0	0	0	0	0	0	0	0	0	0	0	0.000875657	0	0	0	0	0	0	0.0192644
d__Bacteria;p__Proteobacteria;c__Alphaproteobacteria;o__Caulobacterales;f__Caulobacteraceae;g__Asticcacaulis	0	0	0	0	0	0	0	0	0	0	0	0	0	0	0	0	0	0	0	0	0	0	0	0	0	0	0	0	0	0.00175131	0	0	0	0	0	0	0	0	0	0	0	0	0	0	0	0	0	0	0
d__Bacteria;p__Proteobacteria;c__Alphaproteobacteria;o__Caulobacterales;f__Caulobacteraceae;g__Brevundimonas	0	0	0	0	0.0542907	0	0	0	0	0	0	0	0	0	0	0	0	0	0	0	0	0	0	0	0.00350263	0	0	0	0	0	0	0	0	0	0	0	0	0	0	0	0	0	0	0	0	0	0	0	0
d__Bacteria;p__Proteobacteria;c__Alphaproteobacteria;o__Caulobacterales;f__Caulobacteraceae;g__Caulobacter	0	0	0	0	0	0	0	0	0	0	0	0	0	0	0	0	0	0	0	0	0	0.012259194395796848	0	0	0	0.00262697	0	0	0	0	0	0.0061296	0	0	0	0	0	0	0	0	0	0	0	0	0	0	0	0	0
d__Bacteria;p__Proteobacteria;c__Alphaproteobacteria;o__Caulobacterales;f__Caulobacteraceae;g__PMMR1	0	0	0	0	0	0	0	0	0	0	0	0	0	0	0	0	0	0	0	0	0	0	0	0	0.00262697	0	0	0	0	0	0	0	0	0	0	0	0	0	0	0	0	0	0	0	0	0	0	0	0
d__Bacteria;p__Proteobacteria;c__Alphaproteobacteria;o__Caulobacterales;f__Caulobacteraceae;g__Phenylobacterium	0	0	0	0	0	0	0	0	0	0	0	0	0.014010507880910683	0	0	0	0	0	0	0	0	0	0.012259194395796848	0	0.014010507880910683	0	0	0	0	0	0	0	0	0	0	0	0	0	0	0	0	0	0	0	0	0.00350263	0	0	0
d__Bacteria;p__Proteobacteria;c__Alphaproteobacteria;o__Caulobacterales;f__Caulobacteraceae;g__uncultured	0	0	0	0	0	0	0	0	0	0	0	0	0	0	0	0	0	0.00262697	0	0	0	0	0	0	0	0	0	0	0	0.0113835	0.00788091	0	0	0	0	0.00437828	0	0	0	0.00437828	0	0	0	0	0	0	0	0	0
d__Bacteria;p__Proteobacteria;c__Alphaproteobacteria;o__Caulobacterales;f__Hyphomonadaceae;g__Hirschia	0	0	0	0	0	0	0	0	0	0	0	0	0	0	0	0	0	0	0	0	0	0	0.000875657	0	0	0	0	0	0	0	0.000875657	0	0	0	0	0	0	0	0	0	0	0	0	0.000875657	0	0	0	0	0
d__Bacteria;p__Proteobacteria;c__Alphaproteobacteria;o__Caulobacterales;f__Hyphomonadaceae;g__SWB02	0	0	0	0	0	0	0	0	0	0	0	0	0	0	0	0	0	0	0	0	0.000875657	0	0	0	0	0	0	0	0.00875657	0	0	0	0	0	0	0	0	0	0	0	0	0	0	0	0	0	0	0	0
d__Bacteria;p__Proteobacteria;c__Alphaproteobacteria;o__Defluviicoccales;f__Defluviicoccaceae;g__Defluviicoccus	0	0	0	0	0	0	0	0	0	0	0	0	0	0	0	0	0	0	0	0	0	0	0	0	0	0	0	0	0	0	0	0	0	0	0	0	0	0	0	0	0	0	0	0	0	0	0	0	0
d__Bacteria;p__Proteobacteria;c__Alphaproteobacteria;o__Defluviicoccales;f__uncultured;g__uncultured	0	0	0	0	0	0	0	0	0	0	0	0	0	0	0	0	0	0	0	0	0	0	0	0	0	0	0	0	0	0	0	0	0	0	0	0	0	0	0	0	0	0	0	0	0	0	0	0	0
d__Bacteria;p__Proteobacteria;c__Alphaproteobacteria;o__Dongiales;f__Dongiaceae;g__Dongia	0	0	0	0	0	0	0	0	0	0	0	0	0	0	0	0	0.00175131	0	0.014010507880910683	0	0	0	0	0	0	0	0	0.00350263	0	0	0.013134851138353765	0	0	0	0.017513134851138354	0.00437828	0	0	0	0	0	0	0	0.0262697	0.00175131	0.00262697	0.00788091	0	0
d__Bacteria;p__Proteobacteria;c__Alphaproteobacteria;o__Elsterales;Other;Other	0	0	0	0	0	0	0	0	0	0	0	0	0	0	0	0	0	0	0	0	0	0.00350263	0	0	0	0	0	0	0	0	0	0	0	0	0	0	0	0	0	0	0	0	0	0	0	0	0	0	0
d__Bacteria;p__Proteobacteria;c__Alphaproteobacteria;o__Elsterales;f__Elsteraceae;Other	0	0	0	0	0	0	0	0	0	0	0	0	0	0	0	0	0	0	0	0	0	0	0	0	0	0	0	0	0	0	0	0	0.000875657	0	0	0	0	0	0	0	0	0	0	0	0	0	0	0	0
d__Bacteria;p__Proteobacteria;c__Alphaproteobacteria;o__Elsterales;f__Elsteraceae;g__uncultured	0	0	0	0	0	0	0	0	0	0	0	0	0	0	0	0	0	0	0	0	0	0	0	0	0	0	0	0	0	0.00175131	0	0	0	0	0	0	0	0	0	0	0	0	0	0	0	0	0	0.00437828	0
d__Bacteria;p__Proteobacteria;c__Alphaproteobacteria;o__Elsterales;f__URHD0088;g__URHD0088	0	0	0	0	0	0	0	0	0	0	0	0	0	0	0	0	0	0	0	0	0	0	0	0	0	0	0	0	0	0	0	0	0	0	0	0	0	0	0	0	0	0	0	0	0	0	0	0	0
d__Bacteria;p__Proteobacteria;c__Alphaproteobacteria;o__Elsterales;f__uncultured;g__uncultured	0	0	0	0	0	0	0	0.014010507880910683	0	0	0	0	0.0157618	0	0.0157618	0	0	0.00262697	0.00525394	0.00437828	0.00437828	0	0	0	0.00700525	0.016637478108581436	0.010507880910683012	0	0	0.00700525	0	0	0	0.0157618	0	0.0148862	0.00525394	0.016637478108581436	0.021891418563922942	0.0113835	0.028021015761821366	0.025394045534150613	0.0262697	0	0	0	0	0.014010507880910683	0
d__Bacteria;p__Proteobacteria;c__Alphaproteobacteria;o__Holosporales;f__Holosporaceae;g__uncultured	0	0	0	0	0	0	0	0	0	0	0	0	0	0	0	0	0.000875657	0	0	0	0	0	0	0	0.00262697	0.000875657	0.00262697	0	0	0	0	0	0	0	0	0	0	0	0	0	0	0	0	0	0	0	0	0	0
d__Bacteria;p__Proteobacteria;c__Alphaproteobacteria;o__Kiloniellales;f__Fodinicurvataceae;g__uncultured	0	0	0	0	0	0	0	0	0	0	0	0	0	0	0	0	0	0	0	0	0	0	0	0	0	0	0	0	0.00175131	0	0	0	0	0	0	0	0	0	0	0	0	0	0	0	0	0	0	0	0
d__Bacteria;p__Proteobacteria;c__Alphaproteobacteria;o__Kiloniellales;f__Kiloniellaceae;g__Pelagibius	0	0	0	0	0	0	0	0	0	0	0	0	0	0	0	0	0	0	0	0	0	0	0	0	0	0	0	0	0	0	0	0	0	0	0	0	0	0	0	0	0	0	0	0	0	0	0	0	0
d__Bacteria;p__Proteobacteria;c__Alphaproteobacteria;o__Micavibrionales;Other;Other	0	0	0	0	0	0	0	0	0	0	0	0	0	0	0	0	0	0	0	0	0	0	0	0	0	0	0	0	0	0	0	0	0	0	0	0	0	0	0	0	0	0	0	0	0	0	0	0	0
d__Bacteria;p__Proteobacteria;c__Alphaproteobacteria;o__Micavibrionales;f__Micavibrionaceae;g__uncultured	0	0	0	0	0	0	0	0	0	0	0	0	0.00175131	0	0	0	0	0	0	0	0	0	0	0	0	0	0	0	0	0	0	0	0	0	0.000875657	0	0	0	0	0	0	0	0	0	0	0	0	0	0
d__Bacteria;p__Proteobacteria;c__Alphaproteobacteria;o__Micavibrionales;f__uncultured;g__uncultured	0	0	0	0	0	0	0	0	0	0	0	0	0	0	0	0	0	0	0	0	0	0.00262697	0	0	0.00262697	0	0	0	0	0	0	0	0	0	0	0	0	0	0	0	0	0	0	0	0	0	0	0	0
d__Bacteria;p__Proteobacteria;c__Alphaproteobacteria;o__Micropepsales;f__Micropepsaceae;Other	0	0	0	0	0	0	0	0	0	0	0	0	0	0	0	0	0.00700525	0	0	0	0	0	0	0	0	0	0	0	0	0	0	0	0	0	0	0	0	0	0	0	0	0	0	0	0	0	0	0.00437828	0
d__Bacteria;p__Proteobacteria;c__Alphaproteobacteria;o__Micropepsales;f__Micropepsaceae;g__Micropepsaceae	0	0	0	0	0	0	0	0	0	0	0	0	0	0	0	0	0	0	0	0	0	0	0	0	0	0	0	0	0	0	0	0	0	0	0	0	0	0	0	0	0	0	0	0	0	0	0	0	0
d__Bacteria;p__Proteobacteria;c__Alphaproteobacteria;o__Micropepsales;f__Micropepsaceae;g__Micropepsis	0	0	0	0	0	0	0	0	0	0	0	0	0	0	0	0	0	0	0	0	0	0	0	0	0	0	0	0	0	0	0	0	0	0	0	0	0	0	0	0	0	0	0	0	0	0	0	0	0
d__Bacteria;p__Proteobacteria;c__Alphaproteobacteria;o__Micropepsales;f__Micropepsaceae;g__uncultured	0	0	0	0	0	0	0	0	0	0	0	0	0	0.028896672504378284	0	0	0	0	0	0	0	0	0	0.00437828	0	0	0	0	0	0	0.025394045534150613	0	0	0	0	0.00963222	0	0	0.021015761821366025	0	0	0.020140105078809107	0.0113835	0	0	0	0	0.00963222	0.00525394
d__Bacteria;p__Proteobacteria;c__Alphaproteobacteria;o__Paracaedibacterales;f__Paracaedibacteraceae;g__Candidatus_Captivus	0	0	0	0	0	0	0	0	0	0	0	0	0	0	0	0	0.00175131	0	0	0	0	0	0	0	0	0	0	0	0	0	0	0	0	0	0	0	0	0	0	0	0	0	0	0	0	0	0	0	0
d__Bacteria;p__Proteobacteria;c__Alphaproteobacteria;o__Paracaedibacterales;f__Paracaedibacteraceae;g__Candidatus_Paracaedibacter	0	0	0	0	0	0	0	0	0	0	0	0	0	0	0	0	0	0	0	0	0	0	0	0	0	0	0	0	0	0	0	0	0	0	0	0	0	0	0	0	0	0	0	0.00175131	0	0	0	0	0
d__Bacteria;p__Proteobacteria;c__Alphaproteobacteria;o__Puniceispirillales;Other;Other	0	0	0	0	0	0	0	0	0	0	0	0	0	0	0	0	0	0	0	0	0	0	0	0	0	0	0.00525394	0	0	0	0	0	0	0	0	0	0	0	0	0	0	0	0	0	0	0	0	0	0
d__Bacteria;p__Proteobacteria;c__Alphaproteobacteria;o__Puniceispirillales;f__Puniceispirillales_Incertae_Sedis;g__Constrictibacter	0	0	0	0	0	0	0	0	0	0	0	0	0	0	0	0	0	0	0	0	0	0	0	0	0	0	0	0	0	0	0	0	0	0	0	0	0	0	0	0	0	0	0	0	0	0	0	0	0
d__Bacteria;p__Proteobacteria;c__Alphaproteobacteria;o__Reyranellales;f__Reyranellaceae;g__Reyranella	0	0	0	0	0	0	0	0	0	0	0	0	0	0	0.014010507880910683	0.0113835	0	0	0	0	0	0.00525394	0	0	0.00175131	0	0.0061296	0.00350263	0	0.0148862	0.00875657	0.012259194395796848	0.0157618	0	0	0	0	0.00437828	0	0	0	0	0	0	0	0	0	0.00525394	0
d__Bacteria;p__Proteobacteria;c__Alphaproteobacteria;o__Reyranellales;f__Reyranellaceae;g__uncultured	0	0.00262697	0	0	0	0	0	0	0	0	0	0	0	0.00437828	0	0	0	0	0	0	0	0	0	0	0	0	0	0	0	0	0	0	0	0	0	0	0	0.00262697	0	0	0	0	0	0	0	0.00262697	0	0	0
d__Bacteria;p__Proteobacteria;c__Alphaproteobacteria;o__Rhizobiales;Other;Other	0	0	0	0	0	0	0	0	0	0	0	0	0	0	0	0	0	0	0	0	0	0	0	0	0	0	0	0	0	0	0	0	0	0	0	0	0	0	0	0	0	0	0	0	0	0	0	0	0
d__Bacteria;p__Proteobacteria;c__Alphaproteobacteria;o__Rhizobiales;f__A0839;g__A0839	0	0	0	0	0	0	0	0	0	0	0	0	0	0	0	0	0	0	0	0	0	0	0	0	0	0	0	0	0	0	0	0	0	0	0	0	0	0	0	0	0	0	0	0	0	0	0	0	0
d__Bacteria;p__Proteobacteria;c__Alphaproteobacteria;o__Rhizobiales;f__Amb-16S-1323;g__Amb-16S-1323	0	0	0	0	0	0	0	0	0	0	0	0	0	0	0	0	0	0	0	0	0	0	0	0	0	0	0	0	0	0	0	0	0	0	0	0	0	0	0	0	0	0	0	0	0	0	0	0	0
d__Bacteria;p__Proteobacteria;c__Alphaproteobacteria;o__Rhizobiales;f__Beijerinckiaceae;Other	0	0	0	0	0	0	0	0	0	0	0.0350263	0	0	0	0	0	0	0	0	0	0	0	0	0.014010507880910683	0	0.00700525	0	0.0113835	0	0	0	0.00350263	0	0	0	0	0	0	0.00175131	0	0	0.000875657	0	0	0.013134851138353765	0	0	0	0
d__Bacteria;p__Proteobacteria;c__Alphaproteobacteria;o__Rhizobiales;f__Beijerinckiaceae;g__1174-901-12	0	0	0	0	0	0	0	0	0	0	0	0	0	0	0	0	0	0	0	0	0	0	0	0	0	0	0	0	0	0	0	0	0	0	0	0	0	0	0	0	0	0	0	0	0	0	0	0	0
d__Bacteria;p__Proteobacteria;c__Alphaproteobacteria;o__Rhizobiales;f__Beijerinckiaceae;g__Bosea	0	0	0	0	0	0	0	0	0	0	0	0	0	0	0	0	0	0	0	0	0	0	0	0	0	0	0	0	0	0	0	0	0	0	0	0	0	0	0	0	0	0	0	0	0	0	0	0	0
d__Bacteria;p__Proteobacteria;c__Alphaproteobacteria;o__Rhizobiales;f__Beijerinckiaceae;g__Methylobacterium-Methylorubrum	0	0	0	0	0	0	0	0	0	0	0	0	0	0	0	0	0.00700525	0.00437828	0	0	0	0	0	0	0	0	0	0	0	0	0	0	0.00525394	0	0	0	0	0	0	0	0.000875657	0	0	0	0	0	0	0	0
d__Bacteria;p__Proteobacteria;c__Alphaproteobacteria;o__Rhizobiales;f__Beijerinckiaceae;g__Methylocystis	0	0	0	0	0	0	0	0	0	0	0	0	0	0	0	0	0	0	0	0	0	0	0	0	0	0	0	0	0	0	0	0	0	0	0	0	0	0	0	0	0	0	0	0	0	0	0	0	0
d__Bacteria;p__Proteobacteria;c__Alphaproteobacteria;o__Rhizobiales;f__Beijerinckiaceae;g__Methylorosula	0	0	0	0	0	0	0	0	0	0	0	0	0	0	0	0	0	0	0	0	0	0	0	0	0	0	0	0	0	0	0	0	0	0	0	0	0	0	0	0	0	0	0	0	0	0	0	0	0
d__Bacteria;p__Proteobacteria;c__Alphaproteobacteria;o__Rhizobiales;f__Beijerinckiaceae;g__Microvirga	0	0	0.0595447	0	0	0	0	0	0	0	0.10507880910683012	0	0.00700525	0	0	0	0	0	0	0	0	0.0183888	0	0.0157618	0	0	0	0.061296	0.0271454	0	0.0376532	0	0	0	0.024518388791593695	0	0	0.0157618	0	0	0.0183888	0.013134851138353765	0	0	0	0.0262697	0	0	0.0630473
d__Bacteria;p__Proteobacteria;c__Alphaproteobacteria;o__Rhizobiales;f__Beijerinckiaceae;g__Neo-b11	0	0	0	0	0	0	0.033275	0	0	0	0	0	0	0	0	0	0	0	0	0	0	0	0	0	0	0	0	0	0	0	0	0	0	0	0	0	0	0	0	0	0	0	0	0	0	0	0	0	0
d__Bacteria;p__Proteobacteria;c__Alphaproteobacteria;o__Rhizobiales;f__Beijerinckiaceae;g__Psychroglaciecola	0	0	0	0	0	0	0	0	0	0	0	0	0	0	0	0	0	0	0	0	0	0	0	0	0	0	0	0	0	0	0	0	0	0	0	0	0	0	0	0	0	0	0	0	0	0	0	0	0
d__Bacteria;p__Proteobacteria;c__Alphaproteobacteria;o__Rhizobiales;f__Beijerinckiaceae;g__Rhodoblastus	0	0	0	0	0	0	0	0	0	0	0	0	0	0	0	0	0	0	0	0	0	0	0	0	0	0	0	0	0	0	0	0	0	0	0	0	0	0	0	0	0	0	0	0	0	0	0	0	0
d__Bacteria;p__Proteobacteria;c__Alphaproteobacteria;o__Rhizobiales;f__Beijerinckiaceae;g__Roseiarcus	0	0	0	0	0	0	0	0	0	0	0	0	0	0	0	0	0	0	0	0	0	0	0	0	0	0	0	0	0	0	0	0	0	0	0	0	0	0	0	0	0	0	0	0	0	0	0	0	0
d__Bacteria;p__Proteobacteria;c__Alphaproteobacteria;o__Rhizobiales;f__Beijerinckiaceae;g__alphaI_cluster	0	0	0	0	0	0	0	0	0	0	0	0	0	0	0.00963222	0	0	0	0	0	0	0	0	0	0.00963222	0	0	0	0	0	0	0	0	0	0	0	0	0	0	0	0	0	0	0	0	0	0	0	0
d__Bacteria;p__Proteobacteria;c__Alphaproteobacteria;o__Rhizobiales;f__Beijerinckiaceae;g__uncultured	0	0	0	0	0	0	0	0	0	0	0	0	0	0	0	0	0	0	0	0	0.010507880910683012	0	0	0	0	0	0	0	0	0	0	0	0	0	0	0	0	0	0	0	0	0	0	0	0	0	0	0	0
d__Bacteria;p__Proteobacteria;c__Alphaproteobacteria;o__Rhizobiales;f__D05-2;g__D05-2	0	0	0	0	0	0	0	0	0	0	0	0	0	0	0	0	0	0	0	0	0	0	0	0	0	0	0	0	0	0	0	0	0	0	0	0	0	0	0	0	0	0	0	0	0	0	0	0	0
d__Bacteria;p__Proteobacteria;c__Alphaproteobacteria;o__Rhizobiales;f__Devosiaceae;Other	0	0	0	0	0	0	0	0	0	0	0	0	0	0	0	0	0	0	0	0	0	0	0	0	0	0	0	0	0	0	0	0	0	0	0	0	0	0	0	0	0	0	0	0	0	0	0	0	0
d__Bacteria;p__Proteobacteria;c__Alphaproteobacteria;o__Rhizobiales;f__Devosiaceae;g__Devosia	0	0	0	0	0	0	0	0	0	0	0	0.0718039	0	0	0	0	0	0	0	0	0	0	0	0	0.00875657	0	0	0	0	0	0	0	0	0	0	0	0.0113835	0	0	0	0	0	0	0	0	0	0	0	0.025394045534150613
d__Bacteria;p__Proteobacteria;c__Alphaproteobacteria;o__Rhizobiales;f__Devosiaceae;g__uncultured	0	0	0	0	0	0	0	0	0	0	0	0	0	0	0	0	0	0	0	0	0	0	0	0	0	0	0	0	0	0	0	0	0	0	0	0	0	0	0	0	0	0	0	0	0	0	0	0	0
d__Bacteria;p__Proteobacteria;c__Alphaproteobacteria;o__Rhizobiales;f__Hyphomicrobiaceae;Other	0	0	0	0	0	0	0	0	0	0	0	0	0	0	0	0	0	0	0	0	0	0	0	0	0	0	0	0	0	0	0	0	0	0	0	0	0.040280210157618214	0	0	0	0	0	0.00963222	0	0	0	0	0	0
d__Bacteria;p__Proteobacteria;c__Alphaproteobacteria;o__Rhizobiales;f__Hyphomicrobiaceae;g__Filomicrobium	0	0	0	0	0	0	0	0	0	0	0	0	0	0	0	0	0	0	0	0	0	0	0	0	0	0.00700525	0	0	0	0	0	0	0	0	0	0	0	0	0	0	0	0	0	0	0	0	0	0	0
d__Bacteria;p__Proteobacteria;c__Alphaproteobacteria;o__Rhizobiales;f__Hyphomicrobiaceae;g__Hyphomicrobiaceae	0	0	0	0	0	0	0	0	0	0	0	0	0	0	0	0	0	0	0	0	0	0	0	0	0	0	0	0	0	0	0	0	0	0	0.013134851138353765	0	0	0	0	0	0	0	0	0	0	0	0	0	0
d__Bacteria;p__Proteobacteria;c__Alphaproteobacteria;o__Rhizobiales;f__Hyphomicrobiaceae;g__Hyphomicrobium	0	0	0	0	0	0	0	0	0	0	0	0	0	0	0	0	0	0	0	0.0061296	0.014010507880910683	0	0	0	0	0	0	0	0	0	0	0	0	0	0	0	0	0.016637478108581436	0	0	0	0	0	0	0	0	0	0	0
d__Bacteria;p__Proteobacteria;c__Alphaproteobacteria;o__Rhizobiales;f__Hyphomicrobiaceae;g__Pedomicrobium	0	0.020140105078809107	0	0	0	0	0	0	0	0	0	0	0	0	0	0	0	0	0	0	0	0.00262697	0	0	0.012259194395796848	0	0	0	0.0227671	0	0	0	0	0.014010507880910683	0	0	0	0	0	0	0	0	0	0	0	0	0.0192644	0	0
d__Bacteria;p__Proteobacteria;c__Alphaproteobacteria;o__Rhizobiales;f__Hyphomicrobiaceae;g__uncultured	0	0	0	0	0	0	0	0	0	0	0	0	0	0	0	0	0	0	0	0	0	0	0	0	0	0	0	0	0	0	0	0	0	0	0	0	0	0	0	0	0	0	0	0	0	0	0	0	0
d__Bacteria;p__Proteobacteria;c__Alphaproteobacteria;o__Rhizobiales;f__KF-JG30-B3;g__KF-JG30-B3	0	0	0	0	0	0	0	0	0	0	0	0	0	0	0	0	0	0	0	0	0	0	0	0	0	0	0	0	0	0.030648	0	0	0	0	0	0.016637478108581436	0.0183888	0	0	0.014010507880910683	0	0.00525394	0.010507880910683012	0	0	0	0	0	0
d__Bacteria;p__Proteobacteria;c__Alphaproteobacteria;o__Rhizobiales;f__Kaistiaceae;g__Kaistia	0	0	0	0	0	0	0	0	0	0	0	0	0	0	0	0	0	0	0	0	0	0	0	0	0	0	0	0	0	0	0	0	0	0	0	0	0	0	0	0	0	0	0	0	0	0	0	0	0
d__Bacteria;p__Proteobacteria;c__Alphaproteobacteria;o__Rhizobiales;f__Labraceae;g__Labrys	0	0	0	0	0	0	0	0	0	0	0	0	0	0.00175131	0	0	0	0	0	0	0	0	0	0	0	0	0	0	0	0	0	0	0	0	0	0	0	0	0	0	0	0	0	0	0	0	0	0	0
d__Bacteria;p__Proteobacteria;c__Alphaproteobacteria;o__Rhizobiales;f__Methyloligellaceae;Other	0	0	0	0	0	0	0.0157618	0	0	0	0	0	0	0	0	0	0	0	0	0	0	0	0	0	0	0	0	0	0	0	0	0	0	0	0	0	0	0	0	0	0	0	0	0	0	0	0	0	0
d__Bacteria;p__Proteobacteria;c__Alphaproteobacteria;o__Rhizobiales;f__Methyloligellaceae;g__Methyloligellaceae	0	0	0	0	0	0	0	0	0	0	0	0	0	0	0	0	0	0	0	0	0	0	0	0	0	0	0	0	0	0	0	0	0	0	0	0	0	0	0	0	0	0	0	0	0	0	0	0	0
d__Bacteria;p__Proteobacteria;c__Alphaproteobacteria;o__Rhizobiales;f__Methyloligellaceae;g__uncultured	0	0	0	0	0	0	0	0	0	0	0	0	0	0	0	0	0	0	0	0	0	0	0	0	0	0	0	0	0	0	0	0	0	0	0	0	0	0	0	0	0	0	0	0	0	0	0.020140105078809107	0	0
d__Bacteria;p__Proteobacteria;c__Alphaproteobacteria;o__Rhizobiales;f__Pleomorphomonadaceae;g__Chthonobacter	0	0	0	0	0	0	0	0	0	0	0	0	0	0	0	0	0	0	0	0	0	0	0	0	0	0	0	0	0	0	0	0	0	0	0	0	0	0	0	0	0	0	0	0	0	0	0	0	0
d__Bacteria;p__Proteobacteria;c__Alphaproteobacteria;o__Rhizobiales;f__Rhizobiaceae;Other	0	0	0	0	0	0	0	0	0	0	0	0.0359019	0	0	0	0	0	0	0	0	0.024518388791593695	0	0	0	0.00350263	0	0.0157618	0	0	0	0	0	0	0	0	0	0	0.013134851138353765	0	0	0	0	0	0.00700525	0	0	0	0	0
d__Bacteria;p__Proteobacteria;c__Alphaproteobacteria;o__Rhizobiales;f__Rhizobiaceae;g__Allorhizobium-Neorhizobium-Pararhizobium-Rhizobium	0	0	0	0	0	0	0	0	0	0	0	0	0	0	0	0	0.030648	0	0	0	0	0	0	0	0	0	0	0	0	0	0	0.0157618	0	0	0	0	0	0	0	0	0	0	0	0	0	0	0	0	0
d__Bacteria;p__Proteobacteria;c__Alphaproteobacteria;o__Rhizobiales;f__Rhizobiaceae;g__Aminobacter	0	0	0	0	0	0	0	0	0	0	0	0	0	0	0	0	0	0	0	0	0	0	0	0	0	0	0	0	0	0	0	0	0	0	0	0	0	0	0	0	0	0	0	0	0	0	0	0	0
d__Bacteria;p__Proteobacteria;c__Alphaproteobacteria;o__Rhizobiales;f__Rhizobiaceae;g__Aureimonas	0	0	0	0	0	0	0	0	0	0	0	0	0	0	0	0	0	0	0	0	0	0	0	0	0	0	0	0	0	0	0	0	0	0	0	0	0	0	0	0	0	0	0	0	0	0	0	0	0
d__Bacteria;p__Proteobacteria;c__Alphaproteobacteria;o__Rhizobiales;f__Rhizobiaceae;g__Ensifer	0	0	0	0	0	0	0	0	0	0	0	0	0	0	0	0	0	0	0	0	0	0	0	0	0	0	0	0	0	0	0	0	0	0	0	0	0	0	0	0	0	0	0	0	0	0	0	0	0
d__Bacteria;p__Proteobacteria;c__Alphaproteobacteria;o__Rhizobiales;f__Rhizobiaceae;g__Mesorhizobium	0	0	0	0	0	0	0	0	0	0	0	0	0	0	0	0	0	0	0	0	0	0	0	0	0	0	0.00963222	0	0	0	0	0	0	0	0	0	0	0	0	0	0	0	0	0	0.00437828	0	0	0	0
d__Bacteria;p__Proteobacteria;c__Alphaproteobacteria;o__Rhizobiales;f__Rhizobiaceae;g__Phyllobacterium	0	0	0	0	0	0	0	0	0	0	0	0	0	0	0	0	0	0	0	0	0	0	0	0	0	0	0	0	0	0	0.025394045534150613	0	0	0	0	0	0	0	0	0	0	0	0	0	0	0	0	0	0
d__Bacteria;p__Proteobacteria;c__Alphaproteobacteria;o__Rhizobiales;f__Rhizobiales_Incertae_Sedis;Other	0	0	0	0	0	0	0	0	0	0	0	0	0	0	0	0	0	0	0	0	0	0	0	0	0	0	0	0	0	0	0	0	0	0	0	0	0	0	0	0	0	0	0	0	0	0	0	0	0
d__Bacteria;p__Proteobacteria;c__Alphaproteobacteria;o__Rhizobiales;f__Rhizobiales_Incertae_Sedis;g__Alsobacter	0	0	0	0	0	0	0	0	0	0	0	0	0.00788091	0	0	0	0	0	0	0	0	0	0	0	0	0	0	0	0	0	0	0	0	0	0	0	0	0	0	0	0	0	0	0	0	0	0	0	0
d__Bacteria;p__Proteobacteria;c__Alphaproteobacteria;o__Rhizobiales;f__Rhizobiales_Incertae_Sedis;g__Anderseniella	0	0	0	0	0	0	0	0	0	0	0	0	0	0	0	0	0	0	0	0	0	0	0	0	0	0	0	0	0	0	0	0	0	0	0	0	0	0	0	0	0	0	0	0	0	0	0	0	0
d__Bacteria;p__Proteobacteria;c__Alphaproteobacteria;o__Rhizobiales;f__Rhizobiales_Incertae_Sedis;g__Bauldia	0	0	0	0	0	0	0	0	0	0	0	0	0	0	0	0	0	0	0	0	0	0.00437828	0.000875657	0	0	0.0061296	0	0	0	0	0	0	0	0	0	0	0	0	0	0	0	0	0.0148862	0	0	0	0	0	0
d__Bacteria;p__Proteobacteria;c__Alphaproteobacteria;o__Rhizobiales;f__Rhizobiales_Incertae_Sedis;g__Nordella	0	0	0	0	0	0	0	0	0	0	0	0	0	0	0	0	0	0	0	0	0.00350263	0	0	0	0	0.010507880910683012	0	0	0	0.00350263	0	0.014010507880910683	0	0	0	0	0	0	0	0	0	0	0	0.00525394	0	0	0.0323993	0	0
d__Bacteria;p__Proteobacteria;c__Alphaproteobacteria;o__Rhizobiales;f__Rhizobiales_Incertae_Sedis;g__uncultured	0	0	0	0	0	0	0	0	0	0	0	0	0.024518388791593695	0.00963222	0	0	0	0	0.00875657	0	0.012259194395796848	0	0	0	0.00788091	0	0	0	0	0	0	0	0	0	0	0	0	0	0	0	0	0	0	0	0	0	0	0	0
d__Bacteria;p__Proteobacteria;c__Alphaproteobacteria;o__Rhizobiales;f__Rhodobiaceae;g__Afifella	0	0	0	0	0	0	0	0	0	0	0	0	0	0	0	0	0	0	0	0	0	0	0	0	0	0	0	0	0	0	0	0	0	0	0	0	0	0	0	0	0	0	0	0	0	0	0	0	0
d__Bacteria;p__Proteobacteria;c__Alphaproteobacteria;o__Rhizobiales;f__Rhodomicrobiaceae;g__Rhodomicrobium	0	0	0	0	0	0	0	0	0	0	0	0	0	0	0	0	0	0	0	0	0	0	0	0	0	0	0	0	0	0	0	0	0	0	0	0	0	0	0	0	0	0	0	0.0113835	0	0	0	0	0
d__Bacteria;p__Proteobacteria;c__Alphaproteobacteria;o__Rhizobiales;f__Stappiaceae;Other	0	0	0	0	0	0	0	0	0	0	0	0	0	0	0	0	0	0	0	0	0	0	0	0	0	0	0	0	0	0	0	0	0	0	0	0	0	0	0	0	0	0	0	0	0	0	0	0	0
d__Bacteria;p__Proteobacteria;c__Alphaproteobacteria;o__Rhizobiales;f__Xanthobacteraceae;Other	0	0	0	0	0	0	0	0	0	0	0	0	0.0192644	0	0	0	0	0	0	0	0	0.014010507880910683	0	0.0341506	0	0.023642732049036778	0	0.0367776	0.043782837127845885	0	0	0	0	0	0.021015761821366025	0	0.0455342	0.0323993	0	0	0	0	0	0	0.0192644	0	0	0	0
d__Bacteria;p__Proteobacteria;c__Alphaproteobacteria;o__Rhizobiales;f__Xanthobacteraceae;g__Afipia	0	0	0	0	0	0	0	0	0	0	0	0	0	0	0	0	0	0	0	0	0	0	0	0	0	0	0	0	0	0	0	0	0	0	0	0	0	0	0	0	0	0	0	0	0	0	0	0	0
d__Bacteria;p__Proteobacteria;c__Alphaproteobacteria;o__Rhizobiales;f__Xanthobacteraceae;g__Bradyrhizobium	0	0	0	0	0	0	0	0	0	0	0	0	0	0.0394046	0	0	0	0.030648	0	0	0	0	0	0	0	0	0	0	0	0	0.00788091	0	0	0	0	0	0	0	0	0	0	0	0	0	0	0	0	0	0
d__Bacteria;p__Proteobacteria;c__Alphaproteobacteria;o__Rhizobiales;f__Xanthobacteraceae;g__Pseudolabrys	0	0	0	0	0	0	0	0	0	0	0	0	0	0	0	0	0	0	0	0.00700525	0	0	0	0	0	0	0	0	0	0	0	0	0	0	0	0	0	0	0	0	0	0	0	0	0	0	0	0	0
d__Bacteria;p__Proteobacteria;c__Alphaproteobacteria;o__Rhizobiales;f__Xanthobacteraceae;g__Pseudorhodoplanes	0	0	0	0	0	0	0	0	0	0	0	0	0	0	0	0	0	0	0	0	0	0	0	0	0	0	0	0	0	0	0	0	0	0	0	0	0	0	0	0	0	0	0	0	0	0	0	0	0
d__Bacteria;p__Proteobacteria;c__Alphaproteobacteria;o__Rhizobiales;f__Xanthobacteraceae;g__Rhodoplanes	0	0	0	0	0	0	0	0.13222416812609458	0	0	0	0	0	0	0	0	0	0	0	0	0	0	0	0	0	0	0	0	0	0	0.0271454	0	0.030648	0	0	0	0	0	0	0	0	0	0	0	0	0.0157618	0	0	0
d__Bacteria;p__Proteobacteria;c__Alphaproteobacteria;o__Rhizobiales;f__Xanthobacteraceae;g__Rhodopseudomonas	0	0	0	0	0	0	0	0	0	0	0	0	0	0	0	0	0	0	0	0	0	0	0	0	0	0	0	0	0	0	0	0	0	0	0	0	0	0	0	0	0	0	0	0	0	0	0	0	0
d__Bacteria;p__Proteobacteria;c__Alphaproteobacteria;o__Rhizobiales;f__Xanthobacteraceae;g__Tardiphaga	0	0	0	0	0	0	0	0	0	0	0	0	0	0	0	0	0	0	0	0	0	0	0	0	0	0	0	0	0	0	0	0	0	0	0	0	0	0	0	0	0.00350263	0	0	0	0	0	0	0	0
d__Bacteria;p__Proteobacteria;c__Alphaproteobacteria;o__Rhizobiales;f__Xanthobacteraceae;g__Variibacter	0	0	0	0	0	0	0	0	0	0	0	0	0	0	0	0	0	0	0	0	0	0	0	0	0	0	0	0	0	0	0	0	0	0	0	0	0	0	0	0	0	0	0	0	0	0	0	0	0
d__Bacteria;p__Proteobacteria;c__Alphaproteobacteria;o__Rhizobiales;f__Xanthobacteraceae;g__Xanthobacteraceae	0	0	0	0	0	0	0	0	0	0	0	0	0	0	0	0	0	0	0	0	0	0	0	0	0	0	0	0	0	0	0	0	0	0	0	0	0	0	0	0	0	0	0	0	0	0	0	0	0
d__Bacteria;p__Proteobacteria;c__Alphaproteobacteria;o__Rhizobiales;f__Xanthobacteraceae;g__uncultured	0.0726795	0.0647986	0	0	0	0.08669	0	0	0	0	0	0	0	0	0	0	0.040280210157618214	0.0297723	0	0	0	0	0	0	0	0	0	0	0	0	0	0	0.0350263	0	0	0	0	0	0	0	0	0.0385289	0	0.0271454	0	0.0148862	0	0	0
d__Bacteria;p__Proteobacteria;c__Alphaproteobacteria;o__Rhizobiales;f__uncultured;g__uncultured	0	0.021015761821366025	0	0	0	0	0	0	0.00788091	0	0	0	0	0	0	0	0	0	0.014010507880910683	0	0	0	0.00525394	0	0.00525394	0	0	0	0	0	0	0	0.000875657	0	0	0	0	0	0	0.00262697	0	0	0	0	0	0.00262697	0	0	0
d__Bacteria;p__Proteobacteria;c__Alphaproteobacteria;o__Rhodobacterales;f__Rhodobacteraceae;Other	0	0	0	0	0	0	0	0	0	0	0	0	0	0	0	0	0	0	0	0	0	0	0	0	0	0	0	0	0	0	0	0	0	0	0	0	0	0	0	0	0	0	0	0	0	0	0	0	0
d__Bacteria;p__Proteobacteria;c__Alphaproteobacteria;o__Rhodobacterales;f__Rhodobacteraceae;g__Amaricoccus	0	0	0	0	0	0	0	0	0	0	0	0	0	0	0	0	0	0	0	0	0	0	0	0	0	0	0	0	0	0	0	0	0	0	0	0	0	0	0	0	0	0	0	0	0	0	0	0	0
d__Bacteria;p__Proteobacteria;c__Alphaproteobacteria;o__Rhodobacterales;f__Rhodobacteraceae;g__Cereibacter	0	0	0	0	0	0	0	0	0	0	0	0	0	0	0	0	0	0	0	0	0	0	0	0	0	0	0	0	0	0	0	0	0	0	0	0	0	0	0	0	0	0	0	0	0	0	0	0	0
d__Bacteria;p__Proteobacteria;c__Alphaproteobacteria;o__Rhodobacterales;f__Rhodobacteraceae;g__Limibaculum	0	0	0	0	0	0	0	0	0	0	0	0	0	0	0	0	0	0	0	0	0	0	0	0	0	0	0	0	0	0	0	0	0	0	0	0	0	0	0	0	0	0	0	0	0	0	0	0	0
d__Bacteria;p__Proteobacteria;c__Alphaproteobacteria;o__Rhodobacterales;f__Rhodobacteraceae;g__Oceanicella	0	0	0	0	0	0	0	0	0	0	0	0	0	0	0	0	0	0	0	0	0	0	0	0	0	0	0	0	0	0	0	0	0	0	0	0	0	0	0	0	0	0	0	0	0	0	0	0	0
d__Bacteria;p__Proteobacteria;c__Alphaproteobacteria;o__Rhodobacterales;f__Rhodobacteraceae;g__Paracoccus	0	0	0	0	0	0	0	0	0	0	0	0	0	0	0	0	0	0	0	0	0	0	0	0	0	0	0	0	0	0	0	0	0	0	0	0	0	0	0	0	0	0	0	0	0	0	0	0	0
d__Bacteria;p__Proteobacteria;c__Alphaproteobacteria;o__Rhodobacterales;f__Rhodobacteraceae;g__Pseudorhodobacter	0	0	0	0	0	0	0	0	0	0	0	0	0	0	0	0	0	0	0	0	0	0	0	0	0	0	0	0	0	0	0	0	0	0	0	0	0	0	0	0	0	0	0	0	0	0	0	0	0
d__Bacteria;p__Proteobacteria;c__Alphaproteobacteria;o__Rhodobacterales;f__Rhodobacteraceae;g__Rhodobacter	0	0	0	0	0	0	0	0	0	0	0	0	0	0	0	0	0	0	0	0	0	0	0	0	0	0	0	0	0	0	0	0	0	0	0	0	0	0	0	0	0	0	0	0	0	0	0	0	0
d__Bacteria;p__Proteobacteria;c__Alphaproteobacteria;o__Rhodobacterales;f__Rhodobacteraceae;g__Rubellimicrobium	0	0	0	0	0	0	0	0	0	0	0	0	0	0	0	0	0	0	0	0	0	0	0.00700525	0	0	0.00788091	0	0	0	0	0	0	0	0	0	0	0	0	0	0	0	0	0	0	0	0	0	0	0
d__Bacteria;p__Proteobacteria;c__Alphaproteobacteria;o__Rhodospirillales;Other;Other	0	0	0	0	0	0	0	0	0	0	0	0	0	0	0	0	0	0	0	0	0	0	0	0	0	0	0	0	0	0	0	0	0	0	0	0	0	0	0	0	0	0	0	0	0	0	0	0	0
d__Bacteria;p__Proteobacteria;c__Alphaproteobacteria;o__Rhodospirillales;f__Magnetospirillaceae;g__uncultured	0	0	0	0	0	0	0	0	0	0	0	0	0	0	0	0	0	0	0	0	0	0	0	0	0	0	0	0	0	0	0	0	0	0	0	0	0	0	0	0	0	0	0	0	0	0	0	0	0
d__Bacteria;p__Proteobacteria;c__Alphaproteobacteria;o__Rhodospirillales;f__Rhodospirillaceae;g__uncultured	0	0	0	0	0	0	0	0	0	0	0	0	0	0	0	0.00525394	0.00175131	0	0	0	0	0	0	0	0.000875657	0	0	0	0	0	0	0	0	0	0.00525394	0	0	0	0	0	0	0	0	0	0.00262697	0	0	0	0
d__Bacteria;p__Proteobacteria;c__Alphaproteobacteria;o__Rhodospirillales;f__uncultured;g__uncultured	0	0	0	0	0	0	0	0	0	0	0	0	0	0	0.00175131	0	0	0	0.00262697	0	0.000875657	0.0061296	0.00262697	0	0.00175131	0.00175131	0	0	0	0	0	0	0	0	0	0	0	0	0	0	0	0	0	0.000875657	0	0	0.000875657	0	0
d__Bacteria;p__Proteobacteria;c__Alphaproteobacteria;o__Rickettsiales;Other;Other	0	0	0	0	0	0	0	0	0	0	0	0	0	0	0.000875657	0	0	0	0	0	0	0	0	0	0	0	0	0	0	0	0	0	0	0	0	0	0	0	0	0	0	0	0	0	0	0	0	0	0
d__Bacteria;p__Proteobacteria;c__Alphaproteobacteria;o__Rickettsiales;f__AB1;g__AB1	0	0	0	0	0	0	0	0	0	0	0	0	0	0	0	0	0	0	0	0	0	0	0	0	0	0	0	0	0	0	0	0	0	0	0	0	0	0	0	0	0	0	0	0	0	0	0	0	0
d__Bacteria;p__Proteobacteria;c__Alphaproteobacteria;o__Rickettsiales;f__Anaplasmataceae;g__Wolbachia	0	0	0	0	0	0	0	0	0	0	0	0	0	0	0	0	0	0	0	0	0	0	0	0	0	0	0	0	0	0	0	0	0	0	0	0	0	0	0	0	0	0	0	0	0	0	0	0	0
d__Bacteria;p__Proteobacteria;c__Alphaproteobacteria;o__Rickettsiales;f__Rickettsiaceae;g__uncultured	0	0	0	0	0	0	0	0	0	0	0	0	0	0	0	0	0	0	0	0	0	0	0	0	0	0	0	0	0.00262697	0	0	0	0	0	0	0	0	0	0	0	0	0	0	0	0	0	0	0	0
d__Bacteria;p__Proteobacteria;c__Alphaproteobacteria;o__Rickettsiales;f__SM2D12;g__SM2D12	0	0	0	0	0	0	0	0	0	0	0	0	0	0	0	0	0	0	0.000875657	0	0	0	0.00175131	0	0	0.00175131	0	0	0.00350263	0	0	0	0	0	0.00175131	0	0	0	0	0	0	0	0.000875657	0	0	0	0.00175131	0	0
d__Bacteria;p__Proteobacteria;c__Alphaproteobacteria;o__Rickettsiales;f__bac2nit3;g__bac2nit3	0	0	0	0	0	0	0	0	0	0	0	0	0	0	0	0	0	0	0	0	0	0	0	0	0	0	0	0	0	0	0	0	0	0	0	0	0	0	0	0	0	0	0	0	0	0	0	0	0
d__Bacteria;p__Proteobacteria;c__Alphaproteobacteria;o__Sneathiellales;f__Sneathiellaceae;g__uncultured	0	0	0	0	0	0	0	0	0	0	0	0	0	0	0	0	0	0	0	0.000875657	0	0	0	0	0.000875657	0	0	0	0	0	0	0	0	0	0	0	0	0	0	0	0	0	0	0	0	0	0	0	0
d__Bacteria;p__Proteobacteria;c__Alphaproteobacteria;o__Sphingomonadales;f__Sphingomonadaceae;Other	0	0	0	0	0	0	0	0	0	0	0.00875657	0	0	0	0	0	0.024518388791593695	0.0148862	0.00788091	0.0113835	0.00875657	0	0	0.00525394	0	0	0.0192644	0.030648	0	0	0	0	0	0	0	0.014010507880910683	0	0	0	0	0	0	0	0.00700525	0	0	0	0	0
d__Bacteria;p__Proteobacteria;c__Alphaproteobacteria;o__Sphingomonadales;f__Sphingomonadaceae;g__Altererythrobacter	0	0	0	0	0	0	0	0	0	0	0	0	0.00963222	0	0.00788091	0	0	0	0	0	0	0	0.014010507880910683	0	0.0262697	0	0.00525394	0.016637478108581436	0	0	0	0	0	0	0	0	0	0	0	0	0	0	0	0	0.00350263	0	0	0	0
d__Bacteria;p__Proteobacteria;c__Alphaproteobacteria;o__Sphingomonadales;f__Sphingomonadaceae;g__Ellin6055	0	0	0	0	0	0.0420315	0	0	0	0	0	0	0	0	0	0	0	0	0.00175131	0	0	0.0271454	0	0	0	0	0	0	0	0	0	0	0	0	0	0	0	0	0	0	0	0	0	0	0	0	0	0	0
d__Bacteria;p__Proteobacteria;c__Alphaproteobacteria;o__Sphingomonadales;f__Sphingomonadaceae;g__Novosphingobium	0	0	0	0	0.0744308	0	0	0.0157618	0	0	0	0	0	0	0.014010507880910683	0.020140105078809107	0.00963222	0	0	0	0	0.00963222	0	0	0	0.00437828	0	0	0	0	0	0	0	0	0	0	0	0	0	0	0	0	0	0	0	0	0	0	0
d__Bacteria;p__Proteobacteria;c__Alphaproteobacteria;o__Sphingomonadales;f__Sphingomonadaceae;g__Plot4-2H12	0	0	0	0	0	0	0	0	0	0	0	0	0	0	0	0	0	0	0	0	0	0	0	0	0	0	0	0	0	0	0	0	0	0	0	0	0	0	0	0	0	0	0	0	0	0	0	0	0
d__Bacteria;p__Proteobacteria;c__Alphaproteobacteria;o__Sphingomonadales;f__Sphingomonadaceae;g__Porphyrobacter	0	0	0	0	0	0	0	0	0	0	0	0	0	0	0	0	0	0	0	0	0	0	0	0	0	0	0	0	0	0	0	0	0	0	0	0	0	0	0	0	0	0	0	0	0	0	0	0	0
d__Bacteria;p__Proteobacteria;c__Alphaproteobacteria;o__Sphingomonadales;f__Sphingomonadaceae;g__Qipengyuania	0	0	0	0	0	0	0	0	0	0	0	0.1628721541155867	0	0	0	0	0	0	0	0	0	0	0	0	0	0	0	0	0	0	0	0	0	0	0	0	0	0	0	0	0	0	0	0	0	0	0	0	0
d__Bacteria;p__Proteobacteria;c__Alphaproteobacteria;o__Sphingomonadales;f__Sphingomonadaceae;g__Rhizorhapis	0	0	0	0	0	0	0	0	0	0	0	0	0	0	0	0	0	0	0	0	0	0	0	0	0	0	0	0	0	0	0	0	0	0	0	0	0	0	0	0	0	0	0	0	0	0	0	0	0
d__Bacteria;p__Proteobacteria;c__Alphaproteobacteria;o__Sphingomonadales;f__Sphingomonadaceae;g__Sphingoaurantiacus	0	0	0	0	0	0	0	0	0	0	0	0	0	0	0	0	0	0	0	0	0	0	0	0	0	0	0	0	0	0	0	0	0	0	0	0	0	0	0	0	0	0	0	0	0	0	0	0	0
d__Bacteria;p__Proteobacteria;c__Alphaproteobacteria;o__Sphingomonadales;f__Sphingomonadaceae;g__Sphingobium	0	0	0	0	0	0	0	0	0	0	0	0	0	0	0	0	0	0	0	0	0	0	0	0	0	0	0	0	0	0	0	0	0	0	0	0	0	0	0	0	0	0	0	0	0	0	0	0	0
d__Bacteria;p__Proteobacteria;c__Alphaproteobacteria;o__Sphingomonadales;f__Sphingomonadaceae;g__Sphingomonas	0	0	0.0928196	0	0.15937	0	0	0.0849387	0	0	0	0.0998249	0.0481611	0.033275	0.014010507880910683	0	0.00437828	0	0.0402802	0.010507880910683012	0.013134851138353765	0.00875657	0.00525394	0	0.00437828	0	0.021015761821366025	0	0	0.0157618	0	0	0.0148862	0.010507880910683012	0.0192644	0	0	0	0	0	0	0	0	0.00700525	0.00350263	0.013134851138353765	0	0.00963222	0
d__Bacteria;p__Proteobacteria;c__Alphaproteobacteria;o__Sphingomonadales;f__Sphingomonadaceae;g__Sphingopyxis	0	0	0	0	0	0	0	0	0	0	0	0	0	0	0	0	0	0	0	0	0	0	0	0	0	0	0	0	0	0	0	0	0	0	0	0	0	0	0	0	0	0	0	0	0	0	0	0	0
d__Bacteria;p__Proteobacteria;c__Alphaproteobacteria;o__Sphingomonadales;f__Sphingomonadaceae;g__Sphingorhabdus	0	0	0	0	0	0	0	0	0	0	0	0	0	0	0	0	0	0	0	0	0	0	0	0	0	0	0	0	0	0	0	0	0	0	0	0	0	0	0	0	0.000875657	0	0	0	0	0	0	0	0
d__Bacteria;p__Proteobacteria;c__Alphaproteobacteria;o__Sphingomonadales;f__Sphingomonadaceae;g__uncultured	0	0	0	0	0	0	0	0	0	0	0	0	0	0	0	0	0	0	0	0	0	0	0	0	0	0	0	0	0	0	0	0	0	0	0	0	0	0	0	0	0	0	0	0	0	0	0	0	0
d__Bacteria;p__Proteobacteria;c__Alphaproteobacteria;o__Thalassobaculales;f__uncultured;g__uncultured	0	0	0	0	0	0	0	0	0	0	0	0	0	0	0	0	0	0	0	0	0	0	0	0	0	0	0	0	0	0	0	0	0	0	0	0	0	0.00262697	0	0	0	0	0	0	0	0	0	0	0
d__Bacteria;p__Proteobacteria;c__Alphaproteobacteria;o__Tistrellales;f__Geminicoccaceae;Other	0	0	0	0	0	0	0	0	0	0	0	0	0	0	0	0	0	0	0	0	0	0	0	0	0	0	0	0	0	0	0	0	0	0	0	0	0	0	0	0	0	0	0	0	0	0	0	0	0
d__Bacteria;p__Proteobacteria;c__Alphaproteobacteria;o__Tistrellales;f__Geminicoccaceae;g__Arboricoccus	0	0	0	0	0	0	0	0	0	0	0	0	0	0	0	0	0	0	0	0	0	0	0	0	0	0	0	0	0	0	0	0	0	0	0	0	0	0	0	0	0	0	0	0	0	0	0	0	0
d__Bacteria;p__Proteobacteria;c__Alphaproteobacteria;o__Tistrellales;f__Geminicoccaceae;g__Candidatus_Alysiosphaera	0	0	0	0	0	0	0	0	0	0	0	0	0	0	0	0.0061296	0	0	0	0	0	0.00175131	0.00350263	0.00700525	0.00350263	0	0	0.00175131	0	0	0	0	0	0	0	0	0	0	0	0	0	0	0	0.00175131	0	0	0	0	0
d__Bacteria;p__Proteobacteria;c__Alphaproteobacteria;o__Tistrellales;f__Geminicoccaceae;g__Geminicoccus	0	0	0	0	0	0	0	0	0	0	0	0	0	0	0	0	0	0	0	0.00262697	0	0.00175131	0	0	0	0	0.00262697	0	0	0	0	0	0	0	0	0	0	0	0	0	0	0	0	0	0	0	0	0	0
d__Bacteria;p__Proteobacteria;c__Alphaproteobacteria;o__Tistrellales;f__Geminicoccaceae;g__uncultured	0	0	0	0	0	0.00875657	0.012259194395796848	0	0.00788091	0	0	0	0	0	0	0	0	0	0	0	0	0	0	0	0	0	0	0	0	0	0	0	0	0	0	0	0.00963222	0	0	0	0	0	0	0	0.00262697	0	0	0	0
d__Bacteria;p__Proteobacteria;c__Alphaproteobacteria;o__uncultured;f__uncultured;g__uncultured	0	0	0	0	0	0	0	0	0	0	0	0	0	0	0	0	0	0	0	0	0	0	0.00175131	0	0	0	0	0	0.00262697	0	0	0	0	0	0	0	0.00437828	0	0.00175131	0	0	0	0	0.000875657	0	0	0	0.00437828	0
d__Bacteria;p__Proteobacteria;c__Gammaproteobacteria;Other;Other;Other	0	0	0	0.00963222	0	0	0	0	0	0	0	0	0.000875657	0	0	0	0	0	0	0	0	0	0.000875657	0	0	0.000875657	0	0	0	0	0.00175131	0	0	0.0061296	0	0	0	0	0	0.00788091	0.00350263	0.00175131	0	0.00875657	0	0	0.00700525	0.000875657	0
d__Bacteria;p__Proteobacteria;c__Gammaproteobacteria;o__1013-28-CG33;f__1013-28-CG33;g__1013-28-CG33	0	0	0	0	0	0	0	0	0	0	0	0	0	0	0	0	0	0	0	0	0	0	0	0	0	0	0	0	0	0	0	0	0	0	0	0	0	0	0	0	0	0	0	0	0	0	0	0	0
d__Bacteria;p__Proteobacteria;c__Gammaproteobacteria;o__Acidiferrobacterales;f__Acidiferrobacteraceae;g__Sulfurifustis	0	0	0	0	0	0	0	0	0	0	0	0	0	0	0	0	0	0.00262697	0.000875657	0	0	0	0	0	0	0	0	0	0	0.00437828	0.00262697	0.00175131	0	0	0.000875657	0.00262697	0	0.000875657	0	0	0	0	0	0	0.000875657	0.00350263	0.000875657	0	0
d__Bacteria;p__Proteobacteria;c__Gammaproteobacteria;o__Acidithiobacillales;f__Acidithiobacillaceae;g__Thermithiobacillus	0	0	0	0	0	0	0	0	0	0	0	0.0323993	0	0	0	0	0	0	0	0	0	0	0	0	0	0	0	0	0	0	0	0	0	0	0	0	0	0	0	0	0	0	0	0	0	0	0	0	0
d__Bacteria;p__Proteobacteria;c__Gammaproteobacteria;o__Burkholderiales;Other;Other	0	0	0	0	0	0	0	0	0	0	0	0	0	0	0.000875657	0	0.014010507880910683	0	0	0	0	0	0	0	0	0	0	0	0	0	0	0	0	0	0	0	0	0	0	0	0	0	0	0	0	0	0	0	0
d__Bacteria;p__Proteobacteria;c__Gammaproteobacteria;o__Burkholderiales;f__A21b;g__A21b	0	0	0	0	0	0	0	0	0	0	0	0	0	0	0	0	0.016637478108581436	0.000875657	0	0	0	0	0	0	0.00350263	0	0	0.00788091	0	0	0.00788091	0	0	0	0	0	0	0	0.000875657	0	0	0.00437828	0.0157618	0	0	0	0	0	0
d__Bacteria;p__Proteobacteria;c__Gammaproteobacteria;o__Burkholderiales;f__Alcaligenaceae;Other	0	0	0	0	0	0	0	0	0	0	0	0	0	0	0	0	0	0	0	0	0	0	0	0	0	0	0	0	0	0	0	0	0	0	0	0	0	0	0	0	0	0	0	0	0	0	0	0	0
d__Bacteria;p__Proteobacteria;c__Gammaproteobacteria;o__Burkholderiales;f__Alcaligenaceae;g__Achromobacter	0	0	0	0	0	0	0	0	0	0	0	0	0	0	0	0	0	0	0	0	0	0	0	0	0	0	0	0	0	0	0	0	0	0	0	0	0	0	0	0	0	0	0	0	0	0	0	0	0
d__Bacteria;p__Proteobacteria;c__Gammaproteobacteria;o__Burkholderiales;f__B1-7BS;g__B1-7BS	0	0	0	0	0	0	0	0	0	0	0	0	0	0	0	0	0	0	0	0	0	0	0	0	0	0	0	0	0	0	0	0	0	0	0	0	0	0	0	0	0	0	0	0	0	0	0	0	0
d__Bacteria;p__Proteobacteria;c__Gammaproteobacteria;o__Burkholderiales;f__Burkholderiaceae;Other	0	0	0	0	0	0	0	0	0	0	0	0	0	0	0	0	0	0	0	0	0	0	0	0	0	0	0	0	0	0	0	0	0	0	0	0	0	0	0	0	0	0	0	0	0	0	0	0	0
d__Bacteria;p__Proteobacteria;c__Gammaproteobacteria;o__Burkholderiales;f__Burkholderiaceae;g__Burkholderia-Caballeronia-Paraburkholderia	0	0	0	0	0	0	0	0	0	0	0	0	0	0	0	0	0	0	0	0	0	0	0	0	0	0	0	0	0	0	0	0	0	0	0	0	0	0	0	0	0	0	0	0	0	0	0	0	0
d__Bacteria;p__Proteobacteria;c__Gammaproteobacteria;o__Burkholderiales;f__Burkholderiaceae;g__Cupriavidus	0	0	0	0	0	0	0	0	0	0	0	0	0	0	0	0	0	0	0	0	0	0	0	0	0	0	0	0	0	0	0	0	0	0	0	0	0	0	0	0	0	0	0	0	0	0	0	0	0
d__Bacteria;p__Proteobacteria;c__Gammaproteobacteria;o__Burkholderiales;f__Burkholderiaceae;g__Lautropia	0	0	0	0	0	0	0	0	0	0	0	0	0	0	0	0	0	0	0	0	0	0	0	0	0	0	0	0	0	0	0	0	0	0	0	0	0	0	0	0	0	0	0	0	0	0	0	0	0
d__Bacteria;p__Proteobacteria;c__Gammaproteobacteria;o__Burkholderiales;f__Burkholderiaceae;g__Limnobacter	0	0	0	0	0	0	0	0	0	0	0	0	0	0	0	0	0	0	0	0	0	0	0	0	0	0	0	0	0	0	0	0	0	0	0	0	0	0	0	0	0	0	0	0	0	0	0	0	0
d__Bacteria;p__Proteobacteria;c__Gammaproteobacteria;o__Burkholderiales;f__Burkholderiaceae;g__Ralstonia	0	0	0	0	0	0	0	0	0	0	0	0	0	0	0	0	0	0	0	0	0	0	0	0	0	0	0	0	0	0	0	0	0	0	0	0	0	0	0	0	0	0	0	0	0	0	0	0	0
d__Bacteria;p__Proteobacteria;c__Gammaproteobacteria;o__Burkholderiales;f__Chromobacteriaceae;g__Crenobacter	0	0	0	0	0	0	0	0	0	0	0	0	0	0	0	0	0.000875657	0	0	0	0	0	0	0	0	0	0	0	0	0	0	0	0	0	0	0	0	0	0	0	0	0	0	0	0	0	0	0	0
d__Bacteria;p__Proteobacteria;c__Gammaproteobacteria;o__Burkholderiales;f__Comamonadaceae;Other	0.028021015761821366	0	0	0	0.091944	0	0	0	0	0	0	0	0	0	0	0	0	0	0	0.00875657	0	0	0	0.021015761821366025	0.00350263	0	0	0	0	0	0	0.0507881	0.00875657	0	0	0	0	0	0	0	0	0	0	0.016637478108581436	0	0	0	0	0.00175131
d__Bacteria;p__Proteobacteria;c__Gammaproteobacteria;o__Burkholderiales;f__Comamonadaceae;g__Aquabacterium	0	0	0	0	0	0	0	0	0	0	0	0	0	0	0	0	0	0	0	0	0	0	0	0	0	0	0	0	0	0	0	0	0	0	0	0	0	0	0	0	0	0	0	0	0	0	0	0	0
d__Bacteria;p__Proteobacteria;c__Gammaproteobacteria;o__Burkholderiales;f__Comamonadaceae;g__Azohydromonas	0	0	0	0	0	0	0	0	0	0	0	0	0	0	0	0	0	0	0	0	0	0	0	0	0	0	0	0	0	0	0	0	0	0	0	0	0	0	0	0	0	0	0	0	0	0	0	0	0
d__Bacteria;p__Proteobacteria;c__Gammaproteobacteria;o__Burkholderiales;f__Comamonadaceae;g__Caenimonas	0	0	0	0	0	0	0	0	0	0	0	0	0	0	0	0	0	0	0	0	0	0	0	0	0	0	0.00700525	0	0	0	0	0	0	0	0	0	0	0	0	0	0	0	0	0	0	0	0	0	0
d__Bacteria;p__Proteobacteria;c__Gammaproteobacteria;o__Burkholderiales;f__Comamonadaceae;g__Comamonas	0	0	0	0	0	0	0	0	0	0	0	0	0	0	0	0	0	0	0	0	0	0	0	0	0	0	0	0	0.00525394	0	0	0	0	0	0	0	0	0	0	0	0	0	0	0	0	0	0	0	0
d__Bacteria;p__Proteobacteria;c__Gammaproteobacteria;o__Burkholderiales;f__Comamonadaceae;g__Hydrogenophaga	0	0	0	0	0	0	0	0	0	0	0	0	0	0	0	0	0	0	0	0	0	0	0	0	0	0	0	0	0	0	0	0	0	0	0	0	0	0	0	0	0	0	0	0	0	0	0	0	0
d__Bacteria;p__Proteobacteria;c__Gammaproteobacteria;o__Burkholderiales;f__Comamonadaceae;g__Leptothrix	0	0	0	0	0	0	0	0	0	0	0	0	0	0	0	0	0	0	0	0	0	0	0	0	0	0	0	0	0	0	0	0	0	0	0	0	0	0	0	0	0	0	0	0	0	0	0	0	0
d__Bacteria;p__Proteobacteria;c__Gammaproteobacteria;o__Burkholderiales;f__Comamonadaceae;g__Ottowia	0	0	0	0	0	0	0	0	0	0	0	0	0	0	0	0	0	0	0	0	0	0	0	0	0	0	0	0	0	0	0	0	0	0	0	0	0	0	0	0	0	0	0	0	0	0	0	0	0
d__Bacteria;p__Proteobacteria;c__Gammaproteobacteria;o__Burkholderiales;f__Comamonadaceae;g__Piscinibacter	0	0	0	0	0	0	0	0	0	0	0	0	0	0	0	0	0	0	0	0	0	0	0	0	0	0	0	0	0	0	0	0	0	0	0	0	0	0	0	0	0	0	0	0	0	0	0	0	0
d__Bacteria;p__Proteobacteria;c__Gammaproteobacteria;o__Burkholderiales;f__Comamonadaceae;g__Polaromonas	0	0	0	0	0	0	0	0	0	0	0	0	0	0	0	0	0	0	0	0	0	0	0	0	0	0	0	0	0	0	0	0	0	0	0	0	0	0	0	0	0	0	0	0	0	0	0	0	0
d__Bacteria;p__Proteobacteria;c__Gammaproteobacteria;o__Burkholderiales;f__Comamonadaceae;g__Ramlibacter	0	0	0	0	0	0	0	0	0	0	0	0	0	0	0	0	0	0	0	0	0	0	0	0	0	0	0	0	0	0	0	0	0	0	0	0	0	0	0	0	0	0	0	0	0	0	0	0	0
d__Bacteria;p__Proteobacteria;c__Gammaproteobacteria;o__Burkholderiales;f__Comamonadaceae;g__Rhizobacter	0	0	0	0	0	0	0	0	0	0	0	0	0	0	0	0	0	0	0	0	0	0	0	0	0	0	0	0	0	0	0	0	0	0	0	0	0	0	0	0	0	0	0	0	0	0	0	0	0
d__Bacteria;p__Proteobacteria;c__Gammaproteobacteria;o__Burkholderiales;f__Comamonadaceae;g__Rhodoferax	0	0	0	0	0	0	0	0	0	0	0	0	0	0	0	0	0	0	0	0	0	0	0	0	0	0	0	0	0	0	0	0	0	0	0	0	0	0	0	0	0	0	0	0	0	0	0	0	0
d__Bacteria;p__Proteobacteria;c__Gammaproteobacteria;o__Burkholderiales;f__Comamonadaceae;g__Variovorax	0	0	0	0	0	0	0	0	0	0	0	0	0	0	0	0	0	0	0	0	0	0	0	0	0	0	0	0	0	0	0	0	0	0	0	0	0	0	0	0	0	0	0	0	0	0	0	0	0
d__Bacteria;p__Proteobacteria;c__Gammaproteobacteria;o__Burkholderiales;f__Hydrogenophilaceae;g__Thiobacillus	0	0	0	0	0	0	0	0	0	0	0	0.0639229	0	0	0	0	0	0	0	0	0	0	0	0	0	0	0	0	0	0	0	0	0	0	0	0	0	0	0	0	0	0	0	0	0	0	0	0	0
d__Bacteria;p__Proteobacteria;c__Gammaproteobacteria;o__Burkholderiales;f__Methylophilaceae;Other	0	0	0	0	0	0	0	0	0	0	0	0	0	0	0	0	0	0	0	0	0	0	0	0	0	0	0	0	0	0	0	0	0	0	0	0	0	0	0	0	0	0	0	0	0	0	0	0.0061296	0
d__Bacteria;p__Proteobacteria;c__Gammaproteobacteria;o__Burkholderiales;f__Methylophilaceae;g__MM1	0	0	0	0	0	0	0	0	0	0	0	0	0	0	0	0	0	0	0	0	0	0	0	0	0.000875657	0	0	0	0	0	0	0	0	0	0	0	0	0	0	0	0	0	0	0	0	0	0	0	0
d__Bacteria;p__Proteobacteria;c__Gammaproteobacteria;o__Burkholderiales;f__Methylophilaceae;g__Methylobacillus	0	0	0	0	0	0	0	0	0	0	0	0	0	0	0	0	0	0	0	0	0	0	0	0	0.00262697	0	0	0	0	0	0	0	0	0	0	0	0	0	0	0	0	0	0	0	0	0	0	0	0
d__Bacteria;p__Proteobacteria;c__Gammaproteobacteria;o__Burkholderiales;f__Methylophilaceae;g__Methylotenera	0	0	0	0	0	0	0	0	0	0	0	0	0	0	0	0	0	0	0	0	0	0	0	0	0.013134851138353765	0	0	0	0	0	0	0	0	0	0	0	0	0	0	0	0	0	0	0	0	0	0	0	0
d__Bacteria;p__Proteobacteria;c__Gammaproteobacteria;o__Burkholderiales;f__Neisseriaceae;g__uncultured	0	0	0	0	0	0	0	0	0	0	0	0	0	0	0	0	0	0	0	0	0	0	0	0	0	0	0	0	0	0	0	0	0	0	0	0	0	0	0	0	0	0	0	0	0	0	0	0	0
d__Bacteria;p__Proteobacteria;c__Gammaproteobacteria;o__Burkholderiales;f__Nitrosomonadaceae;Other	0	0	0	0	0	0	0	0	0	0	0	0	0	0	0	0	0	0	0	0	0	0	0	0	0	0	0	0	0	0	0	0	0	0	0	0	0	0	0	0	0	0	0	0	0	0	0	0	0
d__Bacteria;p__Proteobacteria;c__Gammaproteobacteria;o__Burkholderiales;f__Nitrosomonadaceae;g__Ellin6067	0	0	0	0	0	0	0	0	0	0	0	0	0	0	0	0	0	0	0	0.0350263	0.0148862	0	0.0113835	0	0.0148862	0.0323993	0.016637478108581436	0.028021015761821366	0.0113835	0	0	0	0.00700525	0	0	0	0	0	0	0.0113835	0	0	0	0	0.016637478108581436	0	0	0.0429072	0
d__Bacteria;p__Proteobacteria;c__Gammaproteobacteria;o__Burkholderiales;f__Nitrosomonadaceae;g__GOUTA6	0	0	0	0	0	0	0	0	0	0	0	0	0	0	0	0	0.012259194395796848	0	0	0	0	0	0	0	0	0	0	0	0	0	0	0	0	0	0	0	0	0.00788091	0	0	0	0	0	0	0	0	0	0	0
d__Bacteria;p__Proteobacteria;c__Gammaproteobacteria;o__Burkholderiales;f__Nitrosomonadaceae;g__IS-44	0	0	0	0	0	0	0	0	0	0	0	0	0	0	0	0	0	0.010507880910683012	0	0	0	0	0	0	0	0	0	0	0.024518388791593695	0	0	0	0	0	0	0	0	0	0	0	0	0	0	0	0	0	0	0	0
d__Bacteria;p__Proteobacteria;c__Gammaproteobacteria;o__Burkholderiales;f__Nitrosomonadaceae;g__MND1	0.0718039	0.047285464098073555	0	0	0	0	0	0	0.0455342	0	0	0	0	0.0061296	0	0	0.033275	0.0271454	0	0.021891418563922942	0.0113835	0.00350263	0.0227671	0.00262697	0	0.021015761821366025	0.014010507880910683	0	0.0227671	0.00788091	0	0	0	0	0.00788091	0.0455342	0	0	0	0.024518388791593695	0	0.010507880910683012	0	0.00963222	0	0	0.00700525	0	0.00700525
d__Bacteria;p__Proteobacteria;c__Gammaproteobacteria;o__Burkholderiales;f__Nitrosomonadaceae;g__Nitrosomonas	0	0	0	0	0	0	0	0	0	0	0	0	0	0	0	0	0	0	0	0	0	0	0	0	0.00175131	0	0	0	0	0	0	0	0	0	0	0	0	0	0	0	0	0	0	0	0	0	0	0	0
d__Bacteria;p__Proteobacteria;c__Gammaproteobacteria;o__Burkholderiales;f__Nitrosomonadaceae;g__Nitrosospira	0	0	0	0	0	0	0	0	0	0	0	0	0	0	0	0	0	0	0	0	0	0	0	0	0	0	0	0	0	0	0	0	0	0	0	0	0.013134851138353765	0	0	0	0.00525394	0	0	0	0	0	0	0	0
d__Bacteria;p__Proteobacteria;c__Gammaproteobacteria;o__Burkholderiales;f__Nitrosomonadaceae;g__mle1-7	0	0	0	0	0	0	0	0	0	0	0	0	0	0	0	0	0	0	0	0.00700525	0	0	0	0	0	0	0	0	0	0	0	0.00875657	0	0.00788091	0	0.00963222	0	0	0	0	0	0	0	0	0	0.00700525	0	0	0
d__Bacteria;p__Proteobacteria;c__Gammaproteobacteria;o__Burkholderiales;f__Nitrosomonadaceae;g__uncultured	0	0	0	0	0	0	0	0	0	0	0	0	0	0	0	0	0	0	0	0	0	0	0	0	0	0	0	0	0	0	0	0	0	0	0	0	0	0	0	0	0	0	0	0	0	0	0	0	0
d__Bacteria;p__Proteobacteria;c__Gammaproteobacteria;o__Burkholderiales;f__Oxalobacteraceae;Other	0	0	0	0	0.043782837127845885	0	0	0	0	0	0.1243432574430823	0	0	0	0	0.040280210157618214	0	0	0	0.014010507880910683	0	0	0	0	0	0	0	0	0	0	0	0	0	0	0	0	0	0	0	0.014010507880910683	0	0	0	0	0	0	0	0	0
d__Bacteria;p__Proteobacteria;c__Gammaproteobacteria;o__Burkholderiales;f__Oxalobacteraceae;g__Duganella	0	0	0	0	0	0	0	0	0	0	0	0	0	0	0	0	0	0	0	0	0	0	0	0	0	0	0	0	0	0	0	0	0	0	0	0	0	0	0	0	0	0	0	0	0	0	0	0	0
d__Bacteria;p__Proteobacteria;c__Gammaproteobacteria;o__Burkholderiales;f__Oxalobacteraceae;g__Janthinobacterium	0	0	0	0	0	0	0	0	0	0	0	0	0	0	0	0	0	0	0	0	0	0	0	0	0	0	0	0	0	0	0	0	0	0	0	0	0	0	0	0	0	0	0	0	0	0	0	0	0
d__Bacteria;p__Proteobacteria;c__Gammaproteobacteria;o__Burkholderiales;f__Oxalobacteraceae;g__Massilia	0	0	0	0	0	0	0	0	0	0	0	0	0.0262697	0	0	0	0.0157618	0	0	0	0	0	0	0	0	0	0	0	0	0	0	0.0148862	0	0	0.00350263	0	0	0	0	0	0	0	0	0	0.010507880910683012	0	0	0	0.0359019
d__Bacteria;p__Proteobacteria;c__Gammaproteobacteria;o__Burkholderiales;f__Oxalobacteraceae;g__Noviherbaspirillum	0	0	0	0	0	0	0	0	0	0	0	0	0.0420315	0	0	0	0	0	0	0	0.00963222	0	0	0	0	0	0	0	0	0	0	0	0	0	0	0	0	0	0	0	0	0	0	0	0	0	0	0	0
d__Bacteria;p__Proteobacteria;c__Gammaproteobacteria;o__Burkholderiales;f__Oxalobacteraceae;g__Paucimonas	0	0	0	0	0	0	0	0	0	0	0	0	0	0	0	0	0	0	0	0	0	0	0	0	0	0	0	0	0	0	0	0	0	0	0	0	0	0	0	0	0	0	0	0	0	0	0	0	0
d__Bacteria;p__Proteobacteria;c__Gammaproteobacteria;o__Burkholderiales;f__Oxalobacteraceae;g__Pseudoduganella	0	0	0	0	0	0	0	0	0	0	0	0	0	0	0	0	0	0	0	0	0	0	0	0	0.00437828	0	0	0	0	0	0	0	0	0	0	0	0	0	0	0	0	0	0	0	0	0	0	0	0
d__Bacteria;p__Proteobacteria;c__Gammaproteobacteria;o__Burkholderiales;f__Oxalobacteraceae;g__Undibacterium	0	0	0	0	0	0	0	0	0	0	0	0	0	0	0	0	0	0	0	0	0	0	0	0	0	0	0	0	0	0	0	0	0	0	0	0	0	0	0	0	0	0	0	0	0	0	0	0	0
d__Bacteria;p__Proteobacteria;c__Gammaproteobacteria;o__Burkholderiales;f__Rhodocyclaceae;Other	0	0	0	0	0	0	0	0	0	0	0	0	0	0	0	0	0	0	0	0	0	0	0	0	0	0	0	0	0	0.00350263	0	0	0	0	0	0	0	0	0	0	0	0	0	0	0	0	0	0	0
d__Bacteria;p__Proteobacteria;c__Gammaproteobacteria;o__Burkholderiales;f__Rhodocyclaceae;g__Azoarcus	0	0	0	0	0	0	0	0	0	0	0	0	0	0	0	0	0	0	0	0	0	0	0	0	0	0	0	0	0	0	0	0	0	0	0	0	0	0	0	0	0	0	0	0	0	0	0	0	0
d__Bacteria;p__Proteobacteria;c__Gammaproteobacteria;o__Burkholderiales;f__Rhodocyclaceae;g__Azospira	0	0	0	0	0	0	0	0	0	0	0	0	0	0	0	0	0	0	0	0	0	0	0.012259194395796848	0	0	0	0	0	0	0	0	0	0	0	0	0	0	0	0	0	0	0	0	0	0	0	0	0	0
d__Bacteria;p__Proteobacteria;c__Gammaproteobacteria;o__Burkholderiales;f__Rhodocyclaceae;g__Georgfuchsia	0	0	0	0	0	0	0	0	0	0	0	0	0	0	0	0	0	0	0	0	0	0	0	0	0	0	0	0	0	0	0	0	0	0	0	0	0	0	0	0	0	0	0	0	0	0	0	0	0
d__Bacteria;p__Proteobacteria;c__Gammaproteobacteria;o__Burkholderiales;f__Rhodocyclaceae;g__Uliginosibacterium	0	0	0	0	0	0	0	0	0	0	0	0	0	0	0	0	0	0.000875657	0	0	0	0	0	0	0	0	0.00875657	0	0	0	0	0	0.00525394	0	0	0	0	0	0	0	0	0	0	0	0	0	0	0	0
d__Bacteria;p__Proteobacteria;c__Gammaproteobacteria;o__Burkholderiales;f__Rhodocyclaceae;g__uncultured	0	0	0	0	0	0	0	0	0	0	0	0	0	0	0	0	0.00525394	0	0	0	0	0	0	0	0	0	0	0	0	0	0	0	0	0	0	0	0	0	0	0	0	0	0	0	0	0	0	0	0
d__Bacteria;p__Proteobacteria;c__Gammaproteobacteria;o__Burkholderiales;f__SC-I-84;g__SC-I-84	0.00963222	0	0	0	0.0394046	0	0.012259194395796848	0	0	0	0	0	0.00700525	0	0.020140105078809107	0	0.010507880910683012	0	0	0	0	0	0	0	0	0	0	0	0	0	0	0	0.012259194395796848	0	0.025394045534150613	0	0	0.00700525	0.00788091	0.0157618	0.028021015761821366	0	0.0350263	0	0.020140105078809107	0.00700525	0	0.033275	0
d__Bacteria;p__Proteobacteria;c__Gammaproteobacteria;o__Burkholderiales;f__Sulfuricellaceae;Other	0	0	0	0	0	0	0	0	0	0	0	0	0	0	0	0	0	0	0	0	0	0	0	0	0	0	0.00350263	0	0	0	0	0	0	0	0	0	0	0	0	0	0	0	0	0	0	0	0	0	0
d__Bacteria;p__Proteobacteria;c__Gammaproteobacteria;o__Burkholderiales;f__Sutterellaceae;g__uncultured	0	0	0	0	0.0376532	0	0	0.058669	0	0	0	0	0	0	0	0	0	0	0	0	0	0	0	0	0	0	0	0	0	0	0	0	0	0	0	0	0	0	0	0	0	0	0	0	0	0	0	0	0
d__Bacteria;p__Proteobacteria;c__Gammaproteobacteria;o__Burkholderiales;f__TRA3-20;g__TRA3-20	0.08669	0.050788091068301226	0	0	0	0.0700525	0.046409807355516634	0	0	0.0700525	0	0	0	0	0	0	0	0	0.0542907	0.0367776	0.0665499	0.0411559	0.058669	0.023642732049036778	0	0	0.0192644	0	0.0262697	0.0315236	0	0	0	0	0.0429072	0	0	0.020140105078809107	0	0.00963222	0	0	0	0.00963222	0.00437828	0	0.00437828	0	0
d__Bacteria;p__Proteobacteria;c__Gammaproteobacteria;o__Burkholderiales;f__uncultured;g__uncultured	0	0	0	0	0	0	0	0	0	0	0	0	0	0	0	0	0	0	0	0	0	0	0	0	0	0	0	0	0	0	0	0	0	0	0	0	0	0	0	0	0	0	0	0	0	0	0	0	0
d__Bacteria;p__Proteobacteria;c__Gammaproteobacteria;o__CCD24;f__CCD24;g__CCD24	0	0	0	0	0	0.016637478108581436	0.020140105078809107	0	0	0	0	0	0	0	0	0	0	0.00963222	0	0	0	0	0	0	0	0	0	0	0	0	0	0	0	0	0	0	0	0	0	0	0	0	0	0	0	0	0	0	0
d__Bacteria;p__Proteobacteria;c__Gammaproteobacteria;o__CCM19a;f__CCM19a;g__CCM19a	0	0	0	0	0	0	0	0	0	0	0	0	0	0	0	0	0	0	0	0	0	0	0	0	0	0	0	0	0	0	0	0	0	0	0	0	0	0	0	0	0	0	0	0	0	0	0	0	0
d__Bacteria;p__Proteobacteria;c__Gammaproteobacteria;o__Coxiellales;f__Coxiellaceae;g__Coxiella	0	0	0	0	0	0	0	0	0	0	0	0	0	0	0	0	0	0	0	0.000875657	0	0	0	0.00175131	0	0	0	0	0.00262697	0	0	0	0	0	0	0	0	0	0	0	0	0	0	0	0	0	0	0	0
d__Bacteria;p__Proteobacteria;c__Gammaproteobacteria;o__Diplorickettsiales;f__Diplorickettsiaceae;Other	0	0	0	0	0	0	0	0	0	0	0	0	0	0	0	0	0	0	0	0	0	0	0	0	0	0	0	0	0	0	0	0	0	0	0	0	0	0	0	0	0	0	0	0	0	0	0	0	0
d__Bacteria;p__Proteobacteria;c__Gammaproteobacteria;o__Diplorickettsiales;f__Diplorickettsiaceae;g__Aquicella	0	0	0	0	0	0	0.00350263	0	0	0	0	0	0.00262697	0.00350263	0.00437828	0	0	0.00437828	0.00262697	0	0.00175131	0	0.000875657	0.000875657	0.000875657	0	0.00262697	0	0.00350263	0.00437828	0.0061296	0.0113835	0	0.00437828	0	0	0	0	0	0	0.00525394	0.00350263	0	0	0	0	0.00175131	0.00175131	0
d__Bacteria;p__Proteobacteria;c__Gammaproteobacteria;o__Diplorickettsiales;f__Diplorickettsiaceae;g__Rickettsiella	0	0	0	0	0	0	0	0	0	0	0	0	0	0	0	0	0	0	0	0	0.000875657	0	0	0	0	0	0	0	0.000875657	0	0	0.00788091	0	0	0	0	0	0	0	0	0	0	0	0	0	0	0	0	0
d__Bacteria;p__Proteobacteria;c__Gammaproteobacteria;o__Diplorickettsiales;f__Diplorickettsiaceae;g__uncultured	0	0	0	0	0	0	0	0	0	0	0	0	0	0.00262697	0.00262697	0.000875657	0	0	0	0.00437828	0	0	0.00262697	0	0.00437828	0	0.00350263	0	0	0	0	0.00175131	0	0.00350263	0	0	0.00262697	0	0.00175131	0.000875657	0	0	0.00175131	0.00350263	0	0	0.00175131	0.00262697	0.000875657
d__Bacteria;p__Proteobacteria;c__Gammaproteobacteria;o__EPR3968-O8a-Bc78;f__EPR3968-O8a-Bc78;g__EPR3968-O8a-Bc78	0	0	0	0	0	0	0	0	0	0	0	0	0	0	0	0	0	0	0	0	0	0	0	0	0	0	0	0	0	0	0	0	0	0	0	0	0	0	0	0	0	0	0	0	0	0	0	0	0
d__Bacteria;p__Proteobacteria;c__Gammaproteobacteria;o__Ectothiorhodospirales;f__Thioalkalispiraceae;g__uncultured	0	0	0	0	0	0	0	0	0	0	0	0	0	0	0	0	0	0	0	0	0	0	0	0	0	0	0	0	0	0	0	0	0	0	0	0	0	0	0	0	0	0	0	0	0	0	0	0	0
d__Bacteria;p__Proteobacteria;c__Gammaproteobacteria;o__Enterobacterales;Other;Other	0	0	0	0	0	0	0	0	0	0	0	0	0	0	0	0	0	0.00350263	0	0	0	0	0	0	0	0	0	0	0	0	0	0	0.00262697	0	0	0	0	0	0	0	0	0	0	0	0	0	0	0	0
d__Bacteria;p__Proteobacteria;c__Gammaproteobacteria;o__Enterobacterales;f__Aeromonadaceae;g__Aeromonas	0	0	0	0	0	0	0	0	0	0	0	0	0	0	0	0	0	0	0	0	0	0	0	0	0	0	0	0	0	0	0	0	0	0	0	0	0	0	0	0	0	0	0	0	0	0	0	0	0
d__Bacteria;p__Proteobacteria;c__Gammaproteobacteria;o__Enterobacterales;f__Enterobacteriaceae;Other	0	0	0	0	0	0	0	0	0	0	0	0	0	0	0	0	0	0	0	0	0	0	0	0	0	0	0	0	0	0	0.012259194395796848	0	0	0	0	0	0	0	0	0	0	0	0	0	0	0	0	0	0
d__Bacteria;p__Proteobacteria;c__Gammaproteobacteria;o__Enterobacterales;f__Enterobacteriaceae;g__Enterobacter	0	0	0	0	0	0	0	0	0	0	0	0	0	0	0	0	0	0	0	0	0	0	0	0	0	0	0	0	0	0	0	0	0	0	0	0	0	0	0	0	0	0	0	0	0	0	0	0	0
d__Bacteria;p__Proteobacteria;c__Gammaproteobacteria;o__Enterobacterales;f__Enterobacteriaceae;g__Escherichia-Shigella	0	0	0	0	0	0	0	0	0	0	0	0	0	0	0	0	0	0	0	0	0	0	0	0	0	0	0	0	0	0	0	0	0	0	0	0	0	0	0	0	0	0	0	0	0	0	0	0	0
d__Bacteria;p__Proteobacteria;c__Gammaproteobacteria;o__Enterobacterales;f__Erwiniaceae;Other	0	0	0	0	0	0	0	0	0	0	0	0	0	0	0	0	0	0	0	0	0	0	0	0	0	0	0	0	0	0	0	0.017513134851138354	0	0	0	0	0	0	0	0	0	0	0	0	0	0	0	0	0
d__Bacteria;p__Proteobacteria;c__Gammaproteobacteria;o__Enterobacterales;f__Erwiniaceae;g__Pantoea	0	0	0	0	0	0	0	0	0	0	0	0	0	0	0	0	0	0	0	0	0	0	0	0	0	0	0	0	0	0	0	0	0	0	0	0	0	0	0	0	0	0	0	0	0	0	0	0	0
d__Bacteria;p__Proteobacteria;c__Gammaproteobacteria;o__Enterobacterales;f__Idiomarinaceae;g__Idiomarina	0	0	0	0	0	0	0	0	0	0	0	0	0	0	0	0	0	0	0	0	0	0	0	0	0	0	0	0	0	0	0	0	0	0	0	0	0	0	0	0	0	0	0	0	0	0	0	0	0
d__Bacteria;p__Proteobacteria;c__Gammaproteobacteria;o__Enterobacterales;f__Pasteurellaceae;Other	0	0	0	0	0	0	0	0	0	0	0	0	0	0	0	0	0	0	0	0	0	0	0	0	0	0	0	0	0	0	0	0	0	0	0	0	0	0	0	0	0	0	0	0	0	0	0	0	0
d__Bacteria;p__Proteobacteria;c__Gammaproteobacteria;o__Enterobacterales;f__Yersiniaceae;g__Serratia	0	0	0	0	0	0	0	0	0	0	0	0	0	0.00700525	0	0	0	0	0	0	0	0	0	0	0	0	0	0	0	0	0	0	0	0	0	0	0	0	0	0	0	0	0	0	0	0	0	0	0
d__Bacteria;p__Proteobacteria;c__Gammaproteobacteria;o__Gammaproteobacteria_Incertae_Sedis;f__Unknown_Family;Other	0	0	0	0	0	0	0	0	0	0	0	0	0	0	0	0	0	0	0	0	0	0	0	0	0	0	0	0	0	0	0	0	0	0	0	0	0	0	0	0	0	0	0	0	0	0	0	0	0
d__Bacteria;p__Proteobacteria;c__Gammaproteobacteria;o__Gammaproteobacteria_Incertae_Sedis;f__Unknown_Family;g__Acidibacter	0	0	0	0	0	0	0	0	0	0.030648	0	0	0	0.021015761821366025	0	0.0227671	0	0	0	0.00262697	0.0061296	0.00262697	0.021015761821366025	0	0.000875657	0.00175131	0.00875657	0	0.0227671	0	0.0271454	0	0	0.0148862	0	0	0	0	0	0.0113835	0	0	0	0.00788091	0	0	0	0.00350263	0
d__Bacteria;p__Proteobacteria;c__Gammaproteobacteria;o__Gammaproteobacteria_Incertae_Sedis;f__Unknown_Family;g__Candidatus_Berkiella	0	0	0	0	0	0	0	0	0	0	0	0	0	0	0	0	0	0	0	0	0.000875657	0	0	0	0	0	0	0	0	0	0	0	0	0	0	0	0	0	0	0	0	0	0	0	0	0	0	0	0
d__Bacteria;p__Proteobacteria;c__Gammaproteobacteria;o__Gammaproteobacteria_Incertae_Sedis;f__Unknown_Family;g__Candidatus_Ovatusbacter	0	0	0	0	0	0	0	0	0	0	0	0	0	0	0	0	0	0	0	0.000875657	0	0	0.00175131	0	0	0	0	0	0	0	0	0	0.00175131	0	0	0	0	0.00175131	0	0	0	0.000875657	0	0	0	0	0	0	0
d__Bacteria;p__Proteobacteria;c__Gammaproteobacteria;o__Gammaproteobacteria_Incertae_Sedis;f__Unknown_Family;g__Unknown_Family	0	0	0	0	0	0	0	0	0	0	0	0	0	0	0	0	0	0	0	0	0	0	0	0	0	0	0	0	0	0	0	0	0.000875657	0	0	0	0	0	0	0	0	0	0	0	0	0	0	0	0
d__Bacteria;p__Proteobacteria;c__Gammaproteobacteria;o__Gammaproteobacteria_Incertae_Sedis;f__Unknown_Family;g__uncultured	0	0	0	0	0	0	0	0	0	0	0	0	0	0	0	0	0	0	0	0	0	0	0	0	0	0	0	0	0	0	0	0	0	0	0	0	0	0	0	0	0	0	0	0	0	0	0	0	0
d__Bacteria;p__Proteobacteria;c__Gammaproteobacteria;o__Granulosicoccales;f__uncultured;g__uncultured	0	0	0	0	0	0	0	0	0	0	0	0	0	0	0	0	0	0	0	0	0	0	0	0	0	0	0	0	0	0	0	0	0	0	0	0	0	0	0	0	0	0	0	0	0	0	0	0	0
d__Bacteria;p__Proteobacteria;c__Gammaproteobacteria;o__JG36-TzT-191;f__JG36-TzT-191;g__JG36-TzT-191	0	0	0	0	0	0	0	0	0	0	0	0	0	0	0	0	0	0	0	0	0	0	0	0	0	0	0	0	0	0	0	0	0	0	0	0	0	0	0	0	0	0	0	0	0	0	0	0	0
d__Bacteria;p__Proteobacteria;c__Gammaproteobacteria;o__JTB23;f__JTB23;g__JTB23	0	0	0	0	0	0	0	0	0	0	0	0	0	0	0	0	0	0	0	0	0	0	0	0	0	0	0	0	0	0	0	0	0	0	0	0	0	0	0	0	0	0	0	0	0	0	0	0	0
d__Bacteria;p__Proteobacteria;c__Gammaproteobacteria;o__KF-JG30-C25;f__KF-JG30-C25;g__KF-JG30-C25	0	0	0	0	0	0	0	0	0	0	0	0	0	0	0	0	0	0	0	0	0	0	0	0	0	0	0	0	0	0	0	0	0	0	0	0	0	0	0	0	0	0	0	0	0	0	0	0	0
d__Bacteria;p__Proteobacteria;c__Gammaproteobacteria;o__Legionellales;f__Legionellaceae;g__Legionella	0.00350263	0	0	0	0	0	0	0	0	0	0	0	0	0	0.00262697	0	0.0061296	0	0	0.000875657	0.000875657	0.00175131	0.00175131	0.00350263	0	0	0	0.00175131	0	0	0.00525394	0.010507880910683012	0	0	0	0	0	0	0	0.00175131	0.00437828	0	0.00175131	0	0	0	0	0.000875657	0.000875657
d__Bacteria;p__Proteobacteria;c__Gammaproteobacteria;o__Methylococcales;f__Methylococcaceae;g__Methylocaldum	0	0	0	0	0	0	0	0	0	0	0	0	0	0	0	0	0	0	0	0	0	0	0	0	0.00175131	0	0	0	0	0	0	0	0	0	0	0	0	0	0	0	0	0	0	0.000875657	0	0	0	0	0
d__Bacteria;p__Proteobacteria;c__Gammaproteobacteria;o__Methylococcales;f__Methylomonadaceae;Other	0	0	0	0	0	0	0	0	0	0	0	0	0.0157618	0	0	0	0	0	0	0	0	0	0	0	0	0	0	0	0	0	0	0	0	0	0	0	0	0	0	0	0	0	0	0	0	0	0	0	0
d__Bacteria;p__Proteobacteria;c__Gammaproteobacteria;o__Nitrosococcales;f__Nitrosococcaceae;g__SZB85	0	0	0	0	0	0	0	0	0	0	0	0	0	0	0	0	0	0	0	0	0	0	0	0	0	0	0	0	0	0	0	0	0	0	0	0	0	0	0	0	0	0	0	0	0	0	0	0	0
d__Bacteria;p__Proteobacteria;c__Gammaproteobacteria;o__Nitrosococcales;f__Nitrosococcaceae;g__wb1-P19	0	0	0	0.0297723	0	0.00700525	0	0	0	0	0	0	0	0	0	0	0.00175131	0	0	0	0	0	0	0	0	0	0	0	0	0	0	0	0	0	0	0	0	0	0	0	0	0	0	0	0	0	0	0	0
d__Bacteria;p__Proteobacteria;c__Gammaproteobacteria;o__PLTA13;f__PLTA13;g__PLTA13	0	0	0	0	0	0.042907180385288964	0	0	0	0	0	0	0	0	0	0	0	0	0	0.00525394	0	0	0	0	0	0	0	0	0	0	0	0	0	0	0	0	0	0	0	0	0	0	0	0	0	0	0	0	0
d__Bacteria;p__Proteobacteria;c__Gammaproteobacteria;o__Pseudomonadales;Other;Other	0	0	0	0	0	0	0	0	0	0	0	0	0	0	0	0	0.000875657	0	0	0	0	0	0	0	0.00963222	0	0	0	0	0	0	0	0	0	0	0	0	0	0	0	0	0	0	0	0	0	0	0	0
d__Bacteria;p__Proteobacteria;c__Gammaproteobacteria;o__Pseudomonadales;f__211ds20;g__211ds20	0	0	0	0	0	0	0	0	0	0	0	0	0	0	0	0	0	0	0	0	0	0	0	0	0	0	0	0	0	0	0	0	0	0	0	0	0	0	0	0	0	0	0	0	0.000875657	0	0	0	0
d__Bacteria;p__Proteobacteria;c__Gammaproteobacteria;o__Pseudomonadales;f__Cellvibrionaceae;Other	0	0	0	0	0	0	0	0	0	0	0	0	0	0	0	0	0	0	0	0	0	0	0	0	0	0	0	0	0	0	0	0	0	0	0	0	0	0	0	0	0	0	0	0	0	0	0	0	0
d__Bacteria;p__Proteobacteria;c__Gammaproteobacteria;o__Pseudomonadales;f__Cellvibrionaceae;g__Cellvibrio	0	0	0	0	0	0	0	0	0	0	0	0.0183888	0	0	0.00175131	0	0	0	0	0	0	0	0	0	0	0	0	0	0	0	0	0.00262697	0	0	0	0	0	0	0	0	0	0	0	0	0	0	0	0	0
d__Bacteria;p__Proteobacteria;c__Gammaproteobacteria;o__Pseudomonadales;f__Cellvibrionaceae;g__uncultured	0	0	0	0	0	0	0	0	0	0	0	0	0	0	0	0	0	0	0	0	0	0	0	0	0	0	0	0	0	0	0	0	0	0	0	0	0	0	0	0	0	0	0	0	0	0	0	0	0
d__Bacteria;p__Proteobacteria;c__Gammaproteobacteria;o__Pseudomonadales;f__Halieaceae;Other	0	0	0	0	0	0	0	0	0	0	0	0	0	0	0	0	0	0	0	0	0	0	0	0	0	0	0	0	0	0	0	0.00350263	0	0	0	0	0	0	0	0	0	0	0	0	0	0	0	0	0
d__Bacteria;p__Proteobacteria;c__Gammaproteobacteria;o__Pseudomonadales;f__Halieaceae;g__OM60(NOR5)_clade	0	0	0	0	0	0	0	0	0	0	0	0	0	0	0	0	0	0	0	0	0	0	0	0	0	0	0	0.000875657	0	0	0	0	0	0	0	0	0	0	0	0	0	0	0	0	0	0	0	0	0
d__Bacteria;p__Proteobacteria;c__Gammaproteobacteria;o__Pseudomonadales;f__Halomonadaceae;g__Halomonas	0	0	0	0	0	0	0	0	0	0	0	0	0	0	0	0	0	0	0	0	0	0	0	0	0	0	0	0	0	0	0	0	0	0	0	0	0	0	0	0	0	0	0	0	0	0	0	0	0
d__Bacteria;p__Proteobacteria;c__Gammaproteobacteria;o__Pseudomonadales;f__Halomonadaceae;g__uncultured	0	0	0	0	0	0	0	0	0	0	0	0	0	0	0	0	0	0	0	0	0	0	0	0	0	0	0	0	0	0	0	0	0	0	0	0	0	0	0	0	0	0	0	0	0	0	0	0	0
d__Bacteria;p__Proteobacteria;c__Gammaproteobacteria;o__Pseudomonadales;f__KI89A_clade;g__KI89A_clade	0	0	0	0	0	0	0	0	0	0	0	0	0	0	0	0	0	0	0	0	0	0	0	0	0	0	0	0	0	0	0	0	0	0	0	0	0	0	0	0	0	0	0	0	0	0	0	0	0
d__Bacteria;p__Proteobacteria;c__Gammaproteobacteria;o__Pseudomonadales;f__Marinobacteraceae;g__Marinobacter	0	0	0	0	0	0	0	0	0	0	0	0	0	0	0	0	0	0	0	0	0	0	0	0	0	0	0	0	0	0	0	0	0	0	0	0	0	0	0	0	0	0	0	0	0	0	0	0	0
d__Bacteria;p__Proteobacteria;c__Gammaproteobacteria;o__Pseudomonadales;f__Moraxellaceae;g__Acinetobacter	0	0	0	0	0	0	0	0	0	0	0	0	0	0	0	0	0	0	0	0	0	0	0	0	0	0	0	0	0	0	0	0	0	0	0	0	0	0	0	0	0	0	0	0	0	0	0	0	0
d__Bacteria;p__Proteobacteria;c__Gammaproteobacteria;o__Pseudomonadales;f__Moraxellaceae;g__Enhydrobacter	0	0	0	0	0	0	0	0	0	0	0	0	0	0	0	0	0	0	0	0	0	0	0	0	0	0	0	0	0	0	0	0	0	0	0	0	0	0	0	0	0	0	0	0	0	0	0	0	0
d__Bacteria;p__Proteobacteria;c__Gammaproteobacteria;o__Pseudomonadales;f__Moraxellaceae;g__Psychrobacter	0	0	0	0	0	0	0	0	0	0	0	0	0	0	0	0	0	0	0	0	0	0	0	0	0	0	0	0	0	0	0	0	0	0	0	0	0	0	0	0	0	0	0	0	0	0	0	0	0
d__Bacteria;p__Proteobacteria;c__Gammaproteobacteria;o__Pseudomonadales;f__Moraxellaceae;g__uncultured	0	0	0	0	0	0	0	0	0	0	0	0	0	0	0	0	0	0	0	0	0	0	0	0	0	0	0	0	0	0	0	0	0	0	0	0	0	0	0	0	0	0	0	0	0	0	0	0	0
d__Bacteria;p__Proteobacteria;c__Gammaproteobacteria;o__Pseudomonadales;f__Pseudohongiellaceae;g__BIyi10	0	0	0	0	0	0	0	0	0	0	0	0	0	0	0	0	0	0	0.00875657	0	0	0	0	0	0	0	0	0	0	0	0	0	0	0	0	0	0	0	0	0	0	0	0	0	0	0	0	0	0
d__Bacteria;p__Proteobacteria;c__Gammaproteobacteria;o__Pseudomonadales;f__Pseudohongiellaceae;g__Pseudohongiella	0	0	0	0	0	0	0	0	0	0	0	0	0	0	0	0	0	0	0	0	0	0	0	0	0	0	0	0	0	0	0	0	0	0	0	0	0	0	0	0	0	0	0	0	0	0	0	0	0
d__Bacteria;p__Proteobacteria;c__Gammaproteobacteria;o__Pseudomonadales;f__Pseudomonadaceae;Other	0	0	0	0	0	0	0	0	0	0	0	0	0	0	0	0	0	0	0	0	0	0	0	0	0	0	0	0	0	0	0	0	0	0	0	0	0	0	0	0	0	0	0	0	0	0	0	0	0
d__Bacteria;p__Proteobacteria;c__Gammaproteobacteria;o__Pseudomonadales;f__Pseudomonadaceae;g__Pseudomonas	0	0	0	0	0.10157618213660245	0	0	0	0	0	0	0	0	0.012259194395796848	0.010507880910683012	0	0.0148862	0	0	0	0	0	0.000875657	0	0.000875657	0	0	0	0.00875657	0	0.00788091	0.0061296	0	0	0	0	0	0	0	0	0	0	0	0	0	0	0	0	0.021891418563922942
d__Bacteria;p__Proteobacteria;c__Gammaproteobacteria;o__Pseudomonadales;f__Pseudomonadales;g__Pseudomonadales	0	0	0	0	0	0	0	0	0	0	0	0	0	0	0	0	0	0	0	0	0	0	0	0	0	0	0	0	0	0	0	0	0	0	0	0	0	0	0	0	0	0	0	0	0	0	0	0	0
d__Bacteria;p__Proteobacteria;c__Gammaproteobacteria;o__R7C24;f__R7C24;g__R7C24	0	0	0	0	0	0	0	0	0	0	0	0	0	0	0	0	0	0	0	0	0	0	0	0	0.00262697	0	0	0	0	0	0	0	0	0	0	0	0	0	0	0	0	0	0	0	0	0	0	0	0.010507880910683012
d__Bacteria;p__Proteobacteria;c__Gammaproteobacteria;o__Salinisphaerales;f__Solimonadaceae;Other	0	0	0	0	0	0	0	0	0	0	0	0	0	0	0	0	0	0	0	0	0	0	0	0	0	0	0	0	0	0	0	0	0	0	0	0	0	0	0	0	0	0	0	0	0	0	0	0	0
d__Bacteria;p__Proteobacteria;c__Gammaproteobacteria;o__Salinisphaerales;f__Solimonadaceae;g__Alkanibacter	0	0	0	0	0	0	0	0	0	0	0	0	0	0	0	0	0	0	0	0	0	0	0	0	0	0	0	0	0	0	0	0	0	0	0	0	0	0	0	0	0	0	0	0	0	0	0	0	0
d__Bacteria;p__Proteobacteria;c__Gammaproteobacteria;o__Salinisphaerales;f__Solimonadaceae;g__Hydrocarboniphaga	0	0	0	0	0	0	0	0	0	0	0	0	0	0	0	0	0	0	0	0	0	0	0	0	0	0	0	0	0	0	0	0	0	0	0	0	0	0	0	0	0	0	0	0	0	0	0	0	0
d__Bacteria;p__Proteobacteria;c__Gammaproteobacteria;o__Salinisphaerales;f__Solimonadaceae;g__Panacagrimonas	0	0	0	0	0	0	0	0	0	0	0	0	0	0	0	0	0	0	0	0	0	0	0	0	0	0	0	0	0	0	0	0	0	0	0	0	0	0	0	0	0	0	0	0	0	0	0	0	0
d__Bacteria;p__Proteobacteria;c__Gammaproteobacteria;o__Salinisphaerales;f__Solimonadaceae;g__Polycyclovorans	0	0	0	0	0	0	0	0	0.00437828	0	0	0	0.000875657	0.00262697	0	0	0	0	0	0	0.00175131	0	0	0	0	0	0	0	0	0	0	0	0	0	0	0	0	0	0	0.0061296	0	0	0	0	0	0	0	0	0
d__Bacteria;p__Proteobacteria;c__Gammaproteobacteria;o__Salinisphaerales;f__Solimonadaceae;g__Solimonadaceae	0	0	0	0	0	0	0	0	0	0	0	0	0	0	0	0	0	0	0	0	0	0	0	0	0	0	0	0	0	0	0	0	0	0	0	0	0	0	0	0	0	0	0	0	0	0	0	0	0
d__Bacteria;p__Proteobacteria;c__Gammaproteobacteria;o__Salinisphaerales;f__Solimonadaceae;g__Solimonas	0	0	0	0	0	0	0	0	0	0	0	0	0	0	0	0	0	0	0	0	0	0	0	0	0	0	0	0	0	0	0	0	0	0	0	0	0	0	0	0	0	0	0	0	0	0	0	0	0
d__Bacteria;p__Proteobacteria;c__Gammaproteobacteria;o__Salinisphaerales;f__Solimonadaceae;g__uncultured	0	0	0	0	0	0	0	0	0	0	0	0	0	0	0	0	0	0	0	0	0	0	0	0	0	0	0	0	0	0	0	0	0	0	0	0	0	0	0	0	0	0	0	0	0	0	0	0	0
d__Bacteria;p__Proteobacteria;c__Gammaproteobacteria;o__Steroidobacterales;f__Steroidobacteraceae;Other	0	0	0	0	0	0	0	0	0	0	0	0.028896672504378284	0	0	0	0	0	0	0	0	0	0	0	0	0	0	0	0	0.028021015761821366	0	0	0	0	0	0	0	0	0.00700525	0	0	0	0	0	0	0	0	0	0	0
d__Bacteria;p__Proteobacteria;c__Gammaproteobacteria;o__Steroidobacterales;f__Steroidobacteraceae;g__Steroidobacter	0	0	0	0	0.056042	0	0	0.0569177	0	0	0	0	0.00788091	0	0	0	0	0	0.00875657	0	0	0.00437828	0.00875657	0	0.013134851138353765	0	0.0157618	0.0061296	0.00700525	0.021891418563922942	0	0	0	0	0.013134851138353765	0.00437828	0	0	0	0	0	0.00175131	0	0.0183888	0	0	0	0	0
d__Bacteria;p__Proteobacteria;c__Gammaproteobacteria;o__Steroidobacterales;f__Steroidobacteraceae;g__uncultured	0	0	0	0.033275	0	0	0	0	0	0	0	0	0	0	0	0	0	0	0	0	0	0	0	0	0	0	0	0	0	0	0	0	0.0148862	0	0	0	0	0	0	0.00788091	0	0	0	0	0	0	0	0.000875657	0
d__Bacteria;p__Proteobacteria;c__Gammaproteobacteria;o__Steroidobacterales;f__Woeseiaceae;g__JTB255_marine_benthic_group	0	0	0	0	0	0	0	0	0	0	0	0	0	0	0	0	0	0	0	0	0	0	0	0	0	0	0	0	0	0	0	0	0	0	0	0	0	0	0	0	0	0	0	0	0	0	0	0	0
d__Bacteria;p__Proteobacteria;c__Gammaproteobacteria;o__Steroidobacterales;f__Woeseiaceae;g__Woeseia	0	0	0	0	0	0	0	0	0	0	0	0	0	0	0	0	0	0	0	0	0	0	0	0	0	0	0	0	0	0	0	0	0	0	0	0	0	0	0	0	0	0	0	0	0	0	0	0	0
d__Bacteria;p__Proteobacteria;c__Gammaproteobacteria;o__WD260;f__WD260;g__WD260	0	0	0	0	0	0	0	0	0	0	0	0	0	0	0	0	0	0	0	0	0	0	0	0	0	0	0	0	0	0	0	0	0	0	0	0	0	0	0	0	0	0	0	0	0	0	0	0	0
d__Bacteria;p__Proteobacteria;c__Gammaproteobacteria;o__Xanthomonadales;Other;Other	0	0	0	0	0	0	0	0	0	0	0	0	0	0	0	0	0	0	0	0	0	0	0	0	0	0	0	0	0	0	0	0	0	0	0	0	0	0	0	0	0	0	0	0	0	0	0	0	0
d__Bacteria;p__Proteobacteria;c__Gammaproteobacteria;o__Xanthomonadales;f__Rhodanobacteraceae;Other	0	0	0	0	0	0	0	0	0	0	0	0	0	0	0	0	0	0	0	0	0	0	0	0	0	0	0	0	0	0	0	0	0.0061296	0	0	0	0	0	0	0	0	0	0	0	0	0	0	0	0
d__Bacteria;p__Proteobacteria;c__Gammaproteobacteria;o__Xanthomonadales;f__Rhodanobacteraceae;g__Ahniella	0	0	0.00788091	0	0	0	0	0	0	0	0	0	0	0	0	0	0	0	0	0.00175131	0	0	0.00437828	0	0	0	0	0	0.00437828	0	0	0	0	0	0	0	0	0	0	0	0	0	0	0	0	0	0	0	0
d__Bacteria;p__Proteobacteria;c__Gammaproteobacteria;o__Xanthomonadales;f__Rhodanobacteraceae;g__Chiayiivirga	0	0	0	0	0	0	0	0	0	0	0	0	0	0	0	0	0	0	0	0	0	0	0	0	0	0	0	0	0	0	0	0	0	0	0	0	0	0	0	0	0	0	0	0	0	0	0	0	0
d__Bacteria;p__Proteobacteria;c__Gammaproteobacteria;o__Xanthomonadales;f__Rhodanobacteraceae;g__Chujaibacter	0	0	0	0	0	0	0	0	0	0	0	0	0	0	0	0	0	0	0	0	0	0	0	0	0	0	0	0	0	0	0	0	0	0	0	0	0	0	0	0	0	0	0	0	0	0	0	0	0
d__Bacteria;p__Proteobacteria;c__Gammaproteobacteria;o__Xanthomonadales;f__Rhodanobacteraceae;g__Dokdonella	0	0	0	0	0	0	0	0	0	0	0	0	0	0	0	0	0	0	0	0	0	0	0	0	0	0	0	0	0	0	0	0	0	0	0	0	0	0	0	0	0	0	0	0	0	0	0	0	0
d__Bacteria;p__Proteobacteria;c__Gammaproteobacteria;o__Xanthomonadales;f__Rhodanobacteraceae;g__Dyella	0	0	0	0	0	0	0	0	0	0	0	0	0	0	0	0	0	0	0	0	0	0	0	0	0	0	0	0.00700525	0	0	0	0	0	0	0	0	0	0	0	0	0	0	0	0	0	0	0	0	0
d__Bacteria;p__Proteobacteria;c__Gammaproteobacteria;o__Xanthomonadales;f__Rhodanobacteraceae;g__Luteibacter	0	0	0	0	0	0	0	0	0	0	0	0	0	0	0	0	0.000875657	0	0	0	0	0	0	0	0	0	0	0	0	0	0	0	0	0	0	0	0	0	0	0	0	0	0	0	0	0	0	0	0
d__Bacteria;p__Proteobacteria;c__Gammaproteobacteria;o__Xanthomonadales;f__Rhodanobacteraceae;g__Mizugakiibacter	0	0	0	0	0	0	0	0	0	0	0	0	0	0	0	0	0	0	0	0	0	0	0	0	0	0	0	0	0	0	0	0	0	0	0	0	0	0	0	0	0	0	0	0	0	0	0	0	0
d__Bacteria;p__Proteobacteria;c__Gammaproteobacteria;o__Xanthomonadales;f__Rhodanobacteraceae;g__Rhodanobacter	0	0	0	0	0	0	0	0	0	0	0	0	0	0	0	0	0	0	0	0	0	0	0	0	0	0	0	0	0	0	0	0	0	0	0	0	0	0	0	0	0	0	0	0	0	0	0	0.017513134851138354	0
d__Bacteria;p__Proteobacteria;c__Gammaproteobacteria;o__Xanthomonadales;f__Rhodanobacteraceae;g__Rudaea	0	0	0	0	0	0	0	0	0	0	0	0	0	0	0	0	0	0	0	0	0	0	0	0	0	0	0	0	0	0	0	0	0	0	0	0	0	0	0	0	0	0	0	0	0	0	0	0	0
d__Bacteria;p__Proteobacteria;c__Gammaproteobacteria;o__Xanthomonadales;f__Rhodanobacteraceae;g__uncultured	0	0	0	0	0	0	0	0	0	0	0	0	0	0	0	0	0	0	0	0	0	0	0	0	0.00525394	0	0	0	0	0	0	0	0	0.00262697	0	0	0	0	0	0	0	0	0	0	0	0	0	0	0.00437828
d__Bacteria;p__Proteobacteria;c__Gammaproteobacteria;o__Xanthomonadales;f__Xanthomonadaceae;Other	0	0	0	0	0	0	0	0	0	0	0	0.10070052539404553	0	0	0	0.010507880910683012	0	0	0	0	0	0.0148862	0	0	0	0	0	0.012259194395796848	0.00175131	0	0	0	0	0	0	0	0	0	0	0	0	0	0	0	0	0	0	0	0
d__Bacteria;p__Proteobacteria;c__Gammaproteobacteria;o__Xanthomonadales;f__Xanthomonadaceae;g__Arenimonas	0	0	0	0	0	0	0	0	0	0	0	0	0.00700525	0	0.00437828	0	0.00525394	0	0	0	0	0	0	0	0	0	0	0	0	0	0	0	0	0	0	0	0	0	0	0	0	0	0	0	0	0	0	0	0
d__Bacteria;p__Proteobacteria;c__Gammaproteobacteria;o__Xanthomonadales;f__Xanthomonadaceae;g__Luteimonas	0	0	0	0	0	0	0	0	0	0	0	0	0	0	0	0	0	0	0	0	0	0	0	0	0	0	0	0	0	0	0	0	0	0	0	0	0	0	0	0	0	0	0	0	0	0	0	0	0
d__Bacteria;p__Proteobacteria;c__Gammaproteobacteria;o__Xanthomonadales;f__Xanthomonadaceae;g__Lysobacter	0	0	0	0	0	0	0	0	0.00963222	0	0	0	0	0	0	0	0.000875657	0	0	0	0	0	0.017513134851138354	0	0	0	0	0	0.0061296	0	0	0	0	0	0	0	0	0	0	0	0	0	0	0	0	0	0	0	0
d__Bacteria;p__Proteobacteria;c__Gammaproteobacteria;o__Xanthomonadales;f__Xanthomonadaceae;g__Pseudoxanthomonas	0	0	0	0	0	0	0	0	0	0	0	0	0	0	0	0	0	0	0	0	0	0.00262697	0	0	0	0	0	0	0	0	0	0	0	0	0	0	0	0	0	0	0	0	0	0	0	0	0	0	0
d__Bacteria;p__Proteobacteria;c__Gammaproteobacteria;o__Xanthomonadales;f__Xanthomonadaceae;g__Stenotrophomonas	0	0	0	0	0.030648	0	0	0	0.00437828	0	0	0	0	0	0	0	0	0	0	0	0	0	0	0	0	0	0	0	0	0.010507880910683012	0	0	0	0	0	0	0	0	0	0	0	0	0	0	0	0	0	0	0
d__Bacteria;p__Proteobacteria;c__Gammaproteobacteria;o__Xanthomonadales;f__Xanthomonadaceae;g__Thermomonas	0	0	0	0	0	0	0	0	0	0	0	0	0	0	0	0	0	0	0	0	0	0	0	0	0	0	0	0	0	0	0	0	0	0	0	0	0	0	0	0	0	0	0	0	0	0	0	0	0
d__Bacteria;p__Proteobacteria;c__Gammaproteobacteria;o__uncultured;f__uncultured;g__uncultured	0	0	0	0	0	0	0	0	0	0	0	0	0	0	0	0	0	0	0	0	0	0	0	0	0	0	0	0	0	0	0	0	0	0	0	0	0	0	0	0	0	0	0	0	0	0	0	0	0
d__Bacteria;p__RCP2-54;c__RCP2-54;o__RCP2-54;f__RCP2-54;g__RCP2-54	0	0	0	0	0	0	0	0	0	0	0	0	0	0.024518388791593695	0.00262697	0	0.00525394	0	0	0	0	0	0	0	0	0	0	0	0	0	0.0271454	0	0	0	0	0	0	0	0	0	0	0	0	0	0	0	0	0	0
d__Bacteria;p__SAR324_clade(Marine_group_B);c__SAR324_clade(Marine_group_B);o__SAR324_clade(Marine_group_B);f__SAR324_clade(Marine_group_B);g__SAR324_clade(Marine_group_B)	0	0	0	0	0	0	0	0	0	0	0	0	0	0	0.00262697	0	0	0	0	0	0	0.00437828	0	0	0.00350263	0	0	0	0	0	0	0	0	0	0	0	0	0	0	0	0	0	0	0	0	0	0	0	0
d__Bacteria;p__Spirochaetota;c__MVP-15;o__MVP-15;f__MVP-15;g__MVP-15	0	0	0	0	0	0	0	0	0	0	0	0	0	0	0	0	0	0	0	0	0	0	0	0	0	0	0	0	0	0	0	0	0	0	0	0	0	0	0	0	0	0	0	0	0	0	0	0	0
d__Bacteria;p__Sumerlaeota;c__Sumerlaeia;o__Sumerlaeales;f__Sumerlaeaceae;g__Sumerlaea	0	0	0	0	0	0	0	0	0	0	0	0	0.0061296	0	0	0	0	0	0	0	0	0	0	0	0.00350263	0	0	0.00262697	0	0	0	0	0	0	0	0	0	0.00175131	0	0	0.00262697	0	0	0.00175131	0	0	0	0	0
d__Bacteria;p__Synergistota;c__Synergistia;o__Synergistales;f__Synergistaceae;g__Cloacibacillus	0	0	0	0	0	0	0	0	0	0	0	0	0	0	0	0	0	0	0	0	0	0	0	0	0	0	0	0	0	0	0	0	0	0	0	0	0	0	0	0	0	0	0	0	0	0	0	0	0
d__Bacteria;p__TX1A-33;c__TX1A-33;o__TX1A-33;f__TX1A-33;g__TX1A-33	0	0	0	0	0	0	0	0	0	0	0	0	0	0	0	0	0	0	0	0	0	0	0	0	0	0	0	0	0	0	0	0	0	0	0	0	0	0	0	0	0	0	0	0.000875657	0	0	0	0	0
d__Bacteria;p__Verrucomicrobiota;c__Chlamydiae;o__Chlamydiales;Other;Other	0	0	0	0	0	0	0	0	0	0	0	0	0	0	0	0	0	0	0	0	0	0	0	0.000875657	0	0	0	0	0	0	0	0	0	0	0	0	0	0	0	0	0	0	0	0.000875657	0	0	0	0	0
d__Bacteria;p__Verrucomicrobiota;c__Chlamydiae;o__Chlamydiales;f__Chlamydiaceae;g__Chlamydiaceae	0	0	0	0	0	0	0	0	0	0	0	0	0	0	0	0	0	0	0	0	0	0	0	0	0	0	0.000875657	0	0	0	0	0	0	0	0	0	0	0	0	0	0	0	0	0	0	0	0	0	0
d__Bacteria;p__Verrucomicrobiota;c__Chlamydiae;o__Chlamydiales;f__Chlamydiaceae;g__uncultured	0	0	0	0	0	0	0	0	0	0	0	0	0	0	0	0	0	0	0	0	0	0	0	0	0	0	0	0	0	0	0	0	0	0	0	0	0	0	0	0	0	0	0	0	0	0	0	0	0
d__Bacteria;p__Verrucomicrobiota;c__Chlamydiae;o__Chlamydiales;f__Criblamydiaceae;g__Criblamydiaceae	0	0	0	0	0	0	0	0	0	0	0	0	0	0	0	0	0	0	0	0	0	0	0	0	0	0	0	0	0	0	0	0	0	0	0	0	0	0	0	0	0	0	0	0	0	0	0	0	0
d__Bacteria;p__Verrucomicrobiota;c__Chlamydiae;o__Chlamydiales;f__Criblamydiaceae;g__Estrella	0	0	0	0	0	0	0	0	0	0	0	0	0	0	0	0	0	0	0	0	0	0	0	0	0	0	0	0	0	0	0	0	0	0	0	0	0	0	0	0	0	0	0	0.000875657	0	0	0	0	0
d__Bacteria;p__Verrucomicrobiota;c__Chlamydiae;o__Chlamydiales;f__Parachlamydiaceae;Other	0	0	0	0	0	0	0	0	0	0	0	0	0	0	0	0	0	0	0	0.00175131	0.00262697	0	0	0	0	0	0	0	0	0.00175131	0.00175131	0.00437828	0	0.00175131	0	0	0	0.00175131	0	0	0	0	0.00350263	0	0	0	0.000875657	0	0.00175131
d__Bacteria;p__Verrucomicrobiota;c__Chlamydiae;o__Chlamydiales;f__Parachlamydiaceae;g__Candidatus_Mesochlamydia	0	0	0	0	0	0	0	0	0	0	0	0	0	0	0	0	0	0	0	0	0	0	0	0	0	0	0	0	0	0	0	0	0	0	0	0	0	0	0	0	0	0	0	0	0	0	0	0	0
d__Bacteria;p__Verrucomicrobiota;c__Chlamydiae;o__Chlamydiales;f__Parachlamydiaceae;g__Candidatus_Metachlamydia	0	0	0	0	0	0	0	0	0	0	0	0	0	0	0	0	0.00788091	0	0	0	0	0.00437828	0	0	0	0	0	0	0	0	0	0	0	0	0	0	0	0	0	0	0	0	0	0	0	0	0	0	0
d__Bacteria;p__Verrucomicrobiota;c__Chlamydiae;o__Chlamydiales;f__Parachlamydiaceae;g__Candidatus_Protochlamydia	0	0	0	0	0	0	0	0	0	0	0	0	0	0	0	0	0	0	0.0061296	0	0	0	0.00525394	0.00350263	0.000875657	0	0	0.00350263	0	0	0	0	0	0	0	0	0.000875657	0	0	0	0.00175131	0	0	0	0	0	0.00788091	0	0
d__Bacteria;p__Verrucomicrobiota;c__Chlamydiae;o__Chlamydiales;f__Parachlamydiaceae;g__Neochlamydia	0	0	0	0	0	0	0	0	0	0	0	0	0	0	0	0	0	0	0	0	0	0	0	0	0	0	0	0	0	0	0	0	0	0	0	0	0	0	0	0	0	0	0	0.000875657	0	0	0	0	0
d__Bacteria;p__Verrucomicrobiota;c__Chlamydiae;o__Chlamydiales;f__Parachlamydiaceae;g__Parachlamydia	0	0	0	0	0	0	0	0	0	0	0	0	0	0	0	0	0	0	0	0	0	0	0	0	0	0	0	0	0	0	0	0	0	0	0	0	0	0	0	0	0	0	0	0	0	0	0	0	0
d__Bacteria;p__Verrucomicrobiota;c__Chlamydiae;o__Chlamydiales;f__Parachlamydiaceae;g__uncultured	0	0	0	0	0	0	0	0	0	0	0	0	0	0	0	0	0	0	0	0	0	0	0	0	0	0	0	0	0.00700525	0	0	0	0	0.00175131	0	0	0	0	0	0	0	0	0	0	0	0	0	0.00262697	0
d__Bacteria;p__Verrucomicrobiota;c__Chlamydiae;o__Chlamydiales;f__Simkaniaceae;Other	0	0	0	0	0	0	0	0	0	0	0	0	0	0	0	0	0	0	0	0	0	0	0	0	0	0	0	0	0	0.00437828	0	0	0	0	0	0	0	0	0	0	0	0	0	0	0	0	0	0	0
d__Bacteria;p__Verrucomicrobiota;c__Chlamydiae;o__Chlamydiales;f__Simkaniaceae;g__Candidatus_Rhabdochlamydia	0	0	0	0	0	0	0	0	0	0	0	0	0	0	0	0	0	0	0	0	0	0	0	0	0	0	0	0	0	0	0	0	0	0	0	0	0	0	0	0	0	0	0	0	0	0	0	0	0
d__Bacteria;p__Verrucomicrobiota;c__Chlamydiae;o__Chlamydiales;f__Simkaniaceae;g__uncultured	0	0	0	0	0	0	0	0	0	0	0	0	0	0	0	0	0	0	0	0	0	0	0	0	0	0	0	0	0	0	0	0	0	0	0	0	0	0	0	0	0.00437828	0	0	0	0	0	0	0	0
d__Bacteria;p__Verrucomicrobiota;c__Chlamydiae;o__Chlamydiales;f__Waddliaceae;g__Waddlia	0	0	0	0	0	0	0	0	0	0	0	0	0	0	0	0	0	0	0	0	0	0	0	0	0	0	0	0	0	0	0	0	0	0	0	0	0	0.00175131	0	0	0	0	0	0	0	0	0	0	0
d__Bacteria;p__Verrucomicrobiota;c__Chlamydiae;o__Chlamydiales;f__cvE6;g__cvE6	0	0	0	0	0	0	0	0	0	0	0	0	0	0	0	0	0	0	0	0	0	0	0	0	0	0	0	0	0.000875657	0	0	0	0	0	0	0	0	0	0	0	0	0	0	0.00175131	0	0	0	0	0
d__Bacteria;p__Verrucomicrobiota;c__Kiritimatiellae;o__WCHB1-41;f__WCHB1-41;g__WCHB1-41	0	0	0	0	0	0	0	0	0	0	0	0	0	0	0	0	0	0	0	0	0	0	0	0	0	0	0	0	0	0	0	0	0	0	0	0	0	0	0	0	0	0	0	0	0	0	0	0	0
d__Bacteria;p__Verrucomicrobiota;c__Omnitrophia;o__Omnitrophales;Other;Other	0	0	0	0	0	0	0	0	0	0	0	0	0	0	0	0	0	0	0	0	0	0	0.00175131	0	0	0	0	0	0	0	0	0	0	0	0	0	0	0	0	0	0	0	0	0	0	0.000875657	0	0	0
d__Bacteria;p__Verrucomicrobiota;c__Omnitrophia;o__Omnitrophales;f__Omnitrophaceae;g__Candidatus_Omnitrophus	0	0	0	0	0	0	0	0	0	0	0	0	0	0	0	0.00175131	0	0	0	0	0	0	0	0	0	0	0	0	0	0.000875657	0	0	0	0	0	0	0	0	0	0	0	0	0	0	0	0	0.00350263	0	0
d__Bacteria;p__Verrucomicrobiota;c__Omnitrophia;o__Omnitrophales;f__Omnitrophales;g__Omnitrophales	0	0	0	0	0	0	0	0	0	0	0	0	0.00175131	0	0	0.000875657	0	0	0	0	0.00262697	0	0.000875657	0	0.00350263	0	0.00175131	0	0	0.00175131	0	0	0	0	0	0	0	0	0	0	0	0	0	0	0	0	0.00525394	0.0148862	0
d__Bacteria;p__Verrucomicrobiota;c__Verrucomicrobiae;Other;Other;Other	0	0	0	0	0	0	0	0	0	0	0	0	0	0	0	0	0	0	0	0	0	0	0	0	0	0	0	0	0.000875657	0	0	0	0	0	0	0	0	0	0	0	0	0	0	0	0	0	0	0	0
d__Bacteria;p__Verrucomicrobiota;c__Verrucomicrobiae;o__Chthoniobacterales;Other;Other	0	0	0	0	0	0	0	0	0	0	0	0	0	0	0	0	0	0	0	0	0	0	0	0	0	0	0	0	0	0	0	0	0	0	0	0	0	0	0	0	0	0	0	0	0	0	0	0	0
d__Bacteria;p__Verrucomicrobiota;c__Verrucomicrobiae;o__Chthoniobacterales;f__01D2Z36;g__01D2Z36	0	0	0	0	0	0	0	0	0	0	0	0	0	0	0	0	0	0	0	0	0	0	0	0	0	0	0	0	0	0	0	0	0	0	0	0	0	0	0	0	0	0	0	0	0	0	0	0	0
d__Bacteria;p__Verrucomicrobiota;c__Verrucomicrobiae;o__Chthoniobacterales;f__Chthoniobacteraceae;Other	0	0	0	0	0	0	0	0	0	0	0	0	0	0	0	0	0	0	0	0	0	0	0	0	0	0	0	0	0	0	0	0	0	0	0	0	0	0	0	0	0	0	0	0	0	0	0	0	0
d__Bacteria;p__Verrucomicrobiota;c__Verrucomicrobiae;o__Chthoniobacterales;f__Chthoniobacteraceae;g__Candidatus_Udaeobacter	0	0	0	0	0	0	0.0420315	0	0	0	0	0	0.0157618	0.0227671	0.000875657	0	0.013134851138353765	0.00175131	0	0.014010507880910683	0	0	0.00788091	0	0.00350263	0	0	0.0148862	0.00525394	0	0	0	0	0	0	0.028021015761821366	0	0.021891418563922942	0.058669	0.0761821	0.010507880910683012	0.024518388791593695	0	0	0.023642732049036778	0.0875657	0	0.0227671	0.020140105078809107
d__Bacteria;p__Verrucomicrobiota;c__Verrucomicrobiae;o__Chthoniobacterales;f__Chthoniobacteraceae;g__Chthoniobacter	0.00437828	0	0	0	0	0	0	0	0	0.0262697	0	0	0.013134851138353765	0.00350263	0.012259194395796848	0.010507880910683012	0.00350263	0.00525394	0.0157618	0	0	0	0.00788091	0.023642732049036778	0.000875657	0.012259194395796848	0.00788091	0.0367776	0.0350263	0.017513134851138354	0	0.00700525	0.0323993	0	0.00875657	0	0	0	0	0.0113835	0	0.00262697	0.000875657	0	0.00175131	0	0	0.000875657	0
d__Bacteria;p__Verrucomicrobiota;c__Verrucomicrobiae;o__Chthoniobacterales;f__Chthoniobacteraceae;g__Chthoniobacteraceae	0	0	0	0	0	0	0	0	0	0	0	0	0	0	0	0	0	0	0	0	0	0	0	0	0	0	0	0	0	0	0	0	0	0	0	0	0	0	0	0	0	0	0	0	0	0	0	0	0
d__Bacteria;p__Verrucomicrobiota;c__Verrucomicrobiae;o__Chthoniobacterales;f__Chthoniobacteraceae;g__LD29	0	0	0	0	0	0	0	0	0	0	0	0	0	0	0	0	0	0	0	0	0	0	0	0	0	0	0	0	0	0	0	0	0	0	0	0	0	0	0	0	0	0	0	0	0	0	0	0	0
d__Bacteria;p__Verrucomicrobiota;c__Verrucomicrobiae;o__Chthoniobacterales;f__Terrimicrobiaceae;g__Terrimicrobium	0	0	0	0	0	0	0	0	0	0	0	0	0	0	0	0	0	0	0	0	0	0	0	0	0	0	0	0	0	0.00262697	0	0	0	0	0	0	0	0	0	0	0	0	0	0	0	0	0	0	0
d__Bacteria;p__Verrucomicrobiota;c__Verrucomicrobiae;o__Chthoniobacterales;f__Xiphinematobacteraceae;g__Candidatus_Xiphinematobacter	0	0	0	0	0	0	0	0	0	0	0	0	0	0	0	0	0	0	0	0	0	0	0.010507880910683012	0	0	0	0	0	0	0	0	0	0	0	0	0	0	0	0	0	0	0.00437828	0	0	0	0	0	0	0
d__Bacteria;p__Verrucomicrobiota;c__Verrucomicrobiae;o__LD1-PB3;f__LD1-PB3;g__LD1-PB3	0	0	0	0	0	0	0	0	0	0	0	0	0	0	0	0	0	0	0	0	0	0	0	0	0	0	0	0	0	0	0	0	0	0	0	0	0	0	0	0	0	0	0	0	0	0	0	0	0
d__Bacteria;p__Verrucomicrobiota;c__Verrucomicrobiae;o__Methylacidiphilales;f__Methylacidiphilaceae;g__uncultured	0	0	0	0	0	0	0	0	0	0	0	0	0	0	0	0	0	0	0	0	0	0	0	0	0	0	0	0	0	0	0	0	0	0	0	0	0	0	0	0	0	0	0	0	0	0	0	0	0
d__Bacteria;p__Verrucomicrobiota;c__Verrucomicrobiae;o__Opitutales;f__Opitutaceae;Other	0	0	0	0	0	0	0	0	0	0	0	0	0.020140105078809107	0	0	0	0	0	0	0	0	0	0	0.016637478108581436	0	0	0	0	0	0	0	0	0	0	0	0	0.0420315	0	0	0	0	0	0	0	0	0	0	0	0
d__Bacteria;p__Verrucomicrobiota;c__Verrucomicrobiae;o__Opitutales;f__Opitutaceae;g__Alterococcus	0	0	0	0	0	0	0	0	0	0	0	0	0	0	0	0	0	0	0	0	0	0	0	0	0	0	0	0	0	0	0	0	0	0	0	0	0	0	0	0	0	0	0	0	0	0	0	0	0
d__Bacteria;p__Verrucomicrobiota;c__Verrucomicrobiae;o__Opitutales;f__Opitutaceae;g__Cephaloticoccus	0	0	0	0	0	0	0	0	0	0	0	0	0	0	0	0	0	0	0	0	0.00875657	0	0	0	0.0157618	0.023642732049036778	0	0	0	0	0	0	0	0	0	0	0	0	0.0183888	0.0192644	0.0192644	0.00875657	0.0157618	0	0	0	0	0.021015761821366025	0
d__Bacteria;p__Verrucomicrobiota;c__Verrucomicrobiae;o__Opitutales;f__Opitutaceae;g__Ereboglobus	0	0	0	0	0	0	0	0	0	0	0	0	0	0	0	0	0	0	0	0	0	0	0	0	0	0	0	0	0	0	0	0	0	0	0	0	0	0	0	0	0	0	0	0	0	0	0	0	0
d__Bacteria;p__Verrucomicrobiota;c__Verrucomicrobiae;o__Opitutales;f__Opitutaceae;g__IMCC26134	0	0	0	0	0	0	0	0	0	0	0	0	0	0	0	0	0	0	0	0	0	0	0	0	0	0	0	0	0	0	0	0	0	0	0	0	0	0	0	0	0	0	0	0	0	0	0	0	0
d__Bacteria;p__Verrucomicrobiota;c__Verrucomicrobiae;o__Opitutales;f__Opitutaceae;g__Lacunisphaera	0	0	0	0	0	0	0	0	0	0	0	0	0	0	0.00700525	0.00350263	0.00262697	0	0	0	0	0	0	0	0	0	0	0	0	0	0	0	0	0	0	0	0.000875657	0	0	0	0	0	0.00175131	0.0061296	0	0	0	0	0
d__Bacteria;p__Verrucomicrobiota;c__Verrucomicrobiae;o__Opitutales;f__Opitutaceae;g__Opitutus	0	0	0	0	0	0	0	0	0	0	0	0	0	0	0	0	0	0	0	0	0	0	0	0	0.0061296	0	0	0	0	0	0	0	0	0	0	0	0	0	0	0	0	0	0	0.020140105078809107	0.00788091	0	0	0	0
d__Bacteria;p__Verrucomicrobiota;c__Verrucomicrobiae;o__Opitutales;f__Opitutaceae;g__uncultured	0	0	0	0	0	0	0	0	0	0	0	0	0	0	0	0	0	0	0	0	0	0	0	0	0	0	0	0	0	0	0	0	0	0	0	0	0	0	0	0	0	0	0	0	0	0	0	0	0
d__Bacteria;p__Verrucomicrobiota;c__Verrucomicrobiae;o__Pedosphaerales;f__Pedosphaeraceae;Other	0	0	0	0	0	0	0	0	0	0	0	0	0.028021015761821366	0	0	0	0	0	0.000875657	0	0.00262697	0	0	0.00525394	0	0	0	0.0061296	0.0061296	0.00350263	0	0.012259194395796848	0	0.0341506	0	0	0	0	0	0	0	0	0	0	0.013134851138353765	0.00175131	0.013134851138353765	0	0.024518388791593695
d__Bacteria;p__Verrucomicrobiota;c__Verrucomicrobiae;o__Pedosphaerales;f__Pedosphaeraceae;g__ADurb.Bin063-1	0	0	0	0	0	0	0	0	0	0	0	0	0	0.010507880910683012	0	0.014010507880910683	0	0	0	0	0	0	0	0	0	0	0.00875657	0	0	0.0061296	0.0148862	0	0.0350263	0.0227671	0	0	0.028896672504378284	0	0.0148862	0.0148862	0.028021015761821366	0.058669	0.025394045534150613	0.00437828	0	0.0157618	0	0.014010507880910683	0
d__Bacteria;p__Verrucomicrobiota;c__Verrucomicrobiae;o__Pedosphaerales;f__Pedosphaeraceae;g__ADurb.Bin118	0	0	0	0	0	0	0	0	0	0	0	0	0	0	0	0	0.016637478108581436	0	0	0	0	0	0	0	0	0	0	0	0	0	0	0	0	0.010507880910683012	0	0	0	0	0	0	0	0	0	0	0	0	0	0	0
d__Bacteria;p__Verrucomicrobiota;c__Verrucomicrobiae;o__Pedosphaerales;f__Pedosphaeraceae;g__DEV008	0	0	0	0	0	0	0	0	0	0	0	0	0	0	0	0.00350263	0	0	0	0	0	0	0	0	0	0	0	0	0	0	0	0	0	0	0	0	0	0	0	0	0	0	0	0	0	0	0	0	0
d__Bacteria;p__Verrucomicrobiota;c__Verrucomicrobiae;o__Pedosphaerales;f__Pedosphaeraceae;g__DEV114	0	0	0	0	0	0	0	0	0	0	0	0	0	0	0	0	0	0	0	0	0	0	0	0	0	0	0	0.00175131	0	0	0	0	0	0	0	0	0	0	0	0	0	0	0	0	0	0	0	0	0
d__Bacteria;p__Verrucomicrobiota;c__Verrucomicrobiae;o__Pedosphaerales;f__Pedosphaeraceae;g__Ellin516	0	0	0	0	0	0	0	0	0	0	0	0	0	0	0	0	0	0	0	0	0	0	0	0	0	0	0	0	0	0.000875657	0	0	0	0	0	0	0	0	0	0	0	0	0	0	0	0	0	0	0
d__Bacteria;p__Verrucomicrobiota;c__Verrucomicrobiae;o__Pedosphaerales;f__Pedosphaeraceae;g__Ellin517	0	0	0	0	0	0	0	0	0	0	0	0	0.0297723	0.046409807355516634	0	0.0394046	0	0	0.00788091	0	0	0.00350263	0	0	0	0	0	0	0	0.00525394	0	0	0.017513134851138354	0	0.013134851138353765	0.023642732049036778	0	0	0	0	0.00875657	0.010507880910683012	0	0.00525394	0	0.00788091	0	0.00175131	0
d__Bacteria;p__Verrucomicrobiota;c__Verrucomicrobiae;o__Pedosphaerales;f__Pedosphaeraceae;g__Oikopleura	0	0	0	0	0	0	0	0	0	0	0	0	0	0	0	0	0	0	0	0	0	0	0	0	0	0	0	0	0	0	0	0	0	0	0	0	0	0	0	0	0	0	0	0	0	0	0	0	0
d__Bacteria;p__Verrucomicrobiota;c__Verrucomicrobiae;o__Pedosphaerales;f__Pedosphaeraceae;g__Pedosphaera	0	0	0	0	0	0	0	0	0	0	0	0	0	0.0376532	0	0	0	0	0	0	0	0	0	0	0.00788091	0	0	0	0	0	0	0	0	0	0	0	0	0	0	0	0	0	0	0	0	0	0	0	0
d__Bacteria;p__Verrucomicrobiota;c__Verrucomicrobiae;o__Pedosphaerales;f__Pedosphaeraceae;g__Pedosphaeraceae	0	0.021015761821366025	0.15937	0	0	0.0192644	0.00525394	0	0	0	0	0	0	0.0367776	0.0183888	0.056042	0.010507880910683012	0	0.0446585	0.025394045534150613	0.00788091	0	0.00963222	0.010507880910683012	0.0157618	0.020140105078809107	0.021015761821366025	0.0350263	0.0113835	0.0350263	0	0.010507880910683012	0.00700525	0.0262697	0.025394045534150613	0.056917688266199654	0.00350263	0.00963222	0.0061296	0.00788091	0.0227671	0.0376532	0.0420315	0.028896672504378284	0.0113835	0.010507880910683012	0.040280210157618214	0.00963222	0
d__Bacteria;p__Verrucomicrobiota;c__Verrucomicrobiae;o__Pedosphaerales;f__Pedosphaeraceae;g__SH3-11	0	0	0	0	0	0	0	0	0	0	0	0	0	0	0	0	0	0	0	0	0	0	0	0	0	0	0	0	0.0061296	0	0	0	0	0	0	0	0	0	0	0	0	0	0	0	0	0	0	0	0
d__Bacteria;p__Verrucomicrobiota;c__Verrucomicrobiae;o__Pedosphaerales;f__Pedosphaeraceae;g__uncultured	0	0	0	0	0	0	0	0	0	0	0	0	0	0	0	0	0	0.0061296	0	0.00437828	0	0	0	0	0	0	0	0	0.00437828	0.00525394	0	0	0.028021015761821366	0.012259194395796848	0	0	0	0	0	0	0	0	0	0	0	0	0	0	0
d__Bacteria;p__Verrucomicrobiota;c__Verrucomicrobiae;o__S-BQ2-57_soil_group;f__S-BQ2-57_soil_group;g__S-BQ2-57_soil_group	0	0	0	0	0	0	0	0	0	0	0	0	0	0	0	0	0	0	0	0	0	0	0	0	0	0	0	0	0	0	0	0	0	0	0	0	0	0	0	0	0	0	0	0	0	0	0	0	0
d__Bacteria;p__Verrucomicrobiota;c__Verrucomicrobiae;o__UA11;f__UA11;g__UA11	0	0	0	0	0	0	0	0	0	0	0	0	0	0	0	0	0	0	0	0	0	0	0	0	0	0	0	0	0	0	0	0.00175131	0	0	0	0	0	0	0	0	0	0	0	0	0	0	0	0	0
d__Bacteria;p__Verrucomicrobiota;c__Verrucomicrobiae;o__Verrucomicrobiales;Other;Other	0	0	0	0	0	0	0	0	0	0	0	0	0	0	0	0	0	0	0	0	0	0	0	0	0	0	0	0	0	0	0	0	0	0	0	0	0	0	0	0	0	0	0	0	0	0	0	0	0
d__Bacteria;p__Verrucomicrobiota;c__Verrucomicrobiae;o__Verrucomicrobiales;f__Akkermansiaceae;g__Akkermansia	0	0	0	0	0	0	0	0	0	0	0	0	0	0	0	0	0	0	0	0	0	0	0	0	0	0	0	0	0	0	0	0	0	0	0	0	0	0	0	0	0	0	0	0	0	0	0	0	0
d__Bacteria;p__Verrucomicrobiota;c__Verrucomicrobiae;o__Verrucomicrobiales;f__DEV007;g__DEV007	0	0	0	0	0	0	0	0	0	0	0	0	0	0	0	0	0	0	0	0	0	0	0	0	0	0	0	0	0	0	0	0	0	0	0	0	0	0	0	0	0	0	0	0	0	0	0	0	0
d__Bacteria;p__Verrucomicrobiota;c__Verrucomicrobiae;o__Verrucomicrobiales;f__Rubritaleaceae;Other	0	0	0	0	0	0	0	0	0	0	0	0	0	0	0	0	0	0	0	0	0	0	0	0	0	0	0	0	0	0	0	0	0	0	0	0	0	0	0	0	0	0	0	0	0	0	0	0	0
d__Bacteria;p__Verrucomicrobiota;c__Verrucomicrobiae;o__Verrucomicrobiales;f__Rubritaleaceae;g__Luteolibacter	0	0	0	0	0	0	0	0	0	0	0	0	0	0	0	0	0	0	0	0	0	0	0	0	0	0.00262697	0	0	0	0	0.00350263	0.00350263	0	0	0	0	0	0.00350263	0	0	0	0	0	0	0	0	0	0	0
d__Bacteria;p__Verrucomicrobiota;c__Verrucomicrobiae;o__Verrucomicrobiales;f__Rubritaleaceae;g__Rubritalea	0	0	0	0	0	0	0	0	0	0	0	0	0	0	0	0	0	0	0	0	0	0	0	0	0	0	0	0	0	0	0	0	0	0	0	0	0	0	0	0	0	0	0	0	0	0	0	0	0
d__Bacteria;p__Verrucomicrobiota;c__Verrucomicrobiae;o__Verrucomicrobiales;f__Verrucomicrobiaceae;Other	0	0	0	0	0	0	0	0	0	0	0	0	0	0	0	0	0	0	0	0	0	0	0	0	0	0	0	0	0	0	0	0	0	0	0	0	0	0	0	0	0	0	0	0	0	0	0	0	0
d__Bacteria;p__Verrucomicrobiota;c__Verrucomicrobiae;o__Verrucomicrobiales;f__Verrucomicrobiaceae;g__Prosthecobacter	0	0	0	0	0	0	0	0	0	0	0	0	0	0	0	0	0	0	0	0	0	0	0	0.00175131	0	0	0	0	0	0	0	0	0	0	0	0	0	0	0	0	0	0	0	0	0	0	0	0	0
d__Bacteria;p__Verrucomicrobiota;c__Verrucomicrobiae;o__Verrucomicrobiales;f__Verrucomicrobiaceae;g__Roseimicrobium	0	0	0	0	0	0	0	0	0	0	0	0	0	0	0	0	0	0	0	0	0	0	0	0	0	0	0	0	0	0.00525394	0.000875657	0.00700525	0.0113835	0.00525394	0	0.00788091	0.00350263	0	0.00175131	0.00437828	0.00262697	0.00437828	0	0	0	0	0.00350263	0	0
d__Bacteria;p__Verrucomicrobiota;c__Verrucomicrobiae;o__Verrucomicrobiales;f__Verrucomicrobiaceae;g__Verrucomicrobium	0	0	0	0	0	0	0	0	0	0	0	0	0	0	0	0	0	0	0	0	0	0	0	0	0	0	0	0	0	0	0	0	0	0	0	0	0	0	0	0	0	0	0	0	0	0	0	0	0
d__Bacteria;p__Verrucomicrobiota;c__Verrucomicrobiae;o__Verrucomicrobiales;f__Verrucomicrobiaceae;g__uncultured	0	0	0	0	0	0	0	0	0	0	0	0	0	0	0	0	0	0	0	0	0	0	0	0	0	0	0	0	0	0	0	0	0	0	0	0	0	0	0	0	0	0	0	0.00350263	0	0	0.0061296	0	0
d__Bacteria;p__Verrucomicrobiota;c__Verrucomicrobiae;o__uncultured;f__uncultured;g__uncultured	0	0	0	0	0	0	0	0	0	0	0	0	0	0	0	0	0	0	0	0	0	0	0	0	0	0	0	0	0	0	0	0	0	0	0	0	0	0	0	0	0	0	0	0	0	0	0	0	0
d__Bacteria;p__WPS-2;c__WPS-2;o__WPS-2;f__WPS-2;g__WPS-2	0	0	0	0	0	0	0	0	0	0	0	0	0	0	0	0	0	0	0	0	0	0.00262697	0	0	0	0	0.000875657	0	0	0	0	0	0	0	0	0	0	0	0.00175131	0	0	0	0	0	0	0	0	0	0.000875657
d__Bacteria;p__WS2;c__WS2;o__WS2;f__WS2;g__WS2	0	0	0	0	0	0	0	0	0	0	0	0	0	0	0.000875657	0	0	0	0	0	0.000875657	0.00175131	0	0	0	0	0	0	0	0	0	0	0	0	0	0	0	0	0	0	0	0	0	0	0	0	0	0	0
[truncated: 212 more columns]

## Sheet: Fig_3B_data
Fungi	BMF001	BMF002	BMF006	BMF008	BMF016	BMF017	BMF019	BMF022	BMF025	BMF030	BMF032	BMF034	BMF035	BMF036	BMF039	BMF040	BMF041	BMF042	BMF043	BMF044	BMF045	BMF048	BMF049	BMF050	BMF052	BMF054	BMF055	BMF056	BMF059	BMF061	BMF062	BMF063	BMF064	BMF065	BMF066	BMF067	BMF068	BMF069	BMF070	BMF072	BMF081	BMF082	BMF083	BMF085	BMF089	BMF091	BMF098	BMF099	BMF100
k__Alveolata;p__Ciliophora;c__Nassophorea;o__Nassulida;f__unidentified;g__unidentified	0	0	0	0	0	0	0	0	0	0	0	0	0	0	0	0	0	0	0	0	0	0	0	0	0	0	0	0	0	0	0	0	0	0	0	0	0	0	0	0	0	0	0	0	0	0	0	0	0
k__Alveolata;p__Ciliophora;c__Oligohymenophorea;o__Hymenostomatida;f__Tetrahymenidae;g__Tetrahymena	0	0	0	0	0	0	0	0	0	0	0	0	0	0	0	0	0	0	0	0	0	0	0	0	0	0	0	0	0	0	0	0	0	0	0	0	0	0	0	0	0	0	0	0	0	0	0	0	0
k__Alveolata;p__Ciliophora;c__Spirotrichea;o__Sporadotrichida;f__unidentified;g__unidentified	0	0	0	0	0	0	0	0	0	0	0	0	0	0	0	0	0	0	0	0	0	0	0	0	0	0	0	0	0	0	0	0	0	0	0	0	0	0	0	0	0	0	0	0	0	0	0	0	0
k__Alveolata;p__Ciliophora;c__Spirotrichea;o__Sporadotrichida;Other;Other	0	0	0	0	0	0	0	0	0	0	0	0	0	0	0	0	0	0	0	0	0	0	0	0	0	0	0	0	0	0	0	0	0	0	0	0	0	0	0	0	0	0	0	0	0	0	0	0	0
k__Alveolata;p__Ciliophora;c__Spirotrichea;Other;Other;Other	0	0	0	0	0	0	0	0	0	0	0	0	0	0	0	0	0	0	0	0	0	0	0	0	0	0	0	0	0	0	0	0	0	0	0	0	0	0	0	0	0	0	0	0	0	0	0	0	0
k__Alveolata;p__Ciliophora;Other;Other;Other;Other	0	0	0	0	0	0	0	0	0	0	0	0	0	0	0	0	0	0	0	0	0	0	0	0	0	0	0	0	0	0	0	0	0	0	0	0	0	0	0	0	0	0	0	0	0	0	0	0	0
k__Alveolata;p__Colponemidia;c__unidentified;o__unidentified;f__unidentified;g__unidentified	0	0	0	0	0	0	0	0	0	0	0	0	0	0	0	0	0	0	0	0	0	0	0	0	0	0	0	0	0	0	0	0	0	0	0	0	0	0	0	0	0	0	0	0	0	0	0	0	0
k__Alveolata;p__unidentified;c__unidentified;o__unidentified;f__unidentified;g__unidentified	0	0	0	0	0	0	0	0	0	0	0	0	0	0	0	0	0	0	0	0	0	0	0	0	0	0	0	0	0	0	0	0	0	0	0	0	0	0	0	0	0	0	0	0	0	0	0	0	0
k__Amoebozoa;p__unidentified;c__unidentified;o__unidentified;f__unidentified;g__unidentified	0	0	0	0	0	0	0	0	0	0	0	0	0	0	0	0	0	0	0	0	0	0	0	0	0	0	0	0	0	0	0	0	0	0	0	0	0	0	0	0	0	0	0	0	0	0	0	0	0
k__Apusozoa;p__unidentified;c__unidentified;o__unidentified;f__unidentified;g__unidentified	0	0	0	0	0	0	0	0	0	0	0	0	0	0	0	0	0	0	0	0	0	0	0	0	0	0	0	0	0	0	0	0	0	0	0	0	0	0	0	0	0	0	0	0	0	0	0	0	0
k__Eukaryota_kgd_Incertae_sedis;p__unidentified;c__unidentified;o__unidentified;f__unidentified;g__unidentified	0	0	0	0	0	0	0	0	0	0	0	0	0	0	0.200803	0	0	0	0	0	0	0	0	0	0	0	0	0	0	3.81526	0	0	0	0	0	0	2.40964	0	0	0	0	0	0	0	0	0	0	0	0
k__Fungi;Other;Other;Other;Other;Other	0	0	0	0	0	0	0	0	0	0	0	0	0	0	0	0	0	0	0	0	0	0	0	0	0	83.7349	0	37.751	0	0	0	0	0	0	0	0	0	0	0	0	0	0	0	0	0	0	0	0	0
k__Fungi;p__Aphelidiomycota;c__Aphelidiomycetes;o__GS16;f__unidentified;g__unidentified	0	0	0	0	0	0	0	0	0	0	0	0	0	0	0	0	0	0	0	0	0	0	0	0	0	0	0	0	0	0	0	0	0	0	0	0	0	0	0	0	0	0	0	0	0	0	0	0	0
k__Fungi;p__Ascomycota;c__Dothideomycetes;o__Acrospermales;f__Acrospermales_fam_Incertae_sedis;g__Leptodiscella	0	0	0	0	0	0	0	0	0	0	0	0	0	0	0	0	0	0	0	0	0	0	0	0	0	0	0	0	0	0	0	0	0	0	0	0	0	0	0	0	0	0	0	0	0	0	0.200803	0	0
k__Fungi;p__Ascomycota;c__Dothideomycetes;o__Botryosphaeriales;f__Botryosphaeriaceae;g__Dothiorella	0	0	0	0	0	0	0	0	0	0	0	0	0	0	0	0	0	0	0	0	0	0	0	0	0	0	0	0	0	0	0	0	0	0	0	0	0	0	0	0	0	0	0	0	0	0	0	0	0
k__Fungi;p__Ascomycota;c__Dothideomycetes;o__Botryosphaeriales;f__Botryosphaeriaceae;Other	0	0	0	0	0	0	0	0	0	0	0	0	0	0	0	0	0	0	0	0	0	0	0	0	0	0	0	0	0	0	0	0	0	0	0	0	0	0	0	0	0	0	0	0	0	0	0	0	0
k__Fungi;p__Ascomycota;c__Dothideomycetes;o__Capnodiales;f__Capnodiaceae;Other	0	0	0	0	0	0	0	0	0	0	0	0	0	0	0	0	0	0	0	0	0	0	0	0	0	0	0	0	0	0	0	0	0	0	0	0	0	0	0	0	0	0	0	0	0	0	0	0	0
k__Fungi;p__Ascomycota;c__Dothideomycetes;o__Capnodiales;f__Cladosporiaceae;g__Toxicocladosporium	0	0	0	0	0	0	0	0	0	0	0	0	0	0	0	0	0	0	0	0	0	0	0	0	0	0	0	0	0	0	0	0	0	0	0	0	0	0	0	0	0	0	0	0	0	0	0	0	0
k__Fungi;p__Ascomycota;c__Dothideomycetes;o__Capnodiales;f__Cladosporiaceae;Other	0	0	0	0	0	0	0	0	0	0	0	0	0	0	0	0	0	0	0	0	0	0	0	0	0	0	0	0	0	0	0	0	0	0	0	0	0	0	0	0	0	0	0	0	0	0	0	0	0
k__Fungi;p__Ascomycota;c__Dothideomycetes;o__Capnodiales;f__Extremaceae;Other	0	0	0	0	0	0	0	0	0	0	0	0	0	0	0	0	0	0	0	0	0	0	0	0	0	0	0	0	0	0	0	0	0	0	0	0	0	0	0	0	0	0	0	0	0	0	0	0	0
k__Fungi;p__Ascomycota;c__Dothideomycetes;o__Capnodiales;f__Mycosphaerellaceae;g__Ramularia	0	0	0	0	0	0	0	0	0	0	0	0	0	0	0	0	0	0	0	0	0	0	0	0	0	0	0	0	0	0	0	0	0	0	0	0	0	0	0	0	0	0	0	0	0	0	0	0	0
k__Fungi;p__Ascomycota;c__Dothideomycetes;o__Capnodiales;f__Mycosphaerellaceae;g__Zymoseptoria	0	0	0	0	0	0	0	0	0	0	0	0	0	0	0	0	0	0	0	0	0	0	0	0	0	0	0	0	0	0	0	0	0	0	0	0	0	0	0	0	0	0	0	0	0	0	0	0	0
k__Fungi;p__Ascomycota;c__Dothideomycetes;o__Capnodiales;f__Mycosphaerellaceae;Other	0	0	0	0	0	0	0	0	0	0	0	0	0	0	0	0	0	0	0	0	0	0	0	0	0	0	0	0	0	0	0	0	0	0	0	0	0	0	0	0	0	0	0	0	0	0	0	0	0
k__Fungi;p__Ascomycota;c__Dothideomycetes;o__Capnodiales;f__Teratosphaeriaceae;g__Devriesia	0	0	0	0	0	0	0	0	0	0	0	0	0	0	0	0	0	0	0	0	0	0	0	0	0	0	0	0	0	0	0	0	0	0	0	0	0	0	0	0	0	0	0	0	0	0	0	0	0
k__Fungi;p__Ascomycota;c__Dothideomycetes;o__Capnodiales;f__Teratosphaeriaceae;Other	0	0	0	0	0	0	0	0	0	0	0	0	0	0	0	0	0	0	0	0	0	0	0	0	0	0	0	0	0	0	0	0	0	0	0	0	0	0	0	0	0	0	0	0	0	0	0	0	0
k__Fungi;p__Ascomycota;c__Dothideomycetes;o__Capnodiales;f__unidentified;g__unidentified	0	0	0	0	0	0	0	0	0	0	0	0	0	0	0	0	0	0	0	0	0	0	0	0	0	0	0	0	0	0	0	0	0	0	0	0	0	0	0	0	0	0	0	0	0	0	0	0	0
k__Fungi;p__Ascomycota;c__Dothideomycetes;o__Capnodiales;Other;Other	0	0	3.81526	0	0	0	0.200803	0	0	0	0	0	0	0	0	0	0	0	0	0	0	0	0	0	0	0	0	0	0	0	0	0	0	0	0	0	0	0	0	0	0	0	0	0	0	0	0	0	0
k__Fungi;p__Ascomycota;c__Dothideomycetes;o__Dothideales;f__Dothioraceae;Other	0	0	0	0	0	0	0	0	0	0	0	0	0	0	0	0	0	0	0	0	0	0	0	0	0	0	0	0	0	0	0	0	0	0	0	0	0	0	0	0	0	0	0	0	0	0	0	0	0
k__Fungi;p__Ascomycota;c__Dothideomycetes;o__Dothideales;Other;Other	0.200803	0	0	0	0	0.200803	0.200803	0.200803	0.200803	0	0	0	0	0	0	0	0	0	0	0	0	0	0	0	0	0	0	0	0	0	0	0	0	0	0	0	0	0	0	0	0	0	0	0	0	0	0	0	0
k__Fungi;p__Ascomycota;c__Dothideomycetes;o__Hysteriales;f__Hysteriaceae;g__Hysterium	0	0	0	0	0	0	0	0	0	0	0	0	0	0	0	0	0	0	0	0	0	0	0	0	0	0	0	0	0	0	0	0	0	0	0	0	0	0	0	0	0	0	0	0	0	0	0	0	0
k__Fungi;p__Ascomycota;c__Dothideomycetes;o__Pleosporales;f__Amniculicolaceae;g__Murispora	0	0	0	0	0	0	0	0	0	0	0	0	0	0	0	0	0	0	0	0	0	0	0	0	0	0	0	0	0	0	0	0	0	0	0	0	0	0	0	0	0	0	0	0	0	0	0	0	0
k__Fungi;p__Ascomycota;c__Dothideomycetes;o__Pleosporales;f__Amniculicolaceae;g__unidentified	0	0	0	0	0	0	0	0	0	0	0	0	0	0	0	0	0	0	0	0	0	0	0	0	0	0	0	0	0	0	0	0	0	0	0	0	0	0	0	0	0	0	0	0	0	0	0	0	0
k__Fungi;p__Ascomycota;c__Dothideomycetes;o__Pleosporales;f__Amorosiaceae;g__Angustimassarina	0	0	0	0	0	0	0	0	0	0	0	0	0	0	0	0	0	0	0	0	0	0	0	0	0	0	0	0	0	0	0	0	0	0	0	0	0	0	0	0	0	0	0	0	0	0	0	0	0
k__Fungi;p__Ascomycota;c__Dothideomycetes;o__Pleosporales;f__Biatriosporaceae;g__Biatriospora	0	0	0	0	0	0	0	0	0	0	0	0	0	0	0	0	0	0	0	0	0	0	0	0	0	0	0	0	0	0	0	0	0	0	0	0	0	0	0	0	0	0	0	0	0	0	0	0	0
k__Fungi;p__Ascomycota;c__Dothideomycetes;o__Pleosporales;f__Cucurbitariaceae;g__Neocucurbitaria	0	0	0	0	0	0	0	0	0	0	0	0	0	0	0	0	0	0	0	0	0	0	0	0	0	0	0	0	0	0	0	0	0	0	0	0	0	0	0	0	0	0	0	0	0	0	0	0	0
k__Fungi;p__Ascomycota;c__Dothideomycetes;o__Pleosporales;f__Cucurbitariaceae;g__Pyrenochaeta	0	0	0	0	0	0	0	0	0	0	0	0	0	0	0	0	0	0	0	0	0	0	0	0	0	0	0	0	0	0	0	0	0	0	0	0	0	0	0	0	0	0	0	0	0	0	0	0	0
k__Fungi;p__Ascomycota;c__Dothideomycetes;o__Pleosporales;f__Cucurbitariaceae;g__Pyrenochaetopsis	0	0	0	0	0	0	0	0	0	0	0	0	0	0	0	0	0	0	0	0	0	0	0	0	0	0	0	0	0	0	0	0	0	0	0	0	0	0	0	0	0	0	0	0	0	0	0	0	0
k__Fungi;p__Ascomycota;c__Dothideomycetes;o__Pleosporales;f__Cucurbitariaceae;g__unidentified	0	0	0	0	0	0	0	0	0	0	0	0	0	0	0	0	0	0	0	0	0	0	0	0	0	0	0	0	0	0	0	0	0	0	0	0	0	0	0	0	0	0	0	0	0	0	0	0	0
k__Fungi;p__Ascomycota;c__Dothideomycetes;o__Pleosporales;f__Cucurbitariaceae;Other	0	0	0	0	0	0	0	0	0	0	0	0	0	0	0	0	0	0	0	0	0	0	0	0	0	0	0	0	0	0	0	0	0	0	0	0	0	0	0	0	0	0	0	0	0	0	0	0	0
k__Fungi;p__Ascomycota;c__Dothideomycetes;o__Pleosporales;f__Dictyosporiaceae;g__Dictyosporium	0	0	0	0	0	0	0	0	0	0	0	0	0	0	0	0	0	0	0	0	0	0	0	0	0	0	0	0	0	0	0	0	0	0	0	0	0	0	0	0	0	0	0	0	0	0	0	0	0
k__Fungi;p__Ascomycota;c__Dothideomycetes;o__Pleosporales;f__Dictyosporiaceae;g__Pseudocoleophoma	0	0	0	0	0	0	0	0	0	0	0	0	0	0	0	0	0	0	0	0	0	0	0	0	0	0	0	0	0	0	0	0	0	0	0	0	0	0	0	0	0	0	0	0	0	0	0	0	0
k__Fungi;p__Ascomycota;c__Dothideomycetes;o__Pleosporales;f__Dictyosporiaceae;g__Pseudodictyosporium	0	0	0	0	0	0	0	0	0	0	0	0	0	0	0	0	0	0	0	0	0	0	0	0	0	0	0	0	0	0	0	0	0	0	0	0	0	0	0	0	0	0	0	0	0	0	0	0	0
k__Fungi;p__Ascomycota;c__Dothideomycetes;o__Pleosporales;f__Dictyosporiaceae;Other	0	0	0	0	0	0	0	0	0	0	0	0	0	0	0	0	0	0	0	0	0	0	0	0	0	0	0	0	0	0	0	0	0	0	0	0	0	0	0	0	0	0	0	0	0	0	0	0	0
k__Fungi;p__Ascomycota;c__Dothideomycetes;o__Pleosporales;f__Didymellaceae;g__Neoascochyta	0	0	0	0	0	0	0	0	0	0	0	0	0	0	0	0	0	0	0	0	0	0	0	0	0	0	0	0	0	0	0	0	0	0	0	0	0	0	0	0	0	0	0	0	0	0	0	0	0
k__Fungi;p__Ascomycota;c__Dothideomycetes;o__Pleosporales;f__Didymellaceae;g__Phoma	0	0	0	0	0	0	0	0	0	0	0	0	0	0	0	0	0	0	0	0	0	0	0	0	0	0	0	0	0	0	0	0	0	0	0	0	0	0	0	0	0	0	0	0	0	0	0	0	0
k__Fungi;p__Ascomycota;c__Dothideomycetes;o__Pleosporales;f__Didymellaceae;g__unidentified	0	0	0	0	0	0	0	0	0	0	0	0	0	0	0	0	0	0	0	0	0	0	0	0	0	0	0	0	0	0	0	0	0	0	0	0	0	0	0	0	0	0	0	0	0	0	0	0	0
k__Fungi;p__Ascomycota;c__Dothideomycetes;o__Pleosporales;f__Didymellaceae;Other	1.00402	3.41365	4.21687	0	0	1.00402	1.40562	1.20482	0.803213	0	0	0	0	0	0	0	0	0	0	0	0	0	0	0	0	0	0	0	0	0	0	0	0	0	0	0	0	0	0	0	0	0	0	0	0	0	0	0	0
k__Fungi;p__Ascomycota;c__Dothideomycetes;o__Pleosporales;f__Didymosphaeriaceae;g__Montagnula	0	0	0	0	0	0	0	0	0	0	0	0	0	0	0	0	0	0	0	0	0	0	0	0	0	0	0	0	0	0	0	0	0	0	0	0	0	0	0	0	0	0	0	0	0	0	0	0	0
k__Fungi;p__Ascomycota;c__Dothideomycetes;o__Pleosporales;f__Didymosphaeriaceae;g__Paraphaeosphaeria	2.00803	0	0	0	0	0.200803	0.200803	2.20884	0.401606	0	0	0	0	0	0	0	0	0	0	0	0	0	0	0	0	0	0	0	0	0	0	0	0	0	0	0	0	0	0	0	0	0	0	0	0	0	0	0	0
k__Fungi;p__Ascomycota;c__Dothideomycetes;o__Pleosporales;f__Didymosphaeriaceae;g__Pseudopithomyces	0	0	0	0	0	0	0	0	0	0	0	0	0	0	0	0	0	0	0	0	0	0	0	0	0	0	0	0	0	0	0	0	0	0	0	0	0	0	0	0	0	0	0	0	0	0	0	0	0
k__Fungi;p__Ascomycota;c__Dothideomycetes;o__Pleosporales;f__Didymosphaeriaceae;g__Spegazzinia	0	0	0	0	0	0	0	0	0	0	0	0	0	0	0	0	0	0	0	0	0	0	0	0	0	0	0	0	0	0	0	0	0	0	0	0	0	0	0	0	0	0	0	0	0	0	0	0	0
k__Fungi;p__Ascomycota;c__Dothideomycetes;o__Pleosporales;f__Didymosphaeriaceae;Other	0	0	0	0	0	0	0	0	0	0	0	0	0	0	0	0	0	0	0	0	0	0	0	0	0	0	0	0	0	0	0	0	0	0	0	0	0	0	0	0	0	0	0	0	0	0	0	0	0
k__Fungi;p__Ascomycota;c__Dothideomycetes;o__Pleosporales;f__Lentitheciaceae;g__Darksidea	0	0	0	0	0	0	0	0	0	0	0	0	0	0	0	0	0	0	0	0	0	0	0	0	0	0	0	0	0	0	0	0	0	0	0	0	0	0	0	0	0	0	0	0	0	0	0	0	0
k__Fungi;p__Ascomycota;c__Dothideomycetes;o__Pleosporales;f__Lentitheciaceae;g__Keissleriella	0	0	0	0	0	0	0	0	0	0	0	0	0	0	0	0	0	0	0	0	0	0	0	0	0	0	0	0	0	0	0	0	0	0	0	0	0	0	0	0	0	0	0	0	0	0	0	0	0
k__Fungi;p__Ascomycota;c__Dothideomycetes;o__Pleosporales;f__Lentitheciaceae;g__Pleurophoma	0	0	0	0	0	0	0	0	0	0	0	0	0	0	0	0	0	0	0	0	0	0	0	0	0	0	0	0	0	0	0	0	0	0	0	0	0	0	0	0	0	0	0	0	0	0	0	0	0
k__Fungi;p__Ascomycota;c__Dothideomycetes;o__Pleosporales;f__Lentitheciaceae;g__Poaceascoma	0	0	0	0	0	0	0	0	0	0	0	0	0	0	0	0	0	0	0	0	0	0	0	0	0	0	0	0	0	0	0	0	0	0	0	0	0	0	0	0	0	0	0	0	0	0	0	0	0
k__Fungi;p__Ascomycota;c__Dothideomycetes;o__Pleosporales;f__Lentitheciaceae;Other	0.401606	0	0	0	0	1.20482	0	0	0	0	0	0	0	0	0	0	0	0	0	0	0	0	0	0	0	0	0	0	0	0	0	0	0	0	0	0	0	0	0	0	0	0	0	0	0	0	0	0	0
k__Fungi;p__Ascomycota;c__Dothideomycetes;o__Pleosporales;f__Leptosphaeriaceae;g__Leptosphaeria	0	0	0	0	0	0	0	0	0	0	0	0	0	0	0	0	0	0	0	0	0	0	0	0	0	0	0	0	0	0	0	0	0	0	0	0	0	0	0	0	0	0	0	0	0	0	0	0	0
k__Fungi;p__Ascomycota;c__Dothideomycetes;o__Pleosporales;f__Leptosphaeriaceae;g__Plenodomus	0	0	0	0.401606	0	0	0	0	0	0	0	0	0	0	0	0	0	0	0	0	0	0	0	0	0	0	0	0	0	0	0	0	0	0	0	0	0	0	0	0	0	0	0	0	0	0	0	0	0
k__Fungi;p__Ascomycota;c__Dothideomycetes;o__Pleosporales;f__Leptosphaeriaceae;Other	0	0	0	0	0	0	0	0	0	0	0	0	0	0	0	0	0	0	0	0	0	0	0	0	0	0	0	0	0	0	0	0	0	0	0	0	0	0	0	0	0	0	0	0	0	0	0	0	0
k__Fungi;p__Ascomycota;c__Dothideomycetes;o__Pleosporales;f__Lophiostomataceae;g__Flabellascoma	0	0	0	0	0	0	0	0	0	0	0	0	0	0	0	0	0	0	0	0	0	0	0	0	0	0	0	0	0	0	0	0	0	0	0	0	0	0	0	0	0	0	0	0	0	0	0	0	0
k__Fungi;p__Ascomycota;c__Dothideomycetes;o__Pleosporales;f__Lophiostomataceae;g__Lophiostoma	0	0	0	0	0	0	0	0	0	0	0	0	0	0	0	0	0	0	0	0	0	0	0	0	0	0	0	0	0	0	0	0	0	0	0	0	0	0	0	0	0	0	0	0	0	0	0	0	0
k__Fungi;p__Ascomycota;c__Dothideomycetes;o__Pleosporales;f__Lophiostomataceae;g__Pseudolophiostoma	0	0	0	0	0	0	0	0	0	0	0	0	0	0	0	0	0	0	0	0	0	0	0	0	0	0	0	0	0	0	0	0	0	0	0	0	0	0	0	0	0	0	0	0	0	0	0	0	0
k__Fungi;p__Ascomycota;c__Dothideomycetes;o__Pleosporales;f__Lophiostomataceae;g__Vaginatispora	0	0	0	0	0	0	0	0	0	0	0	0	0	0	0	0	0	0	0	0	0	0	0	0	0	0	0	0	0	0	0	0	0	0	0	0	0	0	0	0	0	0	0	0	0	0	0	0	0
k__Fungi;p__Ascomycota;c__Dothideomycetes;o__Pleosporales;f__Lophiostomataceae;Other	0	0	0	0	0	0	0	0	0	0	0	0	0	0	0	0	0	0	0	0	0	0	0	0	0	0	0	0	0	0	0	0	0	0	0	0	0	0	0	0	0	0	0	0	0	0	0	0	0
k__Fungi;p__Ascomycota;c__Dothideomycetes;o__Pleosporales;f__Lophiotremataceae;g__Atrocalyx	0	0	0	0	0	0	0	0	0	0	0	0	0	0	0	0	0	0	0	0	0	0	0	0	0	0	0	0	0	0	0	0	0	0	0	0	0	0	0	0	0	0	0	0	0	0	0	0	0
k__Fungi;p__Ascomycota;c__Dothideomycetes;o__Pleosporales;f__Lophiotremataceae;g__Lophiotrema	0	0	0	0	0	0	0	0	0	0	0	0	0	0	0	0	0	0	0	0	0	0	0	0	0	0	0	0	0	0	0	0	0	0	0	0	0	0	0	0	0	0	0	0	0	0	0	0	0
k__Fungi;p__Ascomycota;c__Dothideomycetes;o__Pleosporales;f__Massarinaceae;g__Stagonospora	0	0	0	0	0	0	0	0	0	0	0	0	0	0	0	0	0	0	0	0	0	0	0	0	0	0	0	0	0	0	0	0	0	0	0	0	0	0	0	0	0	0	0	0	0	0	0	0	0
k__Fungi;p__Ascomycota;c__Dothideomycetes;o__Pleosporales;f__Melanommataceae;g__unidentified	0	0	0	0	0	0	0	0	0	0	0	0	0	0	0	0	0	0	0	0	0	0	0	0	0	0	0	0	0	0	0	0	0	0	0	0	0	0	0	0	0	0	0	0	0	0	0	0	0
k__Fungi;p__Ascomycota;c__Dothideomycetes;o__Pleosporales;f__Melanommataceae;Other	0	0	0	0	0	0	0	0	0	0	0	0	0	0	0	0	0	0	0	0	0	0	0	0	0	0	0	0	0	0	0	0	0	0	0	0	0	0	0	0	0	0	0	0	0	0	0	0	0
k__Fungi;p__Ascomycota;c__Dothideomycetes;o__Pleosporales;f__Morosphaeriaceae;g__Acrocalymma	0	0	0	0	0	0	0	0	0	0	0	0	0	0	0	0	0	0	0	0	0	0	0	0	0	0	0	0	0	0	0	0	0	0	0	0	0	0	0	0	0	0	0	0	0	0	0	0	0
k__Fungi;p__Ascomycota;c__Dothideomycetes;o__Pleosporales;f__Morosphaeriaceae;g__Aquilomyces	0	0	0	0	0	0	0	0	0	0	0	0	4.81928	0	0	0	0.60241	0	0	0	0	0	0	0	0	0	0	0	0	0	0	0	0	0	0	0	0	0	0	0	0	0	0	0	0	0	0	0	0
k__Fungi;p__Ascomycota;c__Dothideomycetes;o__Pleosporales;f__Periconiaceae;g__Periconia	0	0	0	0	0	0	0	0	0	0	0	0	0	0	0	0	0	0	0	0	0	0	0	0	0	0	0	0	0	0	0	0	0	0	0	0	0	0	0	0	0	0	0	0	0	0	0	0	0
k__Fungi;p__Ascomycota;c__Dothideomycetes;o__Pleosporales;f__Phaeosphaeriaceae;g__Leptospora	0	0	0	0	0	0	0	0	0	0	0	0	0	0	0	0	0	0	0	0	0	0	0	0	0	0	0	0	0	0	0	0	0	0	0	0	0	0	0	0	0	0	0	0	0	0	0	0	0
k__Fungi;p__Ascomycota;c__Dothideomycetes;o__Pleosporales;f__Phaeosphaeriaceae;g__Neosetophoma	0	0	0	0	0	0	0	0	0	0	0	0	0	0	0	0	0	0	0	0	0	0	11.4458	0	0	0	0	0	0	0	0	0	0	0	0	0	0	0	0	0	0	0	0	0	0	0	0	0	0
k__Fungi;p__Ascomycota;c__Dothideomycetes;o__Pleosporales;f__Phaeosphaeriaceae;g__Paraphoma	0	0	0	0	0	0	0	0	0	0	0	0	84.5382	0	8.83534	4.21687	74.498	21.4859	17.0683	11.245	0	0	0	0	0	5.42169	0	0	0	0	0	0	2.20884	0	0	0	0	0	0	0	0	0	0	0	56.0241	0	0	0	0
k__Fungi;p__Ascomycota;c__Dothideomycetes;o__Pleosporales;f__Phaeosphaeriaceae;g__Phaeosphaeria	0	0	0	0	0	0	0	0	0	0	0	0	0	0	0	0	0	0	0	0	0	0	0	0	0	0	0	0	0	0	0	0	0	0	0	0	0	0	0	0	0	0	0	0	0	0	0	0	0
k__Fungi;p__Ascomycota;c__Dothideomycetes;o__Pleosporales;f__Phaeosphaeriaceae;g__unidentified	0	0	0.200803	0	0	0	0	0	0	0	0	0	0	0	0	0	0	0	0	0	0	0	0	0	0	0	0	0	0	0	0	0	0	0	0	0	0	0	0	0	0	0	0	0	0	0	0	0	0
k__Fungi;p__Ascomycota;c__Dothideomycetes;o__Pleosporales;f__Phaeosphaeriaceae;Other	0	0	0	0	0	0	0	0	0	0	0	0	0	0	0	0	0	0	0	0	0	0	0	0	0	0	0	0	0	0	0	0	0	0	0	0	0	0	0	0	0	0	0	0	0	0	0	0	0
k__Fungi;p__Ascomycota;c__Dothideomycetes;o__Pleosporales;f__Pleosporaceae;g__Alternaria	0	0.401606	5.22088	0.401606	0	1.60643	0.803213	10.8434	17.2691	0	0	0	0	0	0	0	0	0	0	0	0	0	0	0	0	0	0	0	0	0	0	0	0	0	0	0	0	0	0	0	0	0	0	0	0	0	0	0	0
k__Fungi;p__Ascomycota;c__Dothideomycetes;o__Pleosporales;f__Pleosporaceae;g__Curvularia	0	0.200803	0	0	0	0	0	0	0	0	0	0	0	0	0	0	0	0	0	0	0	0	0	0	0	0	0	0	0	0	0	0	0	0	0	0	0	0	0	0	0	0	0	0	0	0	0	0	0
k__Fungi;p__Ascomycota;c__Dothideomycetes;o__Pleosporales;f__Pleosporaceae;g__Pyrenophora	0	0	0.60241	0	0	0	0	0	0	0	0	0	0	0	0	0	0	0	0	0	0	0	0	0	0	0	0	0	0	0	0	0	0	0	0	0	0	0	0	0	0	0	0	0	0	0	0	0	0
k__Fungi;p__Ascomycota;c__Dothideomycetes;o__Pleosporales;f__Pleosporaceae;g__Stemphylium	0	0	0.803213	0	0	0	0	0	0	0	0	0	0	0	0	0	0	0	0	0	0	0	0	0	0	0	0	0	0	0	0	0	0	0	0	0	0	0	0	0	0	0	0	0	0	0	0	0	0
k__Fungi;p__Ascomycota;c__Dothideomycetes;o__Pleosporales;f__Pleosporaceae;g__unidentified	0	0	0	0	0	0	0	0	0	0	0	0	0	0	0	0	0	0	0	0	0	0	0	0	0	0	0	0	0	0	0	0	0	0	0	0	0	0	0	0	0	0	0	0	0	0	0	0	0
k__Fungi;p__Ascomycota;c__Dothideomycetes;o__Pleosporales;f__Pleosporaceae;Other	0	0	0	0	0	0	0	0	0	0	0	0	0	0	0	0	0	0	0	0	0	0	0	0	0	0	0	0	0	0	0	0	0	0	0	0	0	0	0	0	0	0	0	0	0	0	0	0	0
k__Fungi;p__Ascomycota;c__Dothideomycetes;o__Pleosporales;f__Pleosporales_fam_Incertae_sedis;g__Berkleasmium	0	0	0	0	0	0	0	0	0	0	0	0	0	0	0	0	0	0	0	0	0	0	0	0	0	0	0	0	0	0	0	0	0	0	0	0	0	0	0	0	0	0	0	0	0	0	0	0	0
k__Fungi;p__Ascomycota;c__Dothideomycetes;o__Pleosporales;f__Pleosporales_fam_Incertae_sedis;g__Cryptocoryneum	0	0	0	0	0	0	0	0	0	0	0	0	0	0	0	0	0	0	0	0	0	0	0	0	0	0	0	0	0	0	0	0	0	0	0	0	0	0	0	0	0	0	0	0	0	0	0	0	0
k__Fungi;p__Ascomycota;c__Dothideomycetes;o__Pleosporales;f__Pleosporales_fam_Incertae_sedis;g__Hermatomyces	0	0	0	0	0	0	0	0	0	0	0	0	0	0	0	0	0	0	0	0	0	0	0	0	0	0	0	0	0	0	0	0	0	0	0	0	0	0	0	0	0	0	0	0	0	0	0	0	0
k__Fungi;p__Ascomycota;c__Dothideomycetes;o__Pleosporales;f__Pleosporales_fam_Incertae_sedis;g__Nigrograna	0	0	0	0	0	0	0	0	0	0	0	0	0	0	0	0	0	0	0	0	0	0	0	0	0	0	0	0	0	0	0	0	0	0	0	0	0	0	0	0	0	0	0	0	0	0	0	0	0
k__Fungi;p__Ascomycota;c__Dothideomycetes;o__Pleosporales;f__Pleosporales_fam_Incertae_sedis;g__Pseudorobillarda	0	0	0	0	0	0	0	0	0	0	0	0	0	0	0	0	0	0	0	0	0	0	0	0	0	0	0	0	0	0	0	0	0	0	0	0	0	0	0	0	0	0	0	0	0	0	0	0	0
k__Fungi;p__Ascomycota;c__Dothideomycetes;o__Pleosporales;f__Pleosporales_fam_Incertae_sedis;Other	0	0	0	0	0	0	0	0	0	0	0	0	0	0	0	0	0	0	0	0	0	0	0	0	0	0	0	0	0	0	0	0	0	0	0	0	0	0	0	0	0	0	0	0	0	0	0	0	0
k__Fungi;p__Ascomycota;c__Dothideomycetes;o__Pleosporales;f__Pyrenochaetopsidaceae;g__Neopyrenochaeta	0	0	0	0	0	0	0	0	0	0	0	0	0	0	0	0	0	0	0	0	0	0	0	0	0	0	0	0	0	0	0	0	0	0	0	0	0	0	0	0	0	0	0	0	0	0	0	0	0
k__Fungi;p__Ascomycota;c__Dothideomycetes;o__Pleosporales;f__Sporormiaceae;g__Preussia	0	0	0	0	0	0	0	0	0	0	0	0	0	0	0	0	0	0	0	0	0	0	0	0	0	0	0	0	0	0	0	0	0	0	0	0	0	0	0	0	0	0	0	0	0	0	0	0	0
k__Fungi;p__Ascomycota;c__Dothideomycetes;o__Pleosporales;f__Sporormiaceae;g__unidentified	0	0	0	0	0	0	0	0	0	0	0	0	0	0	0	0	0	0	0	0	0	0	0	0	0	0	0	0	0	0	0	0	0	0	0	0	0	0	0	0	0	0	0	0	0	0	0	0	0
k__Fungi;p__Ascomycota;c__Dothideomycetes;o__Pleosporales;f__Sporormiaceae;g__Westerdykella	0	0	0	0	0	0	0	0	0	0	0	0	0	0	0	0	0	0	0	0	0	0	0	0	0	0	0	0	0	0	0	0	0	0	0	0	0	0	0	0	0	0	0	0	0	0	0	0	0
k__Fungi;p__Ascomycota;c__Dothideomycetes;o__Pleosporales;f__Sporormiaceae;Other	0	0	0	0	0	0	0	0	0	0	0	0	0	0	0	0	0	0	0	0	0	0	0	0	0	0	0	0	0	0	0	0	0	0	0	0	0	0	0	0	0	0	0	0	0	0	0.60241	0	0
k__Fungi;p__Ascomycota;c__Dothideomycetes;o__Pleosporales;f__Tetraplosphaeriaceae;g__Pseudotetraploa	0	0	0	0	0	0	0	0	0	0	0	0	0	0	0	0	0	0	0	0	0	0	0	0	0	0	0	0	0	0	0	0	0	0	0	0	0	0	0	0	0	0	0	0	0	0	0	0	0
k__Fungi;p__Ascomycota;c__Dothideomycetes;o__Pleosporales;f__Tetraplosphaeriaceae;g__Tetraplosphaeria	0	0	0	0	0	0	0	0	0	0	0	0	0	0	0	0	0	0	0	0	0	0	0	0	0	0	0	0	0	0	0	0	0	0	0	0	0	0	0	0	0	0	0	0	0	0	0	0	0
k__Fungi;p__Ascomycota;c__Dothideomycetes;o__Pleosporales;f__Tetraplosphaeriaceae;Other	0	0	0	0	0	0	0	0	0	0	0	0	0	0	0	0	0	0	0	0	0	0	0	0	0	0	0	0	0	0	0	0	0	0	0	0	0	0	0	0	0	0	0	0	0	0	0	0	0
k__Fungi;p__Ascomycota;c__Dothideomycetes;o__Pleosporales;f__Torulaceae;g__Dendryphion	0	0	0	0	0	0	0	0	0	0	0	0	0	0	0	0	0	0	0	0	0	0	0	0	0	0	0	0	0	0	0	0	0	0	0	0	0	0	0	0	0	0	0	0	0	0	0	0	0
k__Fungi;p__Ascomycota;c__Dothideomycetes;o__Pleosporales;f__Torulaceae;g__Torula	0	0	0	0	0	0	0	0	0	0	0	0	0	0	0	0	0	0	0	0	0	0	0	0	0	0	0	0	0	0	0	0	0	0	0	0	0	0	0	0	0	0	0	0	0	0	0	0	0
k__Fungi;p__Ascomycota;c__Dothideomycetes;o__Pleosporales;f__Torulaceae;Other	0	0	0	0	0	0	0	0	0	0	0	0	0	0	0	0	0	0	0	0	0	0	0	0	0	0	0	0	0	0	0	0	0	0	0	0	0	0	0	0	0	0	0	0	0	0	0	0	0
k__Fungi;p__Ascomycota;c__Dothideomycetes;o__Pleosporales;f__unidentified;g__unidentified	0	0	0.200803	5.22088	0	0	0	0	0	0	0	0	0	0	0	0	0	0	0.803213	0	0	0	0	0	57.8313	0	4.41767	0	0	1.80723	15.261	0	0	0.401606	0.803213	0	0	0	0	0	0	0	0.200803	0	0.60241	0	0	0	0
k__Fungi;p__Ascomycota;c__Dothideomycetes;o__Pleosporales;Other;Other	0.401606	0.803213	2.00803	2.20884	0	1.80723	2.40964	2.81124	2.00803	0	0	0	0	0	0	0	6.4257	0	0	0	0	0	0	0	0	0	0	0	0	0	0	0	0	0	0	0	0	0	0	0	0	0	0	0	0	0	0	0	0
k__Fungi;p__Ascomycota;c__Dothideomycetes;o__Tubeufiales;f__Tubeufiaceae;g__unidentified	0	0	0	0	0	0	0	0	0	0	0	0	0	0	0	0	0	0	0	0	0	0	0	0	0	0	0	0	0	0	0	0	0	0	0	0	0	0	0	0	0	0	0	0	0	0	0	0	0
k__Fungi;p__Ascomycota;c__Dothideomycetes;o__Tubeufiales;f__Tubeufiaceae;Other	0	0	0	0	0	0	0	0	0	0	0	0	0	0	0	0	0	0	0	0	0	0	0	0	0	0	0	0	0	0	0	0	0	0	0	0	0	0	0	0	0	0	0	0	0	0	0	0	0
k__Fungi;p__Ascomycota;c__Dothideomycetes;o__Tubeufiales;Other;Other	0	0	0	0	0	0	0	0	0	0	0	0	0	0	0	0	0	0	0	0	0	0	0	0	0	0	0	0	0	0	0	0	0	0	0	0	0	0	0	0	0	0	0	0	0	0	0	0	0
k__Fungi;p__Ascomycota;c__Dothideomycetes;o__unidentified;f__unidentified;g__unidentified	0	0.200803	0	0	0	0	0	0	0	0	0	0	0	0	0	0	0	0	0	0	0	0	0	0	0	0	0	0	0	0	0	0	0	0	0	0	0	0	0	0	0	0	0	0	0	0	0	0	0
k__Fungi;p__Ascomycota;c__Dothideomycetes;o__Valsariales;f__Valsariaceae;g__Valsaria	0	0	0	0	0	0	0	0	0	0	0	0	0	0	0	0	0	0	0	0	0	0	0	0	0	0	0	0	0	0	0	0	0	0	0	0	0	0	0	0	0	0	0	0	0	0	0	0	0
k__Fungi;p__Ascomycota;c__Dothideomycetes;o__Venturiales;f__Sympoventuriaceae;g__Ochroconis	0.401606	0.200803	0	0	0	0	0.200803	0.200803	0	0.200803	0	0	0	0	0.401606	0	1.40562	0	0	0.200803	0	0	0	0	0	0	0	0	0	0	0	0	0	0.401606	0	0	0	0	0	0.60241	0	0	0	0	0	0	2.00803	0	0.401606
k__Fungi;p__Ascomycota;c__Dothideomycetes;o__Venturiales;f__Sympoventuriaceae;g__Scolecobasidium	0	0	0	0	0	0	0	0	0	0	0	0	0	0	0	0	0	0	0	0	0	0	0	0	0	0	0	0	0	0	0	0	0	0	0	0	0	0	0	0	0	0	0	0	0	0	0	0	0
k__Fungi;p__Ascomycota;c__Dothideomycetes;o__Venturiales;f__Sympoventuriaceae;Other	0	0.200803	0	0	0	0	0	0	0	0	0	0	0	0	0	0	0	0	0	0	0	0	0	0	0	0	0	0	0	0	0	0	0	0	0	0	0	0	0	0	0	0	0	0	0	0	0	0	0
k__Fungi;p__Ascomycota;c__Dothideomycetes;o__Venturiales;f__unidentified;g__unidentified	0.200803	5.62249	0	0.60241	0	0	1.00402	0.401606	2.20884	0	0	0	0	0	0	0	0	0	0	0	0	0	0	0	0	0	0	0	0	0	0	0	0	0	0	0	0	0	0	0	0	0	0	0	0	0	0	0	0
k__Fungi;p__Ascomycota;c__Dothideomycetes;o__Venturiales;f__Venturiaceae;g__Venturia	0	0	0	0	0	0	0	0	0	0	0	0	0	0	0	0	0	0	0	0	0	0	0	0	0	0	0	0	0	0	0	0	0	0	0	0	0	0	0	0	0	0	0	0	0	0	0	0	0
k__Fungi;p__Ascomycota;c__Dothideomycetes;o__Venturiales;Other;Other	0	1.00402	0	0	0	0	0.200803	0	0	0	0	0	0	0	0	0	3.21285	0	0	36.1446	0	0	0	0	0	0	0	0	0	10.241	0	0	0	0	0	0	0	0	0	10.8434	0	0	0	0	38.755	0	0	0	0
k__Fungi;p__Ascomycota;c__Dothideomycetes;Other;Other;Other	0	0	0	0.200803	0	0.200803	0	0	0	0	0	0	0	0	0	0	0	0	0	0	0	0	1.40562	0	0	0	0	0	0	0	0	0	0	0	0	0	5.22088	0	0	0	0	0	0	0	0	0	0	0	0
k__Fungi;p__Ascomycota;c__Eurotiomycetes;o__Chaetothyriales;f__Chaetothyriales_fam_Incertae_sedis;g__Neophaeococcomyces	0	0	0	0	0	0	0	0	0	0	0	0	0	0	0	0	0	0	0	0	0	0	0	0	0	0	0	0	0	0	0	0	0	0	0	0	0	0	0	0	0	0	0	0	0	0	0	0	0
k__Fungi;p__Ascomycota;c__Eurotiomycetes;o__Chaetothyriales;f__Cyphellophoraceae;g__Anthopsis	0	0	0	0	0	0	0	0	0	0	0	0	0	0	0	0	0	0	0	0	0	0	0	0	0	0	0	0	0	0	0	0	0	0	0	0	0	0	0	0	0	0	0	0	0	0	0	0	0
k__Fungi;p__Ascomycota;c__Eurotiomycetes;o__Chaetothyriales;f__Cyphellophoraceae;g__Cyphellophora	0	0	0	0	0	0	0	0	0	0	0	0	0	0	0	0	0	0	0	0	0	0	0	0	0	0	0	0	0	0	0	0	0	0	0	0	0	0	0	0	0	0	0	0	0	0	0	0	0
k__Fungi;p__Ascomycota;c__Eurotiomycetes;o__Chaetothyriales;f__Cyphellophoraceae;Other	0	0	0	0	0	0	0	0	0	0	0	0	0	0	0	0	0	0	0	0	0	0	0	0	0	0	0	0	0	0	0	0	0	0	0	0	0	0	0	0	0	0	0	0	0	0	0	0	0
k__Fungi;p__Ascomycota;c__Eurotiomycetes;o__Chaetothyriales;f__Herpotrichiellaceae;g__Cladophialophora	0	0	0	0	0	0	0	0	0	0	0	0	0	0	0	0	0	5.82329	1.60643	0	0	0	0	0	0	0	0	0	0	0	0	0	0	0	20.0803	0	15.261	0	0	0	0	0	0	0	0	0	0	0	0
k__Fungi;p__Ascomycota;c__Eurotiomycetes;o__Chaetothyriales;f__Herpotrichiellaceae;g__Coniosporium	0	0	0	0	0	0	0	0	0	0	0	0	0	0	0	0	0	0	0	0	0	0	0	0	0	0	0	0	0	0	0	0	0	0	0	0	0	0	0	0	0	0	0	0	0	0	0	0	0
k__Fungi;p__Ascomycota;c__Eurotiomycetes;o__Chaetothyriales;f__Herpotrichiellaceae;g__Exophiala	0	0	0	0	0	0	0	0	0	0	0	0	0	0	0	0	0	0	0	0	0	0	0	0	0	0	0	0	0	0	0	0	1.60643	0	0	0	0	0	0	0	0	0	0	0	0	0	0	0	0
k__Fungi;p__Ascomycota;c__Eurotiomycetes;o__Chaetothyriales;f__Herpotrichiellaceae;g__Phialophora	0	0	0	0	0	0	0	0	0	0	0	0	0	0	0	0	0	0	0	0	0	0	0	0	0	0	0	0	0	0	0	0	0	0	0	0	0	0	0	0	0	0	0	0	0	0	0	0	0
k__Fungi;p__Ascomycota;c__Eurotiomycetes;o__Chaetothyriales;f__Herpotrichiellaceae;g__Rhinocladiella	0	0	0	0	0	0	0	0	0	0	0	0	0	0	0	0	0	0	0	0	0	0	0	0	0	0	0	0	0	0	0	0	0	0	0	0	0	0	0	0	0	0	0	0	0	0	0	0	0
k__Fungi;p__Ascomycota;c__Eurotiomycetes;o__Chaetothyriales;f__Herpotrichiellaceae;g__unidentified	0	0	0	0	0	0	0	0	0	0	0	0	0	0	0	0	0	0	0	0	0	0	0	0	0	0	0	0	0	0	0	0	5.42169	0	0	0	0	0	0	0	0	0	0	0	0	0	0	0	0
k__Fungi;p__Ascomycota;c__Eurotiomycetes;o__Chaetothyriales;f__Herpotrichiellaceae;Other	0	0.200803	0	1.00402	0	0.200803	0	0	0	0	0	0	0	0	0	0	0	0	0	0	0	0	0	0	0	0	0	0	0	0	0	0	0	0	0	0	0	0	0	0	0	0	0	0	0	0	0	0	0
k__Fungi;p__Ascomycota;c__Eurotiomycetes;o__Chaetothyriales;f__Trichomeriaceae;g__Bradymyces	0	0	0	0	0	0	0	0	0	0	0	0	0	0	0	0	0	0	0	0	0	0	0	0	0	0	0	0	0	0	0	0	0	0	0	0	0	0	0	0	0	0	0	0	0	0	0	0	0
k__Fungi;p__Ascomycota;c__Eurotiomycetes;o__Chaetothyriales;f__Trichomeriaceae;Other	0	0	0	0	0	0	0	0	0	0	0	0	0	0	0	0	0	0	0	0	0	0	0	0	0	0	0	0	0	0	0	0	0	0	0	0	0	0	0	0	0	0	0	0	0	0	0	0	0
k__Fungi;p__Ascomycota;c__Eurotiomycetes;o__Chaetothyriales;f__unidentified;g__unidentified	0	0	0	0	0	0	0	0	0	0	0	0	0	0	0	0	0	0	0	0	0	0	0	0	0	0	0	0	0	0	0	0	0	0	0	0	0	0	0	0	0	0	0	0	0	0	0	0	0
k__Fungi;p__Ascomycota;c__Eurotiomycetes;o__Chaetothyriales;Other;Other	0.401606	0	0	3.61446	0	0	0	0.60241	0	0	0	0	0	0	0	5.02008	0	0	0	11.6466	0	0	0	0	0	0	0	0	0	0	0	0	0	0	0	0	5.82329	0	0	0	0	0	0	0	0	0	0	0	0
k__Fungi;p__Ascomycota;c__Eurotiomycetes;o__Eurotiales;f__Aspergillaceae;g__Aspergillus	2.81124	4.81928	0.803213	0	0	2.00803	1.60643	2.20884	0.803213	0	0	0	0	0	0	0	0	0	0	0	0	0	0	0	0	0	0	0	0	0	0	0	0	0	0	0	0	0	0	0	0	0	0	0	0	0	0.200803	0	0
k__Fungi;p__Ascomycota;c__Eurotiomycetes;o__Eurotiales;f__Aspergillaceae;g__Penicillium	0.60241	1.00402	0.401606	1.80723	0	3.41365	0.60241	2.20884	5.42169	0	0	0	0	0	0	0	0	0	0	0	0	0	0	0	0	0	0	0	0	0	0	0	0	0	0	0	0	0	0	0	0	0	0	0	0	0	0	0	0
k__Fungi;p__Ascomycota;c__Eurotiomycetes;o__Eurotiales;f__Aspergillaceae;Other	0	0	0.200803	0	0	1.40562	0	0	0.60241	0	0	0	0	0	0	0	0	0	0	0	0	0	0	0	0	0	0	0	0	0	0	0	0	0	0	0	0	0	0	0	0	0	0	0	0	0	0	0	0
k__Fungi;p__Ascomycota;c__Eurotiomycetes;o__Eurotiales;f__Trichocomaceae;g__Rasamsonia	0	0	0	0	0	0	0	0	0	0	0	0	0	0	0	0	0	0	0	0	0	0	0	0	0	0	0	0	0	0	0	0	0	0	0	0	0	0	0	0	0	0	0	0	0	0	0	0	0
k__Fungi;p__Ascomycota;c__Eurotiomycetes;o__Eurotiales;f__Trichocomaceae;g__Talaromyces	0	0	0	0	0	0	0	0	0	0	0	0	0	0	0	0	0	0	0	0	0	0	0	0	0	0	0	0	0	0	0	0	0	0	0	0	0	0	0	0	0	0	0	0	0	0	0	0	0
k__Fungi;p__Ascomycota;c__Eurotiomycetes;o__Eurotiales;f__Trichocomaceae;g__Thermomyces	0	0	0	0	0	0	0	0	0	0	0	0	0	0	0	0	0	0	0	0	0	0	0	0	0	0	0	0	0	0	0	0	0	0	0	0	0	0	0	0	0	0	0	0	0	0	0	0	0
k__Fungi;p__Ascomycota;c__Eurotiomycetes;o__Eurotiales;f__unidentified;g__unidentified	0	0	0	0	0	0	0	0	0	0	0	0	0	0	0	0	0	0	0	0	0	0	0	0	0	0	0	0	0	0	0	0	0	0	0	0	0	0	0	0	0	0	0	0	0	0	0	0	0
k__Fungi;p__Ascomycota;c__Eurotiomycetes;o__Eurotiales;Other;Other	0.200803	0.200803	0.401606	0	0	1.40562	0	0	0	0	0	0	0	0	0	0	0	0	0	0	0	0	0	0	0	0	0	0	0	0	0	0	0	0	0	0	0	0	0	0	0	0	0	0	0	0	0	0	0
k__Fungi;p__Ascomycota;c__Eurotiomycetes;o__Onygenales;f__Ajellomycetaceae;Other	0	0	0	0	0	0	0	0	0	0	0	0	0	0	0	0	0	0	0	0	0	0	0	0	0	0	0	0	0	0	0	0	0	0	0	0	0	0	0	0	0	0	0	0	0	0	0	0	0
k__Fungi;p__Ascomycota;c__Eurotiomycetes;o__Onygenales;f__Arthrodermataceae;g__Ctenomyces	0	0	0	0	0	0	0.401606	0	0	0	0	0	0	0	0	0	0	0	0	0	0	0	0	0	0	0	0	0	0	0	0	0	0	0	0	0	0	0	0	0	0	0	0	0	0	0	0	0	0
k__Fungi;p__Ascomycota;c__Eurotiomycetes;o__Onygenales;f__Gymnoascaceae;g__Gymnoascus	0	0	0	0	0	0	0	0.401606	0	0	0	0	0	0	0	0	0	0	0	0	0	0	0	0	0	0	0	0	0	0	0	0	0	0	0	0	0	0	0	0	0	0	0	0	0	0	0	0	0
k__Fungi;p__Ascomycota;c__Eurotiomycetes;o__Onygenales;f__Gymnoascaceae;g__Kraurogymnocarpa	0	0	0	0	0	0	0	0	0	0	0	0	0	0	0	0	0	0	0	0	0	0	0	0	0	0	0	0	0	0	0	0	0	0	0	0	0	0	0	0	0	0	0	0	0	0	0	0	0
k__Fungi;p__Ascomycota;c__Eurotiomycetes;o__Onygenales;f__Onygenaceae;g__Auxarthron	0	0	0	0	0	0	0	0	0	0	0	0	0	0	0	0	0	0	0	0	0	0	0	0	0	0	0	0	0	0	0	0	0	0	0	0	0	0	0	0	0	0	0	0	0	0	0	0	0
k__Fungi;p__Ascomycota;c__Eurotiomycetes;o__Onygenales;f__Onygenales_fam_Incertae_sedis;g__Arthropsis	0	0	0	0	0	0	0	0	0	0	0	0	0	0	0	0	0	0	0	0	0	0	0	0	0	0	0	0	0	0	0	0	0	0	0	0	0	0	0	0	0	0	0	0	0	0	0	0	0.803213
k__Fungi;p__Ascomycota;c__Eurotiomycetes;o__Onygenales;f__Onygenales_fam_Incertae_sedis;g__Chrysosporium	0	0	0	0	0	0	0	0	0	0	0	0	0	0	0	0	0	0	0	0	0	0	0	0	0	0	0	0	0	0	0	0	0	0	0	0	0	0	0	0	0	0	0	0	0	0	0	0	0
k__Fungi;p__Ascomycota;c__Eurotiomycetes;o__Onygenales;f__unidentified;g__unidentified	0.803213	0	44.5783	0	0	0	0	1.60643	0	0	0	0	0	0	0	0	0	0	52.2088	0	0	0	0	0	0	0	0	0	0	0	0	0	0	0	0	0	0	0	0	0	0	0	0	0	0	0	0	0	0
k__Fungi;p__Ascomycota;c__Eurotiomycetes;o__Onygenales;Other;Other	0	0	0	0	0	0	0	0	0	0	0	0	0	0	0	0	0	0	0	0	0	0	0	0	0	0	0	0	0	0	0	0	0	0	0	0	0	0	0	0	0	0	0	0	0	0	0	0	0
k__Fungi;p__Ascomycota;c__Eurotiomycetes;o__Phaeomoniellales;f__Phaeomoniellaceae;g__unidentified	0	0	0	0	0	0	0	0	0	0	0	0	0	0	0	0	0	0	0	0	0	0	0	0	0	0	0	0	0	0	0	0	0	0	0	0	0	0	0	0	0	0	0	0	0	0	0	0	0
k__Fungi;p__Ascomycota;c__Eurotiomycetes;o__Phaeomoniellales;f__Phaeomoniellaceae;Other	0	0	0	0	0	0	0	0	0	0	0	0	0	0	0	0	0	0	0	0	0	0	0	0	0	0	0	0	0	0	0	0	0	0	0	0	0	0	0	0	0	0	0	0	0	0	0	0	0
k__Fungi;p__Ascomycota;c__Eurotiomycetes;o__Phaeomoniellales;Other;Other	0	0	0	0	0	0	0	0	0	0	0	0	0	0	0	0	0	0	0	0	0	0	0	0	0	0	0	0	0	0	0	0	0	0	0	0	0	0	0	0	0	0	0	0	0	0	0	0	0
k__Fungi;p__Ascomycota;c__Eurotiomycetes;o__unidentified;f__unidentified;g__unidentified	0	0	0	0	0	0	0	0	0	0	0	0	0	0	71.0843	0	0	0	0	0	0	0	0	0	0	0	0	0	0	0	0	0	0	0	0	0	0	0	0	0	0	0	0	0	0	0	0	0	0
k__Fungi;p__Ascomycota;c__Eurotiomycetes;o__Verrucariales;f__Verrucariaceae;g__Verrucaria	0	0	0	0	0	0	0	0	0	0	0	0	0	0	0	0	0	0	0	0	0	0	0	0	0	0	0	0	0	0	0	0	0	0	0	0	0	0	0	0	0	0	0	0	0	0	0	0	0
k__Fungi;p__Ascomycota;c__Eurotiomycetes;o__Verrucariales;f__Verrucariaceae;Other	0	0	0	0	0	0	0	0	0	0	0	0	0	0	0	0	0	0	0	0	0	0	0	0	0	0	0	0	0	0	0	0	0	0	0	0	0	0	0	0	0	0	0	0	0	0	0	0	0
k__Fungi;p__Ascomycota;c__Eurotiomycetes;o__Verrucariales;Other;Other	0	0	0	0	0	0	0	0	0	0	0	0	0	0	0	0	0	0	0	0	0	0	0	0	0	0	0	0	0	0	0	0	0	0	0	0	0	0	0	0	0	0	0	0	0	0	0	0	0
k__Fungi;p__Ascomycota;c__Eurotiomycetes;Other;Other;Other	0	0	0	0	0	1.00402	0	0	0	0	0	0	0	0	0	0	0	0	0	0	0	0	0	0	0	0	0	0	0	0	0	0	0	0	0	0	0	0	0	0	0	0	0	0	0	0	0	0	0
k__Fungi;p__Ascomycota;c__GS37;o__unidentified;f__unidentified;g__unidentified	0	0	0	0	0	0	0	0	0	0	0	0	0	0	0	0	0	0	0	0	0	0	0	0	0	0	0	0	0	0	0	0	0	0	0	0	0	0	0	0	0	0	0	0	0	0	0	0	0
k__Fungi;p__Ascomycota;c__Laboulbeniomycetes;o__Pyxidiophorales;f__unidentified;g__unidentified	0	0	0	0	0	0	0	0	0	0	0	0	0	0	0	0	0	0	0	0	0	0	0	0	0	0	0	0	0	0	0	0	0	0	0	0	0	0	0	0	0	0	0	0	0	0	0	0	0
k__Fungi;p__Ascomycota;c__Laboulbeniomycetes;o__Pyxidiophorales;Other;Other	0	0	0	0	0	0	0	0	0	0	0	0	0	0	0	0	0	0	0	0	0	0	0	0	0	0	0	0	0	0	0	0	0	0	0	0	0	0	0	0	0	0	0	0	0	0	0	0	0
k__Fungi;p__Ascomycota;c__Laboulbeniomycetes;o__unidentified;f__unidentified;g__unidentified	0.200803	0	0	0	0	0	0	0	0	0	0	0	0	0	0	0	0	0	0	0	0	0	0	0	0	0	0	0	0	0	0	0	0	0	0	0	0	0	0	0	0	0	0	0	0	0	0	0	0
k__Fungi;p__Ascomycota;c__Lecanoromycetes;o__Acarosporales;f__Acarosporaceae;g__Acarospora	0	0	0	0	0	0	0	0	0	0	0	0	0	0	0	0	0	0	0	0	0	0	0	0	0	0	0	0	0	0	0	0	0	0	0	0	0	0	0	0	0	0	0	0	0	0	0	0	0
k__Fungi;p__Ascomycota;c__Lecanoromycetes;o__Acarosporales;f__Acarosporaceae;Other	0	0	0	0	0	0	0	0	0	0	0	0	0	0	0	0	0	0	0	0	0	0	0	0	0	0	0	0	0	0	0	0	0	0	0	0	0	0	0	0	0	0	0	0	0	0	0	0	0
k__Fungi;p__Ascomycota;c__Lecanoromycetes;o__Caliciales;f__Physciaceae;g__Physcia	0	0	0	0	0	0	0	0	0	0	0	0	0	0	0	0	0	0	0	0	0	0	0	0	0	0	0	0	0	0	0	0	0	0	0	0	0	0	0	0	0	0	0	0	0	0	0	0	0
k__Fungi;p__Ascomycota;c__Lecanoromycetes;o__Lecanorales;f__Cladoniaceae;g__Cladonia	0	0	0	0	0	0	0	0	0	0	0	0	0	0	0	0	0	0	0	0	0	0	0	0	0	0	0	0	0	0	0	0	0	0	0	0	0	0	0	0	0	0	0	0	0	0	0	0	0
k__Fungi;p__Ascomycota;c__Lecanoromycetes;o__Lecanorales;f__Ramalinaceae;g__Bacidina	0	0	0	0	0	0	0	0	0	0	0	0	0	0	0	0	0	0	0	0	0	0	0	0	0	0	0	0	0	0	0	0	0	0	0	0	0	0	0	0	0	0	0	0	0	0	0	0	0
k__Fungi;p__Ascomycota;c__Lecanoromycetes;o__Lecanorales;f__Ramalinaceae;Other	0	0	0	0	0	0	0	0	0	0	0	0	0	0	0	0	0	0	0	0	0	0	0	0	0	0	0	0	0	0	0	0	0	0	0	0	0	0	0	0	0	0	0	0	0	0	0	0	0
k__Fungi;p__Ascomycota;c__Lecanoromycetes;o__Lecanorales;f__unidentified;g__unidentified	0	0	0	0	0	0	0	0	0	0	0	0	0	0	0	0	0	0	0	0	0	0	0	0	0	0	0	0	0	0	0	0	0	0	0	0	0	0	0	0	0	0	0	0	0	0	0	0	0
k__Fungi;p__Ascomycota;c__Lecanoromycetes;o__Ostropales;Other;Other	0	0	0	0	0	0	0	0	0	0	0	0	0	0	0	0	0	0	0	0	0	0	0	0	0	0	0	0	0	0	0	0	0	0	0	0	0	0	0	0	0	0	0	0	0	0	0	0	0
k__Fungi;p__Ascomycota;c__Lecanoromycetes;o__Peltigerales;f__Pannariaceae;g__Pectenia	0	0	0	0	0	0	0	0	0	0	0	0	0	0	0	0	0	0	0	0	0	0	0	0	0	0	0	0	0	0	0	0	0	0	0	0	0	0	0	0	0	0	0	0	0	0	0	0	0
k__Fungi;p__Ascomycota;c__Lecanoromycetes;o__Teloschistales;f__Teloschistaceae;Other	0	0	0	0	0	0	0	0	0	0	0	0	0	0	0	0	0	0	0	0	0	0	0	0	0	0	0	0	0	0	0	0	0	0	0	0	0	0	0	0	0	0	0	0	0	0	0	0	0
k__Fungi;p__Ascomycota;c__Lecanoromycetes;o__unidentified;f__unidentified;g__unidentified	0	0	0	0	0	0	0	0	0	0	0	0	0	0	0	0	0	0	0	0	0	0	0	0	0	0	0	0	0	0	0	0	0	0	0	0	0	0	0	0	0	0	0	0	0	0	0	0	0
k__Fungi;p__Ascomycota;c__Leotiomycetes;o__Erysiphales;f__Erysiphaceae;g__Blumeria	0	0	0	0	0	0	0	0	0	0	0	0	0	0	0	0	0	0	0	0	0	0	0	0	0	0	0	0	0	0	0	0	0	0	0	0	0	0	0	0	0	0	0	0	0	0	0	0	0
k__Fungi;p__Ascomycota;c__Leotiomycetes;o__Erysiphales;f__Erysiphaceae;g__Erysiphe	0	0	0	0	0	0	0	0	0	0	97.1888	0	0	90.7631	0	0	0	0	0	0	0	0	0	0.200803	0	0	0	0	0	0	0	0.60241	0	0	0	0	0	0	0	0	0	0	0	0	0	0	0	0	0
k__Fungi;p__Ascomycota;c__Leotiomycetes;o__Helotiales;f__Dermateaceae;g__Mollisia	0	0	0	0	0	0	0	0	0	0	0	0	0	0	0	0	0	0	0	0	0	0	0	0	0	0	0	0	0	0	0	0	0	0	0	0	0	0	0	0	0	0	0	0	0	0	0	0	0
k__Fungi;p__Ascomycota;c__Leotiomycetes;o__Helotiales;f__Helotiaceae;g__Chlorociboria	0	0	0	0	0	0	0	0	0	0	0	0	0	0	0	0	0	0	0	0	0	0	0	0	0	0	0	0	0	0	0	0	0	0	0	0	0	0	0	0	0	0	0	0	0	0	0	0	0
k__Fungi;p__Ascomycota;c__Leotiomycetes;o__Helotiales;f__Helotiaceae;g__Phaeohelotium	0	0	0	0	0	0	0	0	0	0	0	0	0	0	0	0	0	0	0	0	0	0	0	0	0	0	0	0	0	0	0	0	0	0	0	0	0	0	0	0	0	0	0	0	0	0	0	0	0
k__Fungi;p__Ascomycota;c__Leotiomycetes;o__Helotiales;f__Helotiaceae;g__Tetracladium	0	0	0	0	0	0	0	0	0	0	0	0	0	0	0	0	0	0	0	0	0	0	0	0	0	0	0	0	0	0	0	0	0	0	0	0	0	0	0	0	0	0	0	0	0	0	0	0	0
k__Fungi;p__Ascomycota;c__Leotiomycetes;o__Helotiales;f__Helotiaceae;Other	0	0	0	0	0	0	0	0	0	0	0	0	0	0	0	0	0	0	0	0	0	0	0	0	0	0	0	0	0	0	0	0	0	0	0	0	0	0	0	0	0	0	0	0	0	0	0	0	0
k__Fungi;p__Ascomycota;c__Leotiomycetes;o__Helotiales;f__Helotiales_fam_Incertae_sedis;Other	0	0	0	0	0	0	0	0	0	0	0	0	0	0	0	0	0	0	0	0	0	0	0	0	0	0	0	0	0	0	0	0	0	0	0	0	0	0.401606	0	0	0	0	0	0	0	0	0	0	0
k__Fungi;p__Ascomycota;c__Leotiomycetes;o__Helotiales;f__Hyaloscyphaceae;Other	0	0	0	0	0	0	0	0	0	0	0	0	0	0	0	0	0	0	0	0	0	0	0	0	0	0	0	0	0	0	0	0	0	0	0	0	0	0	0	0	0	0	0	0	0	0	0	0	0
k__Fungi;p__Ascomycota;c__Leotiomycetes;o__Helotiales;f__Leotiaceae;g__Neobulgaria	0	0	0	0	0	0	0	0	0	0	0	0	0	0	0	0	0	0	0	0	0	0	0	0	0	0	0	0	0	0	0	0	0	0	0	0	0	0	0	0	0	0	0	0	0	0	0	0	0
k__Fungi;p__Ascomycota;c__Leotiomycetes;o__Helotiales;f__Leotiaceae;Other	0	0	0	0	0	0	0	0	0	0	0	0	0	0	0	0	0	0	0	0	0	0	0	0	0	0	0	0	0	0	0	0	0	0	0	0	0	0	0	0	0	0	0	0	0	0	0	0	0
k__Fungi;p__Ascomycota;c__Leotiomycetes;o__Helotiales;f__Rutstroemiaceae;Other	0	0	0	0	0	0	0	0	0	0	0	0	0	0	0	0	0	0	0	0	0	0	0	0	0	0	0	0	0	0	0	0	0	0	0	0	0	0	0	0	0	0	0	0	0	0	0	0	0
k__Fungi;p__Ascomycota;c__Leotiomycetes;o__Helotiales;f__Sclerotiniaceae;g__Monilinia	0	0	0	0	0	0	0	0	0	0	0	0	0	0	0	0	0	0	0	0	0	0	0	0	0	0	0	0	0	0	0	0	0	0	0	0	0	0	0	0	0	0	0	0	0	0	0	0	0
k__Fungi;p__Ascomycota;c__Leotiomycetes;o__Helotiales;f__Sclerotiniaceae;g__Scleromitrula	0	0	0	0	0	0	0	0	0	0	0	0	0	0	0	0	0	0	0	0	0	0	0	0	0	0	0	0	0	0	0	0	0	0	0	0	0	0	0	0	0	0	0	0	0	0	0	0	0
k__Fungi;p__Ascomycota;c__Leotiomycetes;o__Helotiales;f__Sclerotiniaceae;Other	0	0	0	0	0	0	0	0	0	0	0	0	0	0	0	0	0	0	0	0	0	0	0	0	0	0	0	0	0	0	0	0	0	0	0	0	0	0	0	0	0	0	0	0	0	0	0	0	0
k__Fungi;p__Ascomycota;c__Leotiomycetes;o__Helotiales;f__unidentified;g__unidentified	0	0	0	0	0	0	0	0	0	0	0	0	0	0	0	0	0	0	0	0	0	0	0	0	0	0	0	0	0	0	0	0	0	0	0	0	0	0	0	0	0	0	0	0	0	0	0	0	0
k__Fungi;p__Ascomycota;c__Leotiomycetes;o__Helotiales;f__Vibrisseaceae;g__Phialocephala	0	0	0	0	0	0	0	0	0	0	0	0	0	0	0	0	0	0	0	0	0	0	0	0	0	0	0	0	0	0	0	0	0	0	0	0	0	0	0	0	0	0	0	0	0	0	0	0	0
k__Fungi;p__Ascomycota;c__Leotiomycetes;o__Helotiales;Other;Other	1.00402	3.01205	0	2.20884	0	1.00402	2.61044	2.00803	1.40562	0	0	0	0	0	0	0	0	0	0	0	0	0	0	0	0	0	0	0	0	0.200803	0	0	0	0	0	0	0	0	0	0	0	0	0	0	0	0	0	0	0
k__Fungi;p__Ascomycota;c__Leotiomycetes;o__Phacidiales;f__Phacidiaceae;Other	0	0	0	0	0	0	0	0	0	0	0	0	0	0	0	0	0	0	0	0	0	0	0	0	0	0	0	0	0	0	0	0	0	0	0	0	0	0	0	0	0	0	0	0	0	0	0	0	0
k__Fungi;p__Ascomycota;c__Leotiomycetes;o__Thelebolales;f__Pseudeurotiaceae;Other	1.40562	0.200803	0	0	0	0	0.803213	0	0	0	0	0	0	0	0	0	0	0	0	0	0	0	0	0	0	0	0	0	0	0	0	0	0	0	0	0	0	0	0	0	0	0	0	0	0	0	0	0	0
k__Fungi;p__Ascomycota;c__Leotiomycetes;o__Thelebolales;f__Thelebolaceae;Other	0	0	0	0	0	0	0	0	0	0	0	0	0	0	0	0	0	0	0	0	0	0	0	0	0	0	0	0	0	0	0	0	0	0	0	0	0	0	0	0	0	0	0	0	0	0	0	0	0
k__Fungi;p__Ascomycota;c__Leotiomycetes;o__unidentified;f__unidentified;g__unidentified	0	0	0	0	0	0	0	0	0	0	0	0	0	0	0	0	0	0	0	0	0	0	0	0	0	0	0	0	0	0	0	0	0	0	0	0	0	0	0	0	0	0	0	0	0	0	0	0	0
k__Fungi;p__Ascomycota;c__Leotiomycetes;Other;Other;Other	0	0	0	0	0	0	0	0	0	0	0	0	0	0	0	0	0	0	0	0	0	0	0	0	0	0	0	0	0	0	0	0	0	0	0	0	0	0	0	0	0	0	0	0	0	0	0	0	0
k__Fungi;p__Ascomycota;c__Orbiliomycetes;o__Orbiliales;f__Orbiliaceae;g__Arthrobotrys	0	0	0	0	0	0	0	0	0	0	0	0	0	0	0	0	0	0	0	0	0	0	0	0	0	0	0	0	0	0	0	0	0	0	0	0	0	0	0	0	0	0	0	0	0	0	0	0	0
k__Fungi;p__Ascomycota;c__Orbiliomycetes;o__Orbiliales;f__Orbiliaceae;g__Duddingtonia	0	0	0	0	0	0	0	0	0	0	0	0	0	0	0	0	0	0	0	0	0	0	0	0	0	0	0	0	0	0	0	0	0	0	0	0	0	0	0	0	0	0	0	0	0	0	0	0	0
k__Fungi;p__Ascomycota;c__Orbiliomycetes;o__Orbiliales;f__Orbiliaceae;g__Orbilia	0	0	0	0	0	0	0	0	0	0	0	0	0	0	0	0	0	0	0	0	0	0	0	0	0	0	0	0	0	0	0	0	0	0	0	0	0	0	0	0	0	0	0	0	0	0	0	0	0
k__Fungi;p__Ascomycota;c__Orbiliomycetes;o__Orbiliales;f__Orbiliaceae;g__unidentified	0	0	0	0	0	0	0	0	0	0	0	0	0	0	0	0	0	0	0	0	0	0	0	0	0	0	0	0	0	0	0	0	0	0	0	0	0	0	0	0	0	0	0	0	0	0	0	0	0
k__Fungi;p__Ascomycota;c__Orbiliomycetes;o__Orbiliales;f__Orbiliaceae;Other	0	0	0	0	0	0	0	0	0	0	0	0	0	0	0	0	0	0	0	0	0	0	0	0	0	0	0	0	0	0	0	0	0	0	0	0	0	0	0	0	0	0	0	0	0	0	0	0	0
k__Fungi;p__Ascomycota;c__Orbiliomycetes;o__Orbiliales;f__Orbiliales_fam_Incertae_sedis;g__Microdochiella	0	0	0	0	0	0	0	0	0	0	0	0	0	0	0	0	0	0	0	0	0	0	0	0	0	0	0	0	0	0	0	0	0	0	0	0	0	0	0	0	0	0	0	0	0	0	0	0	0
k__Fungi;p__Ascomycota;c__Orbiliomycetes;o__Orbiliales;f__Orbiliales_fam_Incertae_sedis;g__Vermispora	0	0	0	0	0	0	0	0	0	0	0	0	0	0	0	0	0	0	0	0	0	0	0	0	0	0	0	0	0	0	3.61446	0	0	0	0	0	0	0.200803	0	0	0	0	0	0	0	0	0	5.82329	29.9197
k__Fungi;p__Ascomycota;c__Orbiliomycetes;o__Orbiliales;f__unidentified;g__unidentified	0	0	0	0	0	0	0	0	0	0	0	0	0	0	0	0	0	0	0	0	0	0	0	0	0	0	0	0	0	0	0	0	0	0	0	0	0	0	0	0	0	0	0	0	0	0	0	0	0
k__Fungi;p__Ascomycota;c__Orbiliomycetes;o__Orbiliales;Other;Other	0	0	0	0	0	0	0	0	0	0	0	0	0	0	0	0	0	0	0	0	0	0	0	0	0	0	0	0	0	0	0	0	0	0	0	0	0	0	0	0	0	0	0	0	0	0	0	0	0
k__Fungi;p__Ascomycota;c__Orbiliomycetes;o__unidentified;f__unidentified;g__unidentified	0	0	0	0	0	0	0	0	0	0	0	0	0	0	0	0	0	0	0	0	0	0	0	0	0	0	0	0	0	0	0	0	0	0	0	0	0	0	0	0	0	0	0	0	0	0	0	0	0
k__Fungi;p__Ascomycota;c__Orbiliomycetes;Other;Other;Other	0	0	0	0	0	0	0	0	0	0	0	0	0	0	0	0	0	0	0	0	0	0	0	0	0	0	0	0	0	0	0	0	0	0	0	0	0	0	0	0	0	0	0	0	0	0	0	0	0
k__Fungi;p__Ascomycota;c__Pezizomycetes;o__Pezizales;f__Ascobolaceae;g__Ascobolus	0	0	0	0	0	0	0	0	0	0	0	0	0	0	0	0	0	0	0	0	0	0	0	0	0	0	0	0	0	0	0	0	0	0	0	0	0	0	0	0	0	0	0	0	0	0	0	0	0
k__Fungi;p__Ascomycota;c__Pezizomycetes;o__Pezizales;f__Ascobolaceae;g__unidentified	0	0	0	0	0	0	0	0	0	0	0	0	0	0	0	0	0	0	0	0	0	0	0	0	0	0	0	0	0	0	0	0	0	0	0	0	0	0	0	0	0	0	0	0	0	0	0	0	0
k__Fungi;p__Ascomycota;c__Pezizomycetes;o__Pezizales;f__Ascobolaceae;Other	0	0	0	0	0	0	0	0	0	0	0	0	0	0	0	0	0	0	0	0	0	0	0	0	0	0	0	0	0	0	0	0	0	0	0	0	0	0	0	0	0	0	0	0	0	0	0	0	0
k__Fungi;p__Ascomycota;c__Pezizomycetes;o__Pezizales;f__Ascodesmidaceae;Other	0	0	0	0	0	0	0	0	0	0	0	0	0	0	0	0	0	0	0	0	0	0	0	0	0	0	0	0	0	0	0	0	0	0	0	0	0	0	0	0	0	0	0	0	0	0	0	0	0
k__Fungi;p__Ascomycota;c__Pezizomycetes;o__Pezizales;f__Morchellaceae;g__Disciotis	0	0	0	0	0	0	0	0	0	0	0	0	0	0	0	0	0	0	0	0	0	0	0	0	0	0	0	0	0	0	0	0	0	0	0	0	0	0	0	0	0	0	0	0	0	0	0	0	0
k__Fungi;p__Ascomycota;c__Pezizomycetes;o__Pezizales;f__Pezizaceae;g__Amylascus	0	0	0	0	0	0	0	0	0	0	0	0	0	0	0	0	0	0	0	0	0	0	0	0	0	0	0	0	0	0	0	0	0	0	0	0	0	0	0	0	0	0	0	0	0	0	0	0	0
k__Fungi;p__Ascomycota;c__Pezizomycetes;o__Pezizales;f__Pezizaceae;g__Peziza	0	0	0	0	0	0.200803	0	0.200803	7.02811	0	0	0	0	0	0	0	0	0	0	0	0	0	0	0	0	0	0	0	0	0	0	0	0	0	0	0	0	0	0	0	0	0	0	0	0	0	0	0	0
k__Fungi;p__Ascomycota;c__Pezizomycetes;o__Pezizales;f__Pezizaceae;g__unidentified	0	0	0	0	0	3.41365	0	0	0	0	0	0	0	0	0	0	0	0	0	0	0	0	0	0	0	0	0	0	0	0	0	0	0	0	0	0	0	0	0	0	0	0	0	0	0	0	0	0	0
k__Fungi;p__Ascomycota;c__Pezizomycetes;o__Pezizales;f__Pezizaceae;Other	0	0.200803	0	0	0	0	0	0.200803	0	0	0	0	0	0	0	0	0	0	0	0	0	0	0	0	0	0	0	0	0	0	0	0	0	0	0	0	0	0	0	0	0	0	0	0	0	0	0	0	0
k__Fungi;p__Ascomycota;c__Pezizomycetes;o__Pezizales;f__Pyronemataceae;g__Anthracobia	0	0	0	0	0	0	0	0	0	0	0	0	0	0	0	0	0	0	0	0	0	0	0	0	0	0	0	0	0	0	0	0	0	0	0	0	0	0	0	0	0	0	0	0	0	0	0	0	0
k__Fungi;p__Ascomycota;c__Pezizomycetes;o__Pezizales;f__Pyronemataceae;g__Geopora	0	0	0	0	0	0	0	0	0	0	0	0	0	0	0	0	0	0	0	0	0	0	0	0	0	0	0	0	0	0	0	0	0	0	0	0	0	0	0	0	0	0	0	0	0	0	0	0	0
k__Fungi;p__Ascomycota;c__Pezizomycetes;o__Pezizales;f__Pyronemataceae;g__Geopyxis	0	0	0	0	0	0	0	0	0	0	0	0	0	0	0	0	0	0	0	0	0	0	0	0	0	0	0	0	0	0	0	0	0	0	0	0	0	0	0	0	0	0	0	0	0	0	0	0	0
k__Fungi;p__Ascomycota;c__Pezizomycetes;o__Pezizales;f__Pyronemataceae;g__Hydnocystis	0	0	0	0	0	0	0	0	0	0	0	0	0	0	0	0	0	0	0	0	0	0	0	0	0	0	0	0	0	0	0	0	0	0	0	0	0	0	0	0	0	0	0	0	0	0	0	0	0
k__Fungi;p__Ascomycota;c__Pezizomycetes;o__Pezizales;f__Pyronemataceae;g__Lamprospora	0	0	0	0	0	0	0	0	0	0	0	0	0	0	0	0	0	0	0	0	0	0	0	0	0	0	0	0	0	0	0	0	0	0	0	0	0	0	0	0	0	0	0	0	0	0	0	0	0
k__Fungi;p__Ascomycota;c__Pezizomycetes;o__Pezizales;f__Pyronemataceae;g__Paurocotylis	0	0	0	0	0	0	0	0	0	0	0	0	0	0	0	0	0	0	0	0	0	0	0	0	0	0	0	0	0	0	0	0	0	0	0	0	0	0	0	0	0	0	0	0	0	0	0	0	0
k__Fungi;p__Ascomycota;c__Pezizomycetes;o__Pezizales;f__Pyronemataceae;g__Picoa	0	0	0	0	0	0	0	0	0	0	0	0	0	0	0	0	0	0	0	0	0	0	0	0	0	0	0	0	0	0	0	0	0	0	0	0	0	0	0	0	0	0	0	0	0	0	0	0	0
k__Fungi;p__Ascomycota;c__Pezizomycetes;o__Pezizales;f__Pyronemataceae;g__Pulvinula	0	0	0	0	0	0	0	0	0	0	0	0	0	0	0	0	0	0	0	0	0	0	0	0	0	0	0	0	0	0	0	0	0	0	0	0	0	0	0	0	0	0	0	0	0	0	0	0	0
k__Fungi;p__Ascomycota;c__Pezizomycetes;o__Pezizales;f__Pyronemataceae;g__Scutellinia	0	0	0	0	0	0	0	0	0	0	0	0	0	0	0	0.60241	0	0	0	0	0	0	0	0	0	0	0	7.83133	0	0	0	0	0.200803	0	0	0	0	0	0	0	0	0	0	0	0	0	0	0	0
k__Fungi;p__Ascomycota;c__Pezizomycetes;o__Pezizales;f__Pyronemataceae;g__Tricharina	0	0	0	0	0	0	0	0	0	0	0	0	0	0	0	0	0	0	0	0	0	0	0	0	0	0	0	0	0	0	0	0	0	0	0	0	0	0	0	0	0	0	0	0	0	0	0	0	0
k__Fungi;p__Ascomycota;c__Pezizomycetes;o__Pezizales;f__Pyronemataceae;g__unidentified	0.401606	0	0	0.200803	0	0	0	0	0	0	0	0	0	0	0.401606	0	0	0	0	0	0	0	0	0	0	0	0	0	0	0	0	0	0	0	0	0	0	0	0	34.5382	0	0	0	0	0	0	0	0	0
k__Fungi;p__Ascomycota;c__Pezizomycetes;o__Pezizales;f__Pyronemataceae;Other	0	0.401606	0	0	0	0	0	0	2.20884	0	0	0	0	0	0	0	0	0	0	0	0	0	0	0	0	0	0	0	0	0	0	0	0	0	0	0	0	0	0	0	0	0	0	0	0	0	0	0	0
k__Fungi;p__Ascomycota;c__Pezizomycetes;o__Pezizales;f__Sarcoscyphaceae;Other	0	0	0	0	0	0	0	0	0	0	0	0	0	0	0	0	0	0	0	0	0	0	0	0	0	0	0	0	0	0	0	0	0	0	0	0	0	0	0	0	0	0	0	0	0	0	0	0	0
k__Fungi;p__Ascomycota;c__Pezizomycetes;o__Pezizales;f__Sarcosomataceae;g__Plectania	0	0	0	0	0	0	0	0	0	0	0	0	0	0	0	0	0	0	0	0	0	0	0	0	0	0	0	0	0	0	0	0	0	0	0	0	0	0	0	0	0	0	0	0	0	0	0	0	0
k__Fungi;p__Ascomycota;c__Pezizomycetes;o__Pezizales;f__Sarcosomataceae;Other	0	0	0	0	0	0	0	0	0	0	0	0	0	0	0	0	0	0	0	0	0	0	0	0	0	0	0	0	0	0	0	0	0	0	0	0	0	0	0	0	0	0	0	0	0	0	0	0	0
k__Fungi;p__Ascomycota;c__Pezizomycetes;o__Pezizales;f__Tarzettaceae;g__Densocarpa	0	0	0	0	0	0	0	0	0	0	0	0	0	0	0	0	0	0	0	0	0	0	0	0	0	0	0	0	0	0	0	0	0	0	0	0	0	0	0	0	0	0	0	0	0	0	0	0	0
k__Fungi;p__Ascomycota;c__Pezizomycetes;o__Pezizales;f__Tuberaceae;g__Tuber	0	0	0	0	0	0	0	0	0	0	0	45.1807	0	0	0	0	0	0	0	0	0	0	0	0	0	0	0	0	0	0	0	0	0	0	0	0	0	0	0	0	0	0	0	61.0442	0	0	0	0	0
k__Fungi;p__Ascomycota;c__Pezizomycetes;o__Pezizales;f__unidentified;g__unidentified	0	0	0	0	0	0	0	0	0	0	0	0	0	0	0	0	0	0	0	0	0	0	0	0	0	0	0	0	0	0	0	0	0	0	0	0	0	0	0	0	0	0	0	0	0	0	0	0	0
k__Fungi;p__Ascomycota;c__Pezizomycetes;o__Pezizales;Other;Other	0	0	0.60241	0	0	0	0	0	0	0	0	0	0	0	0	0	0	0	0	0	0	0	0	0	0	0	0	0	0	0	0	0	0	0	0	0	0	0	0	0	0	0	0	0	0	0	0	0	0
k__Fungi;p__Ascomycota;c__Pezizomycetes;o__unidentified;f__unidentified;g__unidentified	0	0	0	0	0	0	0	0	0	0	0	0	0	0	0	0	0	0	0	0	0	0	0	0	0	0	0	0	0	0	0	0	0	0	0	0	0	0	0	0	0	0	0	0	0	0	0	0	0
k__Fungi;p__Ascomycota;c__Pezizomycetes;Other;Other;Other	0	0	0	0	0	0	0	0	0	0	0	0	0	0	0	0	0	0	0	0	0	0	0	0	0	0	0	0	0	0	0	0	0	0	0	0	0	0	0	0	0	0	0	0	0	0	0	0	0
k__Fungi;p__Ascomycota;c__Saccharomycetes;o__Saccharomycetales;f__Debaryomycetaceae;g__Debaryomyces	0	0	0	0	0	0	0	0	0	0	0	0	0	0	0	0	0	0	0	0	0	0	0	0	0	0	0	0	0	0	0	0	0.60241	0	0	0	0	0	0	0	0	0	0	0	0	0	0	0	0
k__Fungi;p__Ascomycota;c__Saccharomycetes;o__Saccharomycetales;f__Debaryomycetaceae;Other	0	0	0	0	0	0	0	0	0	0	0	0	0	0	0	0	0	0	0	0	0	0	0	0	0	0	0	0	0	0	0	0	0	0	0	0	0	0	0	0	0	0	0	0	0	0	0	0	0
k__Fungi;p__Ascomycota;c__Saccharomycetes;o__Saccharomycetales;f__Lipomycetaceae;g__Lipomyces	0	0	0	0	0	0	0	0	0	0	0	0	0	0	0	0	0	0	0	0	0	0	0	0	0	0	0	0	0	0	0	0	0	0	0	0	0	0	0	0	0	0	0	0	0	0	0	0	0
k__Fungi;p__Ascomycota;c__Saccharomycetes;o__Saccharomycetales;f__Lipomycetaceae;Other	0	0	0	0	0	0	0	0	0	0	0	0	0	0	0	0	0	0	0	0	0	0	0	0	0	0	0	0	0	0	0	0	0	0	0	0	0	0	0	0	0	0	0	0	0	0	0	0	0
k__Fungi;p__Ascomycota;c__Saccharomycetes;o__Saccharomycetales;f__Phaffomycetaceae;g__Barnettozyma	0	0	0	0	0	0	0	0	0	0	0	0	0	0	0	0	0	0	0	0	0	0	0	0	0	0	0	0	0	0	0	0	0	0	0	0	0	0	0	0	0	0	0	0	0	0	0	0	0
k__Fungi;p__Ascomycota;c__Saccharomycetes;o__Saccharomycetales;f__Phaffomycetaceae;g__Cyberlindnera	0	0	0	0	0	0	0	0	0	0	0	0	0	0	0	0	0	0	0	0	0	0	0	0	0	0	0	0	0	0	0	0	0	0	0	0	0	0	0	0	0	0	0	0	0	0	0	0	0
k__Fungi;p__Ascomycota;c__Saccharomycetes;o__Saccharomycetales;f__Phaffomycetaceae;g__Wickerhamomyces	0	0	0	0	0	0	0	0	0	0	0	0	0	0	0	0	0	0	0	0	0	0	0	0	0	0	0	0	0	0	0	0	0	0	0	0	0	0	0	0	0	0	0	0	0	0	0	0	0
k__Fungi;p__Ascomycota;c__Saccharomycetes;o__Saccharomycetales;f__Pichiaceae;g__Nakazawaea	3.21285	3.41365	0	0	0	3.81526	2.81124	0	0	0	0	0	0	0	0	0	0	0	0	0	0	0	0	0	0	0	0	0	0	0	0	0	0	0	0	0	0	0	0	0	0	0	0	0	0	0	0	0	0
k__Fungi;p__Ascomycota;c__Saccharomycetes;o__Saccharomycetales;f__Pichiaceae;g__Ogataea	0	0	0	0	0	0	0	0	0	0	0	0	0	0	0	0	0	0	0	0	0	0	0	0	0	0	0	0	0	0	0	0	0	0	0	0	0	0	0	0	0	0	0	0	0	0	0	0	0
k__Fungi;p__Ascomycota;c__Saccharomycetes;o__Saccharomycetales;f__Saccharomycetaceae;g__Kazachstania	0	0	0	0	0	0	0	0	0	0	0	0	0	0	0	0	0	0	0	0	0	0	0	0	0	0	0	0	0	0	0	0	0	0	0	0	0	0	0	0	0	0	0	0	0	0	0	0	0
k__Fungi;p__Ascomycota;c__Saccharomycetes;o__Saccharomycetales;f__Saccharomycetaceae;g__Lachancea	0	0	0	0	0	0	0	0	0	0	1.40562	0	0	0	0	0	0	0	0	0	0	0	0	0	0	0	0	0	0	0	0	0	0	0	0	0	0	0	0	0	0	0	0	0	0	0	0	0	0
k__Fungi;p__Ascomycota;c__Saccharomycetes;o__Saccharomycetales;f__Saccharomycetaceae;g__Saccharomyces	0	0	0	0	0	0	0	0	0	0	1.00402	0	0	9.23695	0	0	0	0	0	0	100	0	0	98.996	0	0	62.4498	0	0	0	0	99.3976	0	0	0	8.63454	0	0.401606	0	1.40562	98.3936	99.3976	97.7912	8.43373	0	100	0	0	0
k__Fungi;p__Ascomycota;c__Saccharomycetes;o__Saccharomycetales;f__Saccharomycetaceae;g__Torulaspora	0.401606	0	0	0.200803	0	0	0	0	0	0	0.401606	0	0	0	0	0	0	0	0	0	0	0	0	0	0	0	0	0	0	0	0	0	0	0	0	0	0	0	0	0	0	0	0	0	0	0	0	0	0
k__Fungi;p__Ascomycota;c__Saccharomycetes;o__Saccharomycetales;f__Saccharomycetaceae;g__Zygosaccharomyces	0	0	0	0	0	0	0	0	0	0	0	0	0	0	0	0	0	0	0	0	0	0	0	0	0	0	0	0	0	0	0	0	0	0	0	0	0	0	0	0	0	0	0	0	0	0	0	0	0
k__Fungi;p__Ascomycota;c__Saccharomycetes;o__Saccharomycetales;f__Saccharomycetaceae;g__Zygotorulaspora	0	0	0	0	0	0	0	0	0	0	0	0	0	0	0	0	0	0	0	0	0	0	0	0	0	0	0	0	0	0	0	0	0	0	0	0	0	0	0	0	0	0	0	0	0	0	0	0	0
k__Fungi;p__Ascomycota;c__Saccharomycetes;o__Saccharomycetales;f__Saccharomycetaceae;Other	0	0	0	0	0	0	0	0	0	0	0	0	0	0	0	0	0	0	0	0	0	0	0	0	0	0	0	0	0	0	0	0	0	0	0	0	0	0	0	0	0	0	0	0	0	0	0	0	0
k__Fungi;p__Ascomycota;c__Saccharomycetes;o__Saccharomycetales;f__Saccharomycetales_fam_Incertae_sedis;g__Nadsonia	0	0	0	0	0	0	0	0	0	0	0	0	0	0	0	0	0	0	0	0	0	0	0	0	0	0	0	0	0	0	0	0	0	0	0	0	0	0	0	0	0	0	0	0	0	0	0	0	0
k__Fungi;p__Ascomycota;c__Saccharomycetes;o__Saccharomycetales;f__Saccharomycodaceae;g__Hanseniaspora	0	0.200803	0	0	0	0	0	0	0	0	0	0	0	0	0	0	0	0	0	0	0	0	0	0	0	0	0	0	0	0	0	0	0	0	0	0	0	0	0	0	1.60643	0.60241	1.00402	0	0	0	0	94.1767	0
k__Fungi;p__Ascomycota;c__Saccharomycetes;o__Saccharomycetales;f__Saccharomycopsidaceae;g__Saccharomycopsis	0	0	0	0	0	0	0	0	0	0	0	0	0	0	0	0	0	0	0	0	0	0	0	0	0	0	0	0	0	0	0	0	0	0	0	0	0	0	0	0	0	0	0	0	0	0	0	0	0
k__Fungi;p__Ascomycota;c__Saccharomycetes;o__Saccharomycetales;f__Trichomonascaceae;g__Blastobotrys	0	0	0	0	0	0	0	0	0	0	0	0	0	0	0	0	0	0	0	0	0	0	0	0	0	0	0	0	0	0	0	0	0	0	0	0	0	0	0	0	0	0	0	0	0	0	0	0	0
k__Fungi;p__Ascomycota;c__Saccharomycetes;o__Saccharomycetales;f__unidentified;g__unidentified	0	0	0	0	0	0	0	0	0	0	0	0	10.6426	0	0	0	0	3.01205	0	0	0	0	0	0	0	0	0	0	0	0	0	0	0	0	0	0	0	0	0	0	0	0	0	0	0	0	0	0	0
k__Fungi;p__Ascomycota;c__Saccharomycetes;o__Saccharomycetales;Other;Other	31.9277	20.8835	0.200803	0	0	18.4739	24.2972	0	0	0	0	0	0	0	0	0	0	0	0	0	0	0	0	0	0	0	0	0	0	0	0	0	0	0	0	0	0	0	0	0	0	0	0	0	0	0	0	0	0
k__Fungi;p__Ascomycota;c__Sordariomycetes;o__Branch06;f__unidentified;g__unidentified	0	1.00402	0	0	0	0	0	0	0	0	0	0	0	0	0	0	0	12.6506	0	0	0	0	0	0	0	0	0	0	0	0	0	0	0	0	0	0	0	0	0	0	0	0	0	0	0	0	0	0	0
k__Fungi;p__Ascomycota;c__Sordariomycetes;o__Chaetosphaeriales;f__Chaetosphaeriaceae;g__unidentified	0	0	0	0	0	0	0	0	0	0	0	0	0	0	0	0	0	0	0	0	0	0	0	0	0	0	0	0	0	0	0	0	0	0	0	0	0	0	0	0	0	0	0	0	0	0	0	0	0
k__Fungi;p__Ascomycota;c__Sordariomycetes;o__Chaetosphaeriales;f__Chaetosphaeriaceae;Other	0	0	0	0	0	0	0	0	0	0	0	0	0	0	0	0	0	0	0	0	0	0	0	0	0	0	0	0	0	0	0	0	0	0	0	0	0	0	0	0	0	0	0	0	0	0	0	0	0
k__Fungi;p__Ascomycota;c__Sordariomycetes;o__Chaetosphaeriales;f__unidentified;g__unidentified	0	0	0	0	0	0	0	0	0	0	0	0	0	0	0	0	0	0	0	0	0	0	0	0	0	0	0	0	0	0	0	0	0	0	0	0	0	0	0	0	0	0	0	0	0	0	0	0	0
k__Fungi;p__Ascomycota;c__Sordariomycetes;o__Coniochaetales;f__Coniochaetaceae;g__Coniochaeta	0	0	0	0	0	0	0	0	0	0	0	0	0	0	0	0	0	0	0	0	0	0	0	0	0	0	0	0	0	0	0	0	0	0	0	0	0	0	0	0	0	0	0	0	0	0	0	0	0
k__Fungi;p__Ascomycota;c__Sordariomycetes;o__Coniochaetales;f__Coniochaetaceae;Other	0	0	0	0	0	1.00402	0	0	0	0	0	0	0	0	0	0	0	0	0	0	0	0	0	0	0	0	0	0	0	0	0	0	0	0	0	0	0	0	0	0	0	0	0	0	0	0	0	0	0
k__Fungi;p__Ascomycota;c__Sordariomycetes;o__Coniochaetales;f__unidentified;g__unidentified	0	0	0	0	0	0	0	0	0	0	0	0	0	0	0	0	0	0	0	0	0	0	0	0	0	0	0	0	0	0	0	0	0	0	0	0	0	0	0	0	0	0	0	0	0	0	0	0	0
k__Fungi;p__Ascomycota;c__Sordariomycetes;o__Conioscyphales;f__Conioscyphaceae;g__Conioscypha	0	0	0	0	0	0	0	0	0	0	0	0	0	0	0	0	0	0	0	0	0	0	0	0	0	0	0	0	0	0	0	0	0	0	0	0	0	0	0	0	0	0	0	0	0	0	0	0	0
k__Fungi;p__Ascomycota;c__Sordariomycetes;o__Diaporthales;f__Diaporthaceae;g__Diaporthe	0	0	0	0	0	0	0	0	0	0	0	0	0	0	0	0	0	0	0	0	0	0	0	0	0	0	0	0	0	0	0	0	0	0	0	0	0	0	0	0	0	0	0	0	0	0	0	0	0
k__Fungi;p__Ascomycota;c__Sordariomycetes;o__Diaporthales;f__Gnomoniaceae;Other	0	0	0	0	0	0	0	0	0	0	0	0	0	0	0	0	0	0	0	0	0	0	0	0	0	0	0	0	0	0	0	0	0	0	0	0	0	0	0	0	0	0	0	0	0	0	0	0	0
k__Fungi;p__Ascomycota;c__Sordariomycetes;o__Diaporthales;f__Schizoparmaceae;g__Coniella	0	0	0	0	0	0	0	0	0	0	0	0	0	0	0	0	0	0	0	0	0	0	0	0	0	0	0	0	0	0	0	0	0	0	0	0	0	0	0	0	0	0	0	0	0	0	0	0	0
k__Fungi;p__Ascomycota;c__Sordariomycetes;o__Diaporthales;f__Valsaceae;g__Cytospora	0	0	0	0	0	0	0	0	0	0	0	0	0	0	0	0	0	0	0	0	0	0	0	0	0	0	0	0	0	0	0	0	0	0	0	0	0	0	0	0	0	0	0	0	0	0	0	0	0
k__Fungi;p__Ascomycota;c__Sordariomycetes;o__Diaporthales;Other;Other	0	0	0	0	0	0	0	0	0	0	0	0	0	0	0	0	0	0	0	0	0	0	0	0	0	0	0	0	0	0	0	0	0	0	0	0	0	0	0	0	0	0	0	0	0	0	0	0	0
k__Fungi;p__Ascomycota;c__Sordariomycetes;o__Glomerellales;f__Plectosphaerellaceae;g__Acrostalagmus	0	0	0	0	0	0	0	0	0	0	0	0	0	0	0	0	0	0	0	0	0	0	0	0	0	0	0	0	0	0	0	0	0	0	0	0	0	0	0	0	0	0	0	0	0	0	0	0	0
k__Fungi;p__Ascomycota;c__Sordariomycetes;o__Glomerellales;f__Plectosphaerellaceae;g__Lectera	0	0	0	0	0	0	0	0	0	0	0	0	0	0	0	0	0	0	0	0	0	0	0	0	0	0	0	0	0	0	0	0	0	0	0	0	0	0	0	0	0	0	0	0	0	0	0	0	0
k__Fungi;p__Ascomycota;c__Sordariomycetes;o__Glomerellales;f__Plectosphaerellaceae;g__Plectosphaerella	0	0	0	0	0	0	0	0	0	0	0	0	0	0	0	0	0	0	0	0	0	0	0	0	0	0	0	0	0	0	0	0	0	0	0	0	0	0	0	0	0	0	0	0	0	0	0	0	0
k__Fungi;p__Ascomycota;c__Sordariomycetes;o__Glomerellales;f__Plectosphaerellaceae;g__Verticillium	0	0	0	0	0	0	0	0	0	0	0	0	0	0	0	0	0	0	0	0	0	0	0	0	0	0	0	0	0	0	0	0	0	0	0	0	0	0	0	0	0	0	0	0	0	0	0	0	0
k__Fungi;p__Ascomycota;c__Sordariomycetes;o__Glomerellales;f__Plectosphaerellaceae;Other	0	0	0.401606	0	0	0	0	0	0	0	0	0	0	0	0	0	0	0	0	0	0	0	0	0	0	0	0	0	0	0	0	0	0	0	0	0	0	0	0	0	0	0	0	0	0	0	0	0	0
k__Fungi;p__Ascomycota;c__Sordariomycetes;o__Glomerellales;f__Reticulascaceae;g__unidentified	0	0	0	0	0	0	0	0	0	0	0	0	0	0	0	0	0	0	0	0	0	0	0	0	0	0	0	0	0	0	0	0	0	0	0	0	0	0	0	0	0	0	0	0	0	0	0	0	0
k__Fungi;p__Ascomycota;c__Sordariomycetes;o__Glomerellales;f__Reticulascaceae;Other	0	0	0	0	0	0	0	0	0	0	0	0	0	0	0	0	0	0	0	0	0	0	0	0	0	0	0	0	0	0	0	0	0	0	0	0	0	0	0	0	0	0	0	0	0	0	0	0	0
k__Fungi;p__Ascomycota;c__Sordariomycetes;o__Glomerellales;Other;Other	0	0	0	0	0	0	0	0	0	0	0	0	0	0	0	0	0	0	0	0	0	0	0	0	0	0	0	0	0	0	0	0	0	0	0	0	0	0	0	0	0	0	0	0	0	0	0	0	0
k__Fungi;p__Ascomycota;c__Sordariomycetes;o__Hypocreales;f__Bionectriaceae;g__Clonostachys	0	0	0	0	0	0	0	0	0	0	0	0	0	0	0	0	0	0	0	0	0	0	0	0	0	0	0	0	0	0	0	0	0	0	0	0	0	0	0	0	0	0	0	0	0	0	0	0	0
k__Fungi;p__Ascomycota;c__Sordariomycetes;o__Hypocreales;f__Bionectriaceae;g__Ovicillium	0	0	0	0	0	0	0	0	0	0	0	0	0	0	0	0	0	0	0	0	0	0	0	0	0	0	0	0	0	0	0	0	0	0	0	0	0	0	0	0	0	0	0	0	0	0	0	0	0
k__Fungi;p__Ascomycota;c__Sordariomycetes;o__Hypocreales;f__Bionectriaceae;Other	0	0	0	0	0	0	0	0	0	0	0	0	0	0	0	0	0	0	0	0	0	0	0	0	0	0	0	0	0	0	0	0	0	0	0	0	0	0	0	0	0	0	0	0	0	0	0	0	0
k__Fungi;p__Ascomycota;c__Sordariomycetes;o__Hypocreales;f__Clavicipitaceae;g__Metarhizium	0	0	0	0	0	0	0	0	0	0	0	0	0	0	0	0	0	0	0	0	0	0	0	0	0	0	0	0	0	0	0	0	0	0	0	0	0	0	0	0	0	0	0	0	0	0	0	0	0
k__Fungi;p__Ascomycota;c__Sordariomycetes;o__Hypocreales;f__Clavicipitaceae;Other	0	0	0	0	0	0	0	0	0	0	0	0	0	0	0	0	0	0	0	0	0	0	0	0	0	0	0	0	0	0	0	0	0	0	0	0	0	0	0	0	0	0	0	0	0	0	0	0	0
k__Fungi;p__Ascomycota;c__Sordariomycetes;o__Hypocreales;f__Cordycipitaceae;g__Beauveria	0	0	0	0	0	0	0	0	0	0	0	0	0	0	0	0	0	0	0	0	0	0	0	0	0	0	0	0	0	0	0	0	0	0	0	0	0	0	0	0	0	0	0	0	0	0	0	0	0
k__Fungi;p__Ascomycota;c__Sordariomycetes;o__Hypocreales;f__Cordycipitaceae;Other	0	0	0	0	0	0	0	0	0	0	0	0	0	0	0	0	0	0	0	0	0	0	0	0	0	0	0	0	0	0	0	0	0	0	0	0	0	0	0	0	0	0	0	0	0	0	0	0	0
k__Fungi;p__Ascomycota;c__Sordariomycetes;o__Hypocreales;f__Hypocreaceae;g__Trichoderma	0.200803	0	0	0	0	0.200803	0	0	0	0	0	0	0	0	0.803213	0	0	0	0	0	0	0	0	0	0	0	0	0	0	0	0	0	0	0	0	0	0	0	0	0	0	0	0	0	0	0	0	0	0
k__Fungi;p__Ascomycota;c__Sordariomycetes;o__Hypocreales;f__Hypocreaceae;Other	0	0	0	0	0	0	0	0	0	0	0	0	0	0	0	0	0	0	0	0	0	0	0	0	0	0	0	0	0	0	0	0	0	0	0	0	0	0	0	0	0	0	0	0	0	0	0	0	0
k__Fungi;p__Ascomycota;c__Sordariomycetes;o__Hypocreales;f__Hypocreales_fam_Incertae_sedis;g__Acremonium	0	0	0	0	0	0	0	0	0	0	0	0	0	0	0	0	0	0	0	0	0	0	0	0	0	0	0	0	0	0	0	0	0	0	0	0	0	0	0	0	0	0	0	0	0	0	0	0	0
k__Fungi;p__Ascomycota;c__Sordariomycetes;o__Hypocreales;f__Hypocreales_fam_Incertae_sedis;g__Barbatosphaeria	0	0	0	0	0	0	0	0	0	0	0	0	0	0	0	0	0	0	0	0	0	0	0	0	0	0	0	0	0	0	0	0	0	0	0	0	0	0	0	0	0	0	0	0	0	0	0	0	0
k__Fungi;p__Ascomycota;c__Sordariomycetes;o__Hypocreales;f__Hypocreales_fam_Incertae_sedis;g__Chlamydocillium	0	0	0	0	0	0	0	0	0	0	0	0	0	0	0	0	0	0	0	0	0	0	0	0	0	0	0	0	0	0	0	0	0	0	0	0	0	0	0	0	0	0	0	0	0	0	0	0	0
k__Fungi;p__Ascomycota;c__Sordariomycetes;o__Hypocreales;f__Hypocreales_fam_Incertae_sedis;g__Leucosphaerina	0	0	0	0	0	0	0	0	0	0	0	0	0	0	0	0	0	0	0	0	0	0	0	0	0	0	0	0	0	0	0	0	0	0	0	0	0	0	0	0	0	0	0	0	0	0	0	0	0
k__Fungi;p__Ascomycota;c__Sordariomycetes;o__Hypocreales;f__Hypocreales_fam_Incertae_sedis;g__Sarocladium	0	0	0.401606	0	0	0	0	0	0	0	0	0	0	0	0	0	0	0	0	0	0	0	0	0	0	0	0	0	0	0	0	0	0	0	0	0	0	0	0	0	0	0	0	0	0	0	0	0	0
k__Fungi;p__Ascomycota;c__Sordariomycetes;o__Hypocreales;f__Nectriaceae;g__Acremoniopsis	0	0	0	0	0	0	0	0	0	0	0	0	0	0	0	0	0	0	0	0	0	0	0	0	0	0	0	0	0	0	0	0	0	0	0	0	0	0	0	0	0	0	0	0	0	0	0	0	0
k__Fungi;p__Ascomycota;c__Sordariomycetes;o__Hypocreales;f__Nectriaceae;g__Atractium	0	0	0	0	0	0	0	0	0	0	0	0	0	0	0	0	0	0	0	0	0	0	0	0	0	0	0	0	0	0	0	0	0	0	0	0	0	0	0	0	0	0	0	0	0	0	0	0	0
k__Fungi;p__Ascomycota;c__Sordariomycetes;o__Hypocreales;f__Nectriaceae;g__Calonectria	0	0	0	0	0	0	0	0	0	0	0	0	0	0	0	0	0	0	0	0	0	0	0	0	0	0	0	0	0	0	0	0	0	0	0	0	0	0	0	0	0	0	0	0	0	0	0	0	0
k__Fungi;p__Ascomycota;c__Sordariomycetes;o__Hypocreales;f__Nectriaceae;g__Cylindrocarpon	0	0	0	0	0	0	0	0	0	0	0	0	0	0	0	0	0	0	0	0	0	0	0	0	0	0	0	0	0	0	0	0	0	0	0	0	0	0	0	0	0	0	0	0	0	0	0	0	0
k__Fungi;p__Ascomycota;c__Sordariomycetes;o__Hypocreales;f__Nectriaceae;g__Cylindrocladiella	0	0	0	0	0	0	0	0	0	0	0	0	0	0	0	0	0	0	0	0	0	0	0	0	0	0	0	0	0	0	0	0	0	0	0	0	0	0	0	0	0	0	0	0	0	0	0	0	0
k__Fungi;p__Ascomycota;c__Sordariomycetes;o__Hypocreales;f__Nectriaceae;g__Dactylonectria	0	0	0	0	0	0	0	0	0	0	0	0	0	0	0	0	0	0	0	0	0	0	0	0	0	0	0	0	0	0	0	0	0	0	0	0	0	0	0	0	0	0	0	0	0	0	0	0	0
k__Fungi;p__Ascomycota;c__Sordariomycetes;o__Hypocreales;f__Nectriaceae;g__Fusarium	0	0	0	0	0	0	0	0	0	0	0	0	0	0	0	0	0	0	0	0	0	0	0	0	0	0	0	0	0	0	0	0	0	0	0	0	0	0	0	0	0	0	0	0	0	0	0	0	0
k__Fungi;p__Ascomycota;c__Sordariomycetes;o__Hypocreales;f__Nectriaceae;g__Gliocladiopsis	0	0	0	0	0	0	0	0	0	0	0	0	0	0	0	0	0	0	0	0	0	0	0	0	0	0	0	0	0	0	0	0	0	0	0	0	0	0	0	0	0	0	0	0	0	0	0	0	0
k__Fungi;p__Ascomycota;c__Sordariomycetes;o__Hypocreales;f__Nectriaceae;g__Ilyonectria	0	0	0	0	0	0	0	0	0	0	0	0	0	0	0	0	0	0	0	0	0	0	0	0	0	0	0	0	0	0	0	0	0	0	0	0	0	0	0	0	0	0	0	0	0	0	0	0	0
k__Fungi;p__Ascomycota;c__Sordariomycetes;o__Hypocreales;f__Nectriaceae;g__Mariannaea	0	0	0	0	0	0	0	0	0	0	0	0	0	0	0	0	0	0	0	0	0	0	0	0	0	0	0	0	0	0	0	0	0	0	0	0	0	0	0	0	0	0	0	0	0	0	0	0	0
k__Fungi;p__Ascomycota;c__Sordariomycetes;o__Hypocreales;f__Nectriaceae;g__Nectria	0	0	0	0	0	0	0	0	0	0	0	0	0	0	0	0	0	0	0	0	0	0	0	0	0	0	0	0	0	0	0	0	0	0	0	0	0	0	0	0	0	0	0	0	0	0	0	0	0
k__Fungi;p__Ascomycota;c__Sordariomycetes;o__Hypocreales;f__Nectriaceae;g__Thelonectria	0	0	0	0	0	0	0	0	0	0	0	0	0	0	0	0	0	0	0	0	0	0	0	0	0	0	0	0	0	0	0	0	0	0	0	0	0	0	0	0	0	0	0	0	0	0	0	0	0
k__Fungi;p__Ascomycota;c__Sordariomycetes;o__Hypocreales;f__Nectriaceae;g__Volutella	0	0	0	0	0	0	0	0	0	0	0	0	0	0	0	0	0	0	0	0	0	0	0	0	0	0	0	0	0	0	0	0	0	0	0	0	0	0	0	0	0	0	0	0	0	0	0	0	0
k__Fungi;p__Ascomycota;c__Sordariomycetes;o__Hypocreales;f__Nectriaceae;Other	2.20884	4.61847	0	0.60241	0	2.61044	4.41767	3.41365	1.60643	0	0	0	0	0	0	0	0	0	0	0	0	0	0	0	0	0	0	0	0	0	0	0	0	0	0	0	0	0	0	0	0	0	0	0	0	0	0.200803	0	0
k__Fungi;p__Ascomycota;c__Sordariomycetes;o__Hypocreales;f__Ophiocordycipitaceae;g__Polycephalomyces	0	0	0	0	0	0	0	0	0	0	0	0	0	0	0	0	0	0	0	0	0	0	0	0	0	0	0	0	0	0	0	0	0	0	0	0	0	0	0	0	0	0	0	0	0	0	0	0	0
k__Fungi;p__Ascomycota;c__Sordariomycetes;o__Hypocreales;f__Ophiocordycipitaceae;g__unidentified	0	0	0	0	0	0	0	0	0	0	0	0	0	0	0	0	0	0	0	0	0	0	0	0	0	0	0	0	0	0	0	0	0	0	0	0	0	0	0	0	0	0	0	0	0	0	0	0	0
k__Fungi;p__Ascomycota;c__Sordariomycetes;o__Hypocreales;f__Stachybotryaceae;g__Alfaria	0	0	0	0	0	0	0	0	0	0	0	0	0	0	0	0	0	0	0	0	0	0	0	0	0	0	0	0	0	0	0	0	0	0	0	0	0	0	0	0	0	0	0	0	0	0	0	0	0
k__Fungi;p__Ascomycota;c__Sordariomycetes;o__Hypocreales;f__Stachybotryaceae;g__Striatibotrys	0	0	0	0	0	0	0	0	0	0	0	0	0	0	0	0	0	0	0	0	0	0	0	0	0	0	0	0	0	0	0	0	0	0	0	0	0	0	0	0	0	0	0	0	0	0	0	0	0
k__Fungi;p__Ascomycota;c__Sordariomycetes;o__Hypocreales;f__Stachybotryaceae;Other	0	0	0	0	0	0	0	0	0	0	0	0	0	0	0	0	0	0	0	0	0	0	0	0	0	0	0	0	0	0	0	0	0	0	0	0	0	0	0	0	0	0	0	0	0	0	0	0	0
k__Fungi;p__Ascomycota;c__Sordariomycetes;o__Hypocreales;f__Tilachlidiaceae;g__Tilachlidium	0	0	0	0	0	0	0	0	0	0	0	0	0	0	0	0	0	0	0	0	0	0	0	0	0	0	0	0	0	0	0	0	0	0	0	0	0	0	0	0	0	0	0	0	0	0	0	0	0
k__Fungi;p__Ascomycota;c__Sordariomycetes;o__Hypocreales;f__unidentified;g__unidentified	0	0	0	0	0	0	0	0	0	0	0	0	0	0	0	0	0	0	0	0	0	0	0	0	0	0	0	0	0	0	0	0	0	0	0	0	0	0	0	0	0	0	0	0	0	0	0	0	0
k__Fungi;p__Ascomycota;c__Sordariomycetes;o__Hypocreales;Other;Other	3.61446	0.803213	0.401606	2.81124	0	1.40562	1.60643	0.200803	0	0	0	0	0	0	0	0	0	0	0	0	0	0	0	0	0	0	0	0	0	0	0	0	0	0	0	0	0	0	0	0	0	0	0	0	0	0	0	0	0
k__Fungi;p__Ascomycota;c__Sordariomycetes;o__Magnaporthales;f__Magnaporthaceae;g__Falciphora	0	0	0	0	0	0	0	0	0	0	0	0	0	0	0	0	0	0	0	0	0	0	0	0	0	0	0	0	0	0	0	0	0	0	0	0	0	0	0	0	0	0	0	0	0	0	0	0	0
k__Fungi;p__Ascomycota;c__Sordariomycetes;o__Magnaporthales;f__Magnaporthaceae;g__Gaeumannomyces	0	0	0	0	0	0	0	0	0	0	0	0	0	0	0	0	0	0	0	0	0	0	0	0	0	0	0	0	0	0	0	0	0	0	0	0	0	0	0	0	0	0	0	0	0	0	0	0	0
k__Fungi;p__Ascomycota;c__Sordariomycetes;o__Magnaporthales;f__Magnaporthaceae;g__Magnaporthiopsis	0	0	0	0	0	0	0	0	0	0	0	0	0	0	0	0	0	0	0	0	0	0	0	0	0	0	0	0	0	0	0	0	0	0	0	0	0	0	0	0	0	0	0	0	0	0	0	0	0
k__Fungi;p__Ascomycota;c__Sordariomycetes;o__Magnaporthales;f__Magnaporthaceae;Other	0	0	0	0	0	0	0	0	0	0	0	0	0	0	0	0	0	0	0	0	0	0	0	0	0	0	0	0	0	0	0	0	0	0	0	0	0	0	0	0	0	0	0	0	0	0	0	0	0
k__Fungi;p__Ascomycota;c__Sordariomycetes;o__Melanosporales;f__Melanosporaceae;g__Melanospora	0	0	0	0	0	0	0	0	0	0	0	0	0	0	0	0	0	0	0	0	0	0	0	0	0	0	0	0	0	0	0	0	0	0	0	0	0	0	0	0	0	0	0	0	0	0	0	0	0
k__Fungi;p__Ascomycota;c__Sordariomycetes;o__Microascales;f__Ceratocystidaceae;Other	0	0	0	0	0	0	0	0	0	0	0	0	0	0	0	0	0	0	0	0	0	0	0	0	0	0	0	0	0	0	0	0	0	0	0	0	0	0	0	0	0	0	0	0	0	0	0	0	0
k__Fungi;p__Ascomycota;c__Sordariomycetes;o__Microascales;f__Halosphaeriaceae;g__unidentified	0	0	0	0	0	0	0	0	0	0	0	0	0	0	0	0	0	0	0	0	0	0	0	0	0	0	0	0	0	0	0	0	0	0	0	0	0	0	0	0	0	0	0	0	0	0	0	0	0
k__Fungi;p__Ascomycota;c__Sordariomycetes;o__Microascales;f__Microascaceae;g__Lophotrichus	0	0	0	0	0	0	0	0	0	0	0	0	0	0	0	0	0	0	0	0	0	0	0	0	0	0	0	0	0	0	0	0	0	0	0	0	0	0	0	0	0	0	0	0	0	0	0	0	0
k__Fungi;p__Ascomycota;c__Sordariomycetes;o__Microascales;f__Microascaceae;g__Parascedosporium	0	0	0	0	0	0	0	0	0	0	0	0	0	0	0	0	0	0	0	0	0	0	0	0	0	0	0	0	0	0	0	0	0	0	0	0	0	0	0	0	0	0	0	0	0	0	0	0	0
k__Fungi;p__Ascomycota;c__Sordariomycetes;o__Microascales;f__Microascaceae;g__Petriella	0	0	0	0	0	0	0	0	0	0	0	0	0	0	0	0	0	0	0	0	0	0	0	0	0	0	0	0	0	0	0	0	0	0	0	0	0	0	0	0	0	0	0	0	0	0	0	0	0
k__Fungi;p__Ascomycota;c__Sordariomycetes;o__Microascales;f__Microascaceae;g__Scedosporium	0	0	0	0	0	0	0	0	0	0	0	0	0	0	0	0	0	0	0	0	0	0	0	0	0	0	0	0	0	0	0	0	0	0	0	0	0	0	0	0	0	0	0	0	0	0	0	0	0
k__Fungi;p__Ascomycota;c__Sordariomycetes;o__Microascales;f__Microascaceae;Other	0	0.401606	0	0	0	0	0.200803	0	0	0	0	0	0	0	0	0	0	0	0	0	0	0	0	0	0	0	0	0	0	0	0	0	0	0	0	0	0	0	0	0	0	0	0	0	0	0	0	0	0
k__Fungi;p__Ascomycota;c__Sordariomycetes;o__Microascales;f__unidentified;g__unidentified	0	0	0	0	0	0	0	0	0	0	0	0	0	0	0	0	0	0	0	0	0	0	0	0	0	0	0	0	0	0	0	0	0	0	0	0	0	0	0	0	0	0	0	0	0	0	0	0	0
k__Fungi;p__Ascomycota;c__Sordariomycetes;o__Microascales;Other;Other	0	0	0	0	0	0	0	0	0	0	0	0	0	0	0	0	0	0	0	0	0	0	0	0	0	0	0	0	0	0	0	0	0	0	0	0	0	0	0	0	0	0	0	0	0	0	0	0	0
k__Fungi;p__Ascomycota;c__Sordariomycetes;o__Myrmecridiales;f__Myrmecridiaceae;g__Myrmecridium	0	0	0	0	0	0	0	0	0	0	0	0	0	0	0	0	0	0	0	0	0	0	0	0	0	0	0	0	0	0	0	0	0	0	0	0	0	0	0	0	0	0	0	0	0	0	0	0	0
k__Fungi;p__Ascomycota;c__Sordariomycetes;o__Myrmecridiales;f__unidentified;g__unidentified	0	0	0	0	0	0	0	0	0	0	0	0	0	0	0	0	0	0	0	0	0	0	0	0	0	0	0	0	0	0	0	0	0	0	0	0	0	0	0	0	0	0	0	0	0	0	0	0	0
k__Fungi;p__Ascomycota;c__Sordariomycetes;o__Myrmecridiales;Other;Other	0	0	0	0	0	0	0	0	0	0	0	0	0	0	0	0	0	0	0	0	0	0	0	0	0	0	0	0	0	0	0	0	0	0	0	0	0	0	0	0	0	0	0	0	0	0	0	0	0
k__Fungi;p__Ascomycota;c__Sordariomycetes;o__Ophiostomatales;f__Ophiostomataceae;g__Ophiostoma	0	0	0	0	0	0.200803	0	0	0	0	0	0	0	0	0	0	0	0	0	0	0	0	0	0	0	0	0	0	0	0	0	0	0	0	0	0	0	0	0	0	0	0	0	0	0	0	0	0	0
k__Fungi;p__Ascomycota;c__Sordariomycetes;o__Pleurotheciales;f__Pleurotheciaceae;g__Phaeoisaria	0	0	0	0	0	0	0	0	0	0	0	0	0	0	0	0	0	0	0	0	0	0	0	0	0	0	0	0	0	0	0	0	0	0	0	0	0	0	0	0	0	0	0	0	0	0	0	0	0
k__Fungi;p__Ascomycota;c__Sordariomycetes;o__Pseudodactylariales;f__Pseudodactylariaceae;g__Pseudodactylaria	0	0	0	0	0	0	0	0	0	0	0	0	0	0	0	0	0	0	0	0	0	0	0	0	0	0	0	0	0	0	0	0	0	0	0	0	0	0	0	0	0	0	0	0	0	0	0	0	0
k__Fungi;p__Ascomycota;c__Sordariomycetes;o__Sordariales;f__Chaetomiaceae;g__Chaetomium	0	0	0	0	0	0	0	0	0	0	0	0	0	0	0	0	0	0	0	0	0	0	0	0	0	0	0	0	0	0	0	0	0	0	0	0	0	0	0	0	0	0	0	0	0	0	0	0	0
k__Fungi;p__Ascomycota;c__Sordariomycetes;o__Sordariales;f__Chaetomiaceae;g__unidentified	0	0	0	0	0	0	0	0	0	0	0	0	0	0	0	0	0	0	0	0	0	0	0	0	0	0	0	0	0	0	0	0	0	0	0	0	0	0	0	0	0	0	0	0	0	0	0	0	0
k__Fungi;p__Ascomycota;c__Sordariomycetes;o__Sordariales;f__Chaetomiaceae;g__Zopfiella	0	0	0	0	0	0	0	0	0	0	0	0	0	0	0	0	0	0	0	0	0	0	0	0	0	0	0	0	0	0	0	0	0	0	0	0	0	0	0	0	0	0	0	0	0	0	0	0	0
k__Fungi;p__Ascomycota;c__Sordariomycetes;o__Sordariales;f__Chaetomiaceae;Other	0.401606	1.20482	0	0.60241	0	1.00402	0.401606	0	3.21285	0	0	0	0	0	0	0	0	0	0	0	0	0	0	0	0	0	0	0	0	0	0	0	0	0	0	0	0	0	0	0	0	0	0	0	0	0	0	0	0
k__Fungi;p__Ascomycota;c__Sordariomycetes;o__Sordariales;f__Lasiosphaeriaceae;g__Apodus	0	0	0	0	0	0	0	0	0	0	0	0	0	0	0	0	0	0	0	0	0	0	0	0	0	0	0	0	0	0	0	0	0	0	0	0	0	0	0	0	0	0	0	0	0	0	0	0	0
k__Fungi;p__Ascomycota;c__Sordariomycetes;o__Sordariales;f__Lasiosphaeriaceae;g__Cercophora	0	0	0	0	0	0	0	0	0	0	0	0	0	0	0	0	0	0	0	0	0	0	0	0	0	0	0	0	0	0	0	0	0	0	0	0	0	0	0	0	0	0	0	0	0	0	0	0	0
k__Fungi;p__Ascomycota;c__Sordariomycetes;o__Sordariales;f__Lasiosphaeriaceae;g__Cladorrhinum	0	0	0	0	0	0	0	0	0	0	0	0	0	0	0	0	0	0	0	0	0	0	0	0	0	0	0	0	0	0	0	0	0	0	0	0	0	0	0	0	0	0	0	0	0	0	0	0	0
k__Fungi;p__Ascomycota;c__Sordariomycetes;o__Sordariales;f__Lasiosphaeriaceae;g__Echria	0	0	0	0	0	0	0	0	0	0	0	0	0	0	0	0	0	0	0	0	0	0	0	0	0	0	0	0	0	0	0	0	0	0	0	0	0	0	0	0	0	0	0	0	0	0	0	0	0
k__Fungi;p__Ascomycota;c__Sordariomycetes;o__Sordariales;f__Lasiosphaeriaceae;g__Podospora	0	0	0	0	0	0	0	0	0	0	0	0	0	0	0	0	0	0	0	0	0	0	0	0	0	0	0	0	0	0	0	0	0	0	0	0	0	0	0	0	0	0	0	0	0	0	0	0	0
k__Fungi;p__Ascomycota;c__Sordariomycetes;o__Sordariales;f__Lasiosphaeriaceae;g__unidentified	0	0	0	0	0	0	0	0	0	0	0	0	0	0	0	0	0	0	0	0	0	0	0	0	0	0	0	0	0	0	0	0	0	0	0	0	0	0	0	0	0	0	0	0	0	0	0	0	0
k__Fungi;p__Ascomycota;c__Sordariomycetes;o__Sordariales;f__Lasiosphaeriaceae;Other	0	0	0.401606	0	0	0	0	0	0	0	0	0	0	0	0	0	0	0	0	0	0	0	0	0	0	0	0	0	0	0	0	0	0	0	0	0	0	0	0	0	0	0	0	0	0	0	0	0	0
k__Fungi;p__Ascomycota;c__Sordariomycetes;o__Sordariales;f__Sordariales_fam_Incertae_sedis;g__Conlarium	0	0	0	0	0	0	0	0	0	0	0	0	0	0	0	0	0	0	0	0	0	0	0	0	0	0	0	0	0	0	0	0	0	0	0	0	0	0	0	0	0	0	0	0	0	0	0	0	0
k__Fungi;p__Ascomycota;c__Sordariomycetes;o__Sordariales;f__Sordariales_fam_Incertae_sedis;g__Ramophialophora	0	0	0	0	0	0	0	0	0	0	0	0	0	0	0	0	0	0	0	0	0	0	0	0	0	0	0	0	0	0	0	0	0	0	0	0	0	0	0	0	0	0	0	0	0	0	0	0	0
k__Fungi;p__Ascomycota;c__Sordariomycetes;o__Sordariales;f__Sordariales_fam_Incertae_sedis;g__Remersonia	0	0	0	0	0	0	0	0	0	0	0	0	0	0	0	0	0	0	0	0	0	0	0	0	0	0	0	0	0	0	0	0	0	0	0	0	0	0	0	0	0	0	0	0	0	0	0	0	0
k__Fungi;p__Ascomycota;c__Sordariomycetes;o__Sordariales;f__Sordariales_fam_Incertae_sedis;Other	0	0	0	0	0	0	0	0	0	0	0	0	0	0	0	0	0	0	0	0	0	0	0	0	0	0	0	0	0	0	0	0	0	0	0	0	0	0	0	0	0	0	0	0	0	0	0	0	0
k__Fungi;p__Ascomycota;c__Sordariomycetes;o__Sordariales;f__unidentified;g__unidentified	0	0	0	0	0	0	0	0	0	0	0	0	0	0	0	0	0	0	0	0	0	0	0	0	0	0	0	0	0	0	0	0	0	0	0	0	0	0	0	0	0	0	0	0	0	0	0	0	0
k__Fungi;p__Ascomycota;c__Sordariomycetes;o__Sordariales;Other;Other	0	0	0	0	0	0	0.200803	0.803213	0	0	0	0	0	0	0	0	0	0	0	0	0	0	0	0	0	0	0	0	0	0	0	0	0	0	0	0	0	0	0	0	0	0	0	0	0	0	0	0	0
k__Fungi;p__Ascomycota;c__Sordariomycetes;o__Sordariomycetes_ord_Incertae_sedis;f__Sordariomycetes_fam_Incertae_sedis;g__Distoseptispora	0	0	0	0	0	0	0	0	0	0	0	0	0	0	0	0	0	0	0	0	0	0	0	0	0	0	0	0	0	0	0	0	0	0	0	0	0	0	0	0	0	0	0	0	0	0	0	0	0
k__Fungi;p__Ascomycota;c__Sordariomycetes;o__Sordariomycetes_ord_Incertae_sedis;f__Sordariomycetes_fam_Incertae_sedis;g__Oncopodiella	0	0	0	0	0	0	0	0	0	0	0	0	0	0	0	0	0	0	0	0	0	0	0	0	0	0	0	0	0	0	0	0	0	0	0	0	0	0	0	0	0	0	0	0	0	0	0	0	0
k__Fungi;p__Ascomycota;c__Sordariomycetes;o__Trichosphaeriales;f__Trichosphaeriaceae;g__Nigrospora	0	0	0	0	0	0	0	0	0	0	0	0	0	0	0	0	0	0	0	0	0	0	0	0	0	0	0	0	0	0	0	0	0	0	0	0	0	0	0	0	0	0	0	0	0	0	0	0	0
k__Fungi;p__Ascomycota;c__Sordariomycetes;o__unidentified;f__unidentified;g__unidentified	0	0	0.401606	0	0	0	0	0	0	0	0	0	0	0	0	0	0	0	0	0	0	0	0	0	0	0	0	0	0	0	0	0	0	0	0	0	0	0	0	0	0	0	0	0	0	0	0	0	0
k__Fungi;p__Ascomycota;c__Sordariomycetes;o__Xylariales;f__Apiosporaceae;g__Arthrinium	0	0	0	0	0	0	0	0	0	0	0	0	0	0	0	0	0	0	0	0	0	0	0	0	0	0	0	0	0	0	0	0	0	0	0	0	0	0	0	0	0	0	0	0	0	0	0	0	0
k__Fungi;p__Ascomycota;c__Sordariomycetes;o__Xylariales;f__Diatrypaceae;g__Eutypella	0	0	0	0	0	0	0	0	0	0	0	0	0	0	0	0	0	0	0	0	0	0	0	0	0	0	0	0	0	0	0	0	0	0	0	0	0	0	0	0	0	0	0	0	0	0	0	0	0
k__Fungi;p__Ascomycota;c__Sordariomycetes;o__Xylariales;f__Diatrypaceae;g__Monosporascus	0	0	0	0	0	0	0	0	0	0	0	0	0	0	0	0	0	0	0	0	0	0	0	0	0	0	0	0	0	0	0	0	0	0	0	0	0	0	0	0	0	0	0	0	0	0	0	0	0
k__Fungi;p__Ascomycota;c__Sordariomycetes;o__Xylariales;f__Diatrypaceae;Other	0	0	0	0	0	0	0	0	0	0	0	0	0	0	0	0	0	0	0	0	0	0	0	0	0	0	0	0	0	0	0	0	0	0	0	0	0	0	0	0	0	0	0	0	0	0	0	0	0
k__Fungi;p__Ascomycota;c__Sordariomycetes;o__Xylariales;f__Microdochiaceae;g__Idriella	0	0	0	0	0	0	0	0	0	0	0	0	0	0	0	0	0	0	0	0	0	0	0	0	0	0	0	0	0	0	0	0	0	0	0	0	0	0	0	0	0	0	0	0	0	0	0	0	0
k__Fungi;p__Ascomycota;c__Sordariomycetes;o__Xylariales;f__Microdochiaceae;g__Microdochium	0	0	0	0	0	0	0	0	0	0	0	0	0	0	0	0	0	0	0	0	0	0	0	0	0	0	0	0	0	0	0	0	0	0	0	0	0	0	0	0	0	0	0	0	0	0	0	0	0
k__Fungi;p__Ascomycota;c__Sordariomycetes;o__Xylariales;f__Microdochiaceae;g__unidentified	0	0	0	0	0	0	0	0	0	0	0	0	0	0	0	0	0	0	0	0	0	0	0	0	0	0	0	0	0	0	0	0	0	0	0	0	0	0	0	0	0	0	0	0	0	0	0	0	0
k__Fungi;p__Ascomycota;c__Sordariomycetes;o__Xylariales;f__Microdochiaceae;Other	0	0	0	0	0	0	0	0	0	0	0	0	0	0	0	0	0	0	0	0	0	0	0	0	0	0	0	0	0	0	0	0	0	0	0	0	0	0	0	0	0	0	0	0	0	0	1.40562	0	0
k__Fungi;p__Ascomycota;c__Sordariomycetes;o__Xylariales;f__Sporocadaceae;g__Neopestalotiopsis	0	0	0	0	0	0	0	0	0	0	0	0	0	0	0	0	0	0	0	0	0	0	0	0	0	0	0	0	0	0	0	0	0	0	0	0	0	0	0	0	0	0	0	0	0	0	0	0	0
k__Fungi;p__Ascomycota;c__Sordariomycetes;o__Xylariales;f__Sporocadaceae;Other	0	0	0	0	0	0	0	0.401606	0.200803	0	0	0	0	0	0	0	0	0	0	0	0	0	0	0	0	0	0	0	0	0	0	0	0	0	0	0	0	0	0	0	0	0	0	0	0	0	0	0	0
k__Fungi;p__Ascomycota;c__Sordariomycetes;o__Xylariales;f__unidentified;g__unidentified	0	0	0	0	0	0	0	0	0	0	0	0	0	0	0	0	0	0	0	0	0	0	0	0	0	0	0	0	0	0	0	0	0	0	0	0	0	0	0	0	0	0	0	0	0	0	0	0	0
k__Fungi;p__Ascomycota;c__Sordariomycetes;o__Xylariales;f__Xylariaceae;g__Biscogniauxia	0	0	0	0	0	0	0	0	0	0	0	0	0	0	0	0	0	0	0	0	0	0	0	0	0	0	0	0	0	0	0	0	0	0	0	0	0	0	0	0	0	0	0	0	0	0	0	0	0
k__Fungi;p__Ascomycota;c__Sordariomycetes;o__Xylariales;f__Xylariaceae;g__Daldinia	0	0	0	0	0	0	0	0	0	0	0	0	0	0	0	0	0	0	0	0	0	0	0	0	0	0	0	0	0	0	0	0	0	0	0	0	0	0	0	0	0	0	0	0	0	0	0	0	0
k__Fungi;p__Ascomycota;c__Sordariomycetes;o__Xylariales;f__Xylariaceae;g__Entosordaria	0	0	0	0	0	0	0	0	0	0	0	0	0	0	0	0	0	0	0	0	0	0	0	0	0	0	0	0	0	0	0	0	0	0	0	0	0	0	0	0	0	0	0	0	0	0	0	0	0
k__Fungi;p__Ascomycota;c__Sordariomycetes;o__Xylariales;f__Xylariaceae;g__Hypoxylon	0	0	0	0	0	0	0	0	0	0	0	0	0	0	0	0	0	0	0	0	0	0	0	0	0	0	0	0	0	0	0	0	0	0	0	0	0	0	0	0	0	0	0	0	0	0	0	0	0
k__Fungi;p__Ascomycota;c__Sordariomycetes;o__Xylariales;f__Xylariaceae;g__Muscodor	0	0	0	0	0	0	0	0	0	0	0	0	0	0	0	0	0	0	0	0	0	0	0	0	0	0	0	0	0	0	0	0	0	0	0	0	0	0	0	0	0	0	0	0	0	0	0	0	0
k__Fungi;p__Ascomycota;c__Sordariomycetes;o__Xylariales;f__Xylariaceae;g__unidentified	0	0	0	0	0	0	0	0	0	0	0	0	0	0	0	0	0	0	0	0	0	0	0	0	0	0	0	0	0	0	0	0	0	0	0	0	0	0	0	0	0	0	0	0	0	0	0	0	0
k__Fungi;p__Ascomycota;c__Sordariomycetes;o__Xylariales;f__Xylariaceae;g__Virgaria	0	0	0	0	0	0	0	0	0	0	0	0	0	0	0	0	0	0	0	0	0	0	0	0	0	0	0	0	0	0	0	0	0	0	0	0	0	0	0	0	0	0	0	0	0	0	0	0	0
k__Fungi;p__Ascomycota;c__Sordariomycetes;o__Xylariales;f__Xylariaceae;g__Xylaria	0	0	0	0	0	0	0	0	0	0	0	0	0	0	0	0	0	0	0	0	0	0	0	0	0	0	0	0	0	0	0	0	0	0	0	0	0	0	0	0	0	0	0	0	0	0	0	0	0
k__Fungi;p__Ascomycota;c__Sordariomycetes;o__Xylariales;f__Xylariaceae;g__Zygosporium	0	0	0	0	0	0	0	0	0	0	0	0	0	0	0	0	0	0	0	0	0	0	0	0	0	0	0	0	0	0	0	0	0	0	0	0	0	0	0	0	0	0	0	0	0	0	0	0	0
k__Fungi;p__Ascomycota;c__Sordariomycetes;o__Xylariales;f__Xylariaceae;Other	0	0	0	0	0	0	0	0	0	0	0	0	0	0	0	0	0	0	0	0	0	0	0	0	0	0	0	0	0	0	0	0	0	0	0	0	0	0	0	0	0	0	0	0	0	0	0	0	0
k__Fungi;p__Ascomycota;c__Sordariomycetes;o__Xylariales;f__Xylariales_fam_Incertae_sedis;g__Hansfordia	0	0	0	0	0	0	0	0	0	0	0	0	0	0	0	0	0	0	0	0	0	0	0	0	0	0	0	0	0	0	0	0	0	0	0	0	0	0	0	0	0	0	0	0	0	0	0	0	0
k__Fungi;p__Ascomycota;c__Sordariomycetes;o__Xylariales;f__Xylariales_fam_Incertae_sedis;g__Phialemoniopsis	0	0	0	0	0	0	0	0	0	0	0	0	0	0	0	0	0	0	0	0	0	0	0	0	0	0	0	0	0	0	0	0	0	0	0	0	0	0	0	0	0	0	0	0	0	0	0	0	0
k__Fungi;p__Ascomycota;c__Sordariomycetes;o__Xylariales;Other;Other	0.401606	1.00402	0.60241	3.41365	0	0.803213	0.200803	0.60241	1.80723	0	0	0	0	0	0	0	0	0	0	0	0	0	0	0	0	0	0	0	0	0	0	0	0	0	0	0	0	0	0	0	0	0	0	0	0	0	0	0	0
k__Fungi;p__Ascomycota;c__Sordariomycetes;Other;Other;Other	0	0	0	1.20482	0	0	0.200803	0	0	0	0	0	0	0	0	0	0	0	0	0	0	0	0	0	0	0	0	0	0	0	0	0	0	0	0	0	0	0	0	0	0	0	0	0	0	0	0	0	0
k__Fungi;p__Ascomycota;c__Taphrinomycetes;o__Taphrinales;f__Protomycetaceae;g__Protomyces	0	0	0	0	0	0	0	0	0	0	0	0	0	0	0	0	0	0	0	0	0	0	0	0	0	0	0	0	0	0	0	0	0	0	0	0	0	0	0	0	0	0	0	0	0	0	0	0	0
k__Fungi;p__Ascomycota;c__Taphrinomycetes;o__Taphrinales;f__Taphrinaceae;g__Taphrina	0	0	0	0	0	0	0	0	0	0	0	0	0	0	0	0	0	0	0	0	0	0	0	0	0	0	0	0	0	0	0	0	0	0	0	0	0	0	0	0	0	0	0	0	0	0	0	0	0
k__Fungi;p__Ascomycota;c__unidentified;o__unidentified;f__unidentified;g__unidentified	0	0	0	0	0	0	0	0	0	0	0	0	0	0	0	0	0	0	0	0	0	0	0	0	0	0	0	0	0	0	0	0	0	0	0	0	0	0	0	0	0	0	0	0	0	0	2.00803	0	0
k__Fungi;p__Ascomycota;Other;Other;Other;Other	0.200803	0	0	1.20482	0	0.200803	0.60241	1.40562	1.00402	0	0	0	0	0	0	0	0	0	0	0	0	0	0	0	0	0	0	0	0	1.00402	0	0	0.60241	0	0	0	0	0	0	0	0	0	0	0	0	0	0.200803	0	0
k__Fungi;p__Basidiobolomycota;c__Basidiobolomycetes;o__Basidiobolales;f__Basidiobolaceae;g__Basidiobolus	0	0	0	0	0	0	0	0	0	0	0	0	0	0	0	0	0	0	0	0	0	0	0	0	0	0	0	0	0	0	0	0	0	0	0	0	0	0	0	0	0	0	0	0	0	0	0	0	0
k__Fungi;p__Basidiobolomycota;c__Basidiobolomycetes;o__Basidiobolales;f__unidentified;g__unidentified	0	0	0	0	0	0	0	0	0	0	0	0	0	0	0	0	0	0	0	0	0	0	0	0	0	0	0	0	0	0	0	0	0	0	0	0	0	0	0	0	0	0	0	0	0	0	0	0	0
k__Fungi;p__Basidiobolomycota;c__unidentified;o__unidentified;f__unidentified;g__unidentified	0	0	0	0	0	0	0	0	0	0	0	0	0	0	0	0	0	0	0	0	0	0	0	0	0	0	0	0	0	0	0	0	0	0	0	0	0	0	0	0	0	0	0	0	0	0	0	0	0
k__Fungi;p__Basidiomycota;c__Agaricomycetes;o__Agaricales;f__Agaricaceae;g__Agaricus	0	0	0	0	0	0	0	0	0	0	0	0	0	0	7.83133	0	0	40.1606	0	0	0	29.1165	0	0	0	0	0	0	0	0	0	0	0	0	0	0	0	0	0	0	0	0	0	0	0.401606	0	0	0	0
k__Fungi;p__Basidiomycota;c__Agaricomycetes;o__Agaricales;f__Agaricaceae;g__Chlorophyllum	0	0	0	0	0	0	0	0	0	0	0	0	0	0	0	0	0	0	0	0	0	0	0	0	0	0	0	0	0	0	0	0	0	0	0	0	0	0	0	0	0	0	0	0	0	0	0	0	0
k__Fungi;p__Basidiomycota;c__Agaricomycetes;o__Agaricales;f__Agaricaceae;g__Echinoderma	0	0	0	0	0	0	0	0	0	0	0	0	0	0	0	0	0	0	0	0	0	0	0	0	0	0	0	0	0	0	0	0	0	0	0	0	0	0	0	0	0	0	0	0	0	0	0	0	0
k__Fungi;p__Basidiomycota;c__Agaricomycetes;o__Agaricales;f__Agaricaceae;g__Lepiota	0	0	0	0	100	0	0	0	0	0	0	0	0	0	0	0	0	0	0	0	0	0	0	0	0	0	33.1325	0	0	0	0	0	0	0	0	0	0	0	0	0	0	0	0	0	0	0	0	0	27.1084
k__Fungi;p__Basidiomycota;c__Agaricomycetes;o__Agaricales;f__Agaricaceae;g__Leucoagaricus	0.200803	0	0	0	0	0	0	0	0	98.3936	0	0	0	0	0	0	0	0	0	0	0	0	0	0	42.1687	0	0	0	0	8.43373	0	0	5.02008	3.81526	35.3414	0	4.61847	0	0	0	0	0	0	0	0	0	0	0	0
k__Fungi;p__Basidiomycota;c__Agaricomycetes;o__Agaricales;f__Agaricaceae;g__Leucocoprinus	0	0	0	0	0	0	0	0	0	0	0	0	0	0	0	0	0	0	0	0	0	0	0	0	0	0	0	0	0	0	0	0	0	0	0	0	0	0	0	0	0	0	0	0	0	0	0	0	0
k__Fungi;p__Basidiomycota;c__Agaricomycetes;o__Agaricales;f__Agaricaceae;g__Macrolepiota	0	0	0	0	0	0	0	0	0	0	0	0	0	0	0	0	0	0	0	0	0	0	0	0	0	0	0	0	0	0	0	0	0	0	0	0	0	0	0	0	0	0	0	0	0	0	0	0	0
k__Fungi;p__Basidiomycota;c__Agaricomycetes;o__Agaricales;f__Agaricaceae;g__Melanophyllum	0	0	0	0	0	0	0	0	0	0	0	0	0	0	0	0	0	0	0	0	0	0	0	0	0	0	0	0	0	0	0	0	0	0	0	0	0	0	0	0	0	0	0	0	0	0	0	0	0
k__Fungi;p__Basidiomycota;c__Agaricomycetes;o__Agaricales;f__Agaricaceae;g__Micropsalliota	0	0	0	0	0	0	0	0	0	0	0	0	0	0	0	0	0	0	0	0	0	0	0	0	0	0	0	0	0	0	0	0	0	0	0	0	0	0	0	0	0	0	0	0	0	0	0	0	0
k__Fungi;p__Basidiomycota;c__Agaricomycetes;o__Agaricales;f__Agaricaceae;g__Tulostoma	0	0	0	0	0	0	0	0	0	0	0	0	0	0	0	0	0	0	0	0	0	0	0	0	0	0	0	0	0	0	0	0	0	0	0	0	0	0	0	0	0	0	0	0	0	0	0	0	0
k__Fungi;p__Basidiomycota;c__Agaricomycetes;o__Agaricales;f__Agaricaceae;g__unidentified	0	0	0	0	0	0	0	0	0	0	0	0	0	0	0	0	0	0	0	0	0	0	0	0	0	0	0	0	0	0	0	0	0	0	0	0	0	0	0	0	0	0	0	0	0	0	0	0	0
k__Fungi;p__Basidiomycota;c__Agaricomycetes;o__Agaricales;f__Agaricaceae;Other	6.82731	0	0	0	0	0	0	0	0	0	0	0	0	0	0	0	0	0	2.40964	0	0	0	0	0	0	0	0	0	0	47.992	0	0	0.200803	0	0	0	0	0	0	0	0	0	0	0	0	0	0	0	0
k__Fungi;p__Basidiomycota;c__Agaricomycetes;o__Agaricales;f__Agaricales_fam_Incertae_sedis;g__Uncobasidium	0	0	0	0	0	0	0	0	0	0	0	0	0	0	0	0	0	0	0	0	0	0	0	0	0	0	0	0	0	0	0	0	0	0	0	0	0	0	0	0	0	0	0	0	0	0	0	0	0
k__Fungi;p__Basidiomycota;c__Agaricomycetes;o__Agaricales;f__Amanitaceae;g__Amanita	0	0	0	0	0	0	0	0	0	0	0	0	0	0	0	0	0	0	0	0	0	0	0	0	0	0	0	0	0	0	0	0	0	0	0	0	0	0	0	0	0	0	0	0	0	0	0	0	0
k__Fungi;p__Basidiomycota;c__Agaricomycetes;o__Agaricales;f__Bolbitiaceae;g__Agrocybe	0	0	0	0	0	0	0	0	0	0	0	0	0	0	0	0	0	0	0	0	0	0	0	0	0	0	0	0	0	0	0	0	0	0	0	0	0	0	0	0	0	0	0	0	0	0	0	0	0
k__Fungi;p__Basidiomycota;c__Agaricomycetes;o__Agaricales;f__Bolbitiaceae;g__Bolbitius	0	0	0	0	0	0	0	0	0	0	0	0	0	0	0	0	0	0	0	0	0	0	0	0	0	0	0	0	0	0	0	0	0	0	0	0	0	0	0	0	0	0	0	0	0	0	0	0	0
k__Fungi;p__Basidiomycota;c__Agaricomycetes;o__Agaricales;f__Bolbitiaceae;g__Conocybe	0	0	0	0	0	0	0	0	0	0	0	0	0	0	0	0	0	0	0	0	0	0	0	0	0	0	0	0	0	0	0	0	0	0	0	0	0	0	0	0	0	0	0	0	0	0	0	0	0
k__Fungi;p__Basidiomycota;c__Agaricomycetes;o__Agaricales;f__Bolbitiaceae;g__Panaeolus	0	0	0	0	0	0	0	0	0	0	0	0	0	0	0	0	0	0	0	0	0	0	0	0	0	0	0	0	0	0	0	0	0	0	0	0	4.01606	0	0	0	0	0	0	0	0	0	0	0	0
k__Fungi;p__Basidiomycota;c__Agaricomycetes;o__Agaricales;f__Bolbitiaceae;Other	0	0	3.81526	0	0	0	0	0	0	0	0	0	0	0	0	0	0	0	0	0	0	0	0	0	0	0	0	0	0	0	0	0	0	0	0	0	0	0	0	0	0	0	0	0	0	0	0	0	0
k__Fungi;p__Basidiomycota;c__Agaricomycetes;o__Agaricales;f__Callistosporiaceae;g__Pseudolaccaria	0	0	0	0	0	0	0	0	0	0	0	0	0	0	0	0	0	0	0	0	0	0	0	0	0	0	0	0	0	6.0241	0	0	0	0	0	0	0	0	0	0	0	0	0	0	0	0	0	0	0
k__Fungi;p__Basidiomycota;c__Agaricomycetes;o__Agaricales;f__Catathelasmataceae;g__unidentified	0	0	0	0	0	0	0	0	0	0	0	0	0	0	0	0	0	0	0	0	0	0	0	0	0	0	0	0	0	0	0	0	0	0	0	0	0	0	0	0	0	0	0	0	0	0	0	0	0
k__Fungi;p__Basidiomycota;c__Agaricomycetes;o__Agaricales;f__Clavariaceae;g__Clavaria	0	0	0	0	0	0	0	0	0	0	0	0	0	0	0	0	0	0	0	0	0	0	0	0	0	0	0	0	0	0	0	0	0	0	0	0	0	0	0	0	0	0	0	0	0	0	0	0	0
k__Fungi;p__Basidiomycota;c__Agaricomycetes;o__Agaricales;f__Clavariaceae;Other	0	0	0	0	0	0	0	0	0	0	0	0	0	0	0	0	0	0	0	0	0	0	0	0	0	0	0	0	0	0	0	0	0	0	0	0	0	0	0	0	0	0	0	0	0	0	0	0	0
k__Fungi;p__Basidiomycota;c__Agaricomycetes;o__Agaricales;f__Cortinariaceae;g__Cortinarius	0	0	0	0	0	0.60241	0.401606	0	0	0	0	0	0	0	0	0	0	0	0	0	0	0	0	0	0	0	0	0	0	0	0	0	0	0	0	0	0	0	0	0	0	0	0	0	0	0	0	0	0
k__Fungi;p__Basidiomycota;c__Agaricomycetes;o__Agaricales;f__Cortinariaceae;g__Gymnopilus	0	0	0	0	0	0	0	0	0	0	0	0	0	0	0	0	0	0	0	0	0	0	0	0	0	0	0	0	0	0	0	0	0	0	0	0	0	0	0	0	0	0	0	0	0	0	0	0	0
k__Fungi;p__Basidiomycota;c__Agaricomycetes;o__Agaricales;f__Cortinariaceae;Other	0	0	0	0	0	0	0	0	0	0	0	0	0	0	0	0	0	0	0	0	0	0	0	0	0	0	0	0	0	0	0	0	0	0	0	0	0	0	0	0	0	0	0	0	0	0	0	0	0
k__Fungi;p__Basidiomycota;c__Agaricomycetes;o__Agaricales;f__Crepidotaceae;g__Crepidotus	0	0	0	0	0	0	0	0	0	0	0	0	0	0	0	0	0	0	0	0	0	0	0	0	0	0	0	0	0	0	0	0	0	0	0	0	0	0	0	0	0	0	0	0	0	0	0	0	0
k__Fungi;p__Basidiomycota;c__Agaricomycetes;o__Agaricales;f__Crepidotaceae;g__Simocybe	0	0	0	0	0	0	0	0	0	0	0	0	0	0	0	0	0	0	0	0	0	0	0	0	0	0	0	0	0	0	0	0	0	0	0	0	0	0	0	0	0	0	0	0	0	0	0	0	0
k__Fungi;p__Basidiomycota;c__Agaricomycetes;o__Agaricales;f__Entolomataceae;g__Clitocella	0	0	0	0	0	0	0	0	0	0	0	0	0	0	0	0	0	0	0	0	0	0	0	0	0	0	0	0	0	0	0	0	0	0	0	0	0	0	0	0	0	0	0	0	0	0	0	0	0
k__Fungi;p__Basidiomycota;c__Agaricomycetes;o__Agaricales;f__Entolomataceae;g__Clitopilus	0	0	0	0	0	0	0	0	0	0	0	0	0	0	0	0	0	4.01606	0	0	0	0	0	0	0	0	0	0	0	1.20482	4.21687	0	70.0803	0	0	0	0	0	0	0	0	0	0	0	0	0	0	0	0
k__Fungi;p__Basidiomycota;c__Agaricomycetes;o__Agaricales;f__Entolomataceae;g__Entoloma	0	0	0.803213	0	0	0	0	0	0	0.60241	0	0	0	0	5.42169	0	0	0.60241	16.4659	5.42169	0	3.01205	7.02811	0.200803	0	0	0	0	0	0	8.23293	0	0	0	0	0	56.0241	0	0	0	0	0	0	0	0	0	0	0	0
k__Fungi;p__Basidiomycota;c__Agaricomycetes;o__Agaricales;f__Entolomataceae;g__unidentified	0	0	0	0.200803	0	0	0	0	0	0	0	0	0	0	0	0	0	0	0	0	0	0	0	0	0	0	0	0	0	0	0	0	0	0	0	0	0	0.401606	0	0	0	0	0	0	0	0	0	0	0
k__Fungi;p__Basidiomycota;c__Agaricomycetes;o__Agaricales;f__Entolomataceae;Other	0	0	0	0	0	0	0	0	0	0	0	0	0	0	0	0	0	0	0	0	0	0	0	0	0	0	0	0	0	0	0	0	0	0	0	0	0	0	0	0	0	0	0	0	0	0	0	0	0
k__Fungi;p__Basidiomycota;c__Agaricomycetes;o__Agaricales;f__Hydnangiaceae;g__Laccaria	0	0	0	0	0	0	0	0	0	0	0	8.03213	0	0	0	0	0	0	0	0	0	0	0	0	0	0	0	0	0	0	0	0	0	0	0	0	0	0	0	0	0	0	0	0	0	0	0	0	0
k__Fungi;p__Basidiomycota;c__Agaricomycetes;o__Agaricales;f__Hygrophoraceae;g__Hygrocybe	0	0	0	0	0	0	0	0	0	0	0	0	0	0	0	90.1606	0	0	0	0	0	0	0	0	0	0	0	0	0	0	0	0	0	0	0	0	0	0	0	0	0	0	0	0	0	0	0	0	0
k__Fungi;p__Basidiomycota;c__Agaricomycetes;o__Agaricales;f__Hymenogastraceae;g__Hebeloma	0	0	0	0	0	0	0	0	0	0	0	7.42972	0	0	0	0	0	0	0	0	0	0	0	0	0	0	0	0	0	0	0	0	0	0	0	0	0	0	0	0	0	0	0	4.61847	0	0	0	0	0
k__Fungi;p__Basidiomycota;c__Agaricomycetes;o__Agaricales;f__Hymenogastraceae;Other	0	0	0	0	0	0	0	0	0	0	0	7.22892	0	0	0	0	0	0	0	0	0	0	0	0	0	0	0	0	0	0	0	0	0	0	0	0	0	0	0	0	0	0	0	25.9036	0	0	0	0	0
k__Fungi;p__Basidiomycota;c__Agaricomycetes;o__Agaricales;f__Inocybaceae;g__Inocybe	0	0	0	0	0	0	0	0	0	0	0	30.3213	0	0	0	0	0	0	0	0	0	0	0	0	0	0	0	0	0	0	0	0	0	0	0	0	0	0	0	0	0	0	0	0	0	0	0	0	0
k__Fungi;p__Basidiomycota;c__Agaricomycetes;o__Agaricales;f__Lycoperdaceae;Other	0	0	0	0	0	0	0	0	0	0.200803	0	0	0	0	0	0	0	0	0	0	0	0	0	0	0	0	0	0	0	0	0	0	0	0	0	0	0	0	0	0	0	0	0	0	2.00803	0	0	0	0
k__Fungi;p__Basidiomycota;c__Agaricomycetes;o__Agaricales;f__Marasmiaceae;g__Marasmius	0	0	0	0	0	0	0	0	0	0	0	0	0	0	0	0	0	0	0	0	0	0	1.80723	0	0	3.01205	0	0	0	0	0	0	0	0	0	91.3655	0	0	0	0	0	0	0	0	0	0	0	0	0
k__Fungi;p__Basidiomycota;c__Agaricomycetes;o__Agaricales;f__Marasmiaceae;Other	0	0	0	0	0	0	0	0	0	0	0	0	0	0	0	0	0	0	0	0	0	0	0	0	0	0	0	0	0	0	0	0	0	0	0	0	0	0	0	0	0	0	0	0	0	0	0	0	0
k__Fungi;p__Basidiomycota;c__Agaricomycetes;o__Agaricales;f__Nidulariaceae;g__Cyathus	0	0	0	0	0	0	0	0	0	0	0	0	0	0	0.401606	0	0	0	0	1.80723	0	0	0	0	0	0	0	0	0	0	0	0	0	0	0	0	0	0	0	0	0	0	0	0	0	0	0	0	0
k__Fungi;p__Basidiomycota;c__Agaricomycetes;o__Agaricales;f__Omphalotaceae;g__Gymnopus	0	0	0	0	0	0	0	0	0	0	0	0	0	0	0	0	0	0	0	0	0	0	2.81124	0	0	0	0	0	0	0	0	0	0	0	7.22892	0	0	1.20482	0	0	0	0	0	0	0	0	0	0	0
k__Fungi;p__Basidiomycota;c__Agaricomycetes;o__Agaricales;f__Omphalotaceae;g__Omphalotus	0	0	0	0	0	0	0	0	0	0	0	0	0	0	0	0	0	0	0	0	0	0	0	0	0	0	0	0	0	0	0	0	0	0	0	0	0	0	0	0	0	0	0	0	0	0	0	0	0
k__Fungi;p__Basidiomycota;c__Agaricomycetes;o__Agaricales;f__Physalacriaceae;g__Armillaria	0	0	0	0	0	0	0	0	0	0	0	0	0	0	0	0	0	0	0	0	0	0	0	0	0	0	0	0	0	0	0	0	0	0	0	0	0	0	0	0	0	0	0	0	0	0	0	0	0
k__Fungi;p__Basidiomycota;c__Agaricomycetes;o__Agaricales;f__Physalacriaceae;g__Physalacria	0	0	0	0	0	0	0	0	0	0	0	0	0	0	0	0	0	0	0	0	0	0	0	0	0	0	0	0	0	0	0	0	0	0	0	0	0	0	0	0	0	0	0	0	0	0	0	0	0
k__Fungi;p__Basidiomycota;c__Agaricomycetes;o__Agaricales;f__Pleurotaceae;g__Hohenbuehelia	0	0	0	0	0	0	0	0	0	0	0	0	0	0	0	0	0	0	0	0	0	0	0	0	0	0	0	0	0	0	0	0	0	0	0	0	0	0	0	0	0	0	0	0	0	0	0	0	0
k__Fungi;p__Basidiomycota;c__Agaricomycetes;o__Agaricales;f__Pleurotaceae;g__Pleurotus	0	0	0	0	0	0	0	0	0	0	0	0	0	0	0	0	0	0	0	0	0	0	0	0	0	0	0	0	0	0	0	0	0	0	0	0	0	0	0	0	0	0	0	0	0	0	0	0	0
k__Fungi;p__Basidiomycota;c__Agaricomycetes;o__Agaricales;f__Pluteaceae;g__Pluteus	0	0	0	0	0	0	0	0	0	0	0	0	0	0	0	0	0	0	0	0	0	0	0	0	0	0	0	0	0	0	0	0	0	0	0	0	0	0	0	0	0	0	0	0	0	0	0	0	0
k__Fungi;p__Basidiomycota;c__Agaricomycetes;o__Agaricales;f__Pluteaceae;g__Volvariella	0	0	0	0	0	0	0	0	0	0	0	0	0	0	0	0	0	0	0	0	0	0	0	0	0	0	0	0	0	0	0	0	0	0	0	0	0	0	0	0	0	0	0	0	0	0	0	0	0
k__Fungi;p__Basidiomycota;c__Agaricomycetes;o__Agaricales;f__Pluteaceae;g__Volvopluteus	0	0	0	0	0	0	0	0	0	0	0	0	0	0	0	0	0	0	0	0	0	0	0	0	0	0	0	0	0	0	0	0	0	0	0	0	0	0	0	0	0	0	0	0	0	0	0	0	0
k__Fungi;p__Basidiomycota;c__Agaricomycetes;o__Agaricales;f__Psathyrellaceae;g__Coprinellus	0	0	0	0	0	0	0	0	0	0	0	0	0	0	0	0	0	0	0	33.5341	0	0	0	0	0	0	0	0	0	0	0	0	0	90.9639	0	0	0	0	0	4.01606	0	0	0	0	0	0	0	0	0
k__Fungi;p__Basidiomycota;c__Agaricomycetes;o__Agaricales;f__Psathyrellaceae;g__Coprinopsis	0	0	0	0	0	0	0	0	0	0	0	0	0	0	0	0	0	0	0	0	0	0	0	0	0	0	0	0	0	0	60.0402	0	0	0	0	0	0	0	0	0	0	0	0	0	0	0	0	0	0
k__Fungi;p__Basidiomycota;c__Agaricomycetes;o__Agaricales;f__Psathyrellaceae;g__Parasola	0	0	0	0	0	0	0	0	0	0	0	0	0	0	0	0	0	0	0	0	0	0	0	0	0	0	0	0	0	0	0	0	0	4.41767	0	0	0	0	0	0	0	0	0	0	0	0	0	0	0
k__Fungi;p__Basidiomycota;c__Agaricomycetes;o__Agaricales;f__Psathyrellaceae;g__Psathyrella	0	0	0	0.200803	0	0.803213	0	0	0	0	0	0	0	0	0	0	0	0	0	0	0	0	0	0	0	0	0	0	0	0	0	0	0	0	0	0	0	0	0	0	0	0	0	0	0	0	56.6265	0	0
k__Fungi;p__Basidiomycota;c__Agaricomycetes;o__Agaricales;f__Psathyrellaceae;Other	0.401606	0.401606	0	0	0	0	1.80723	0	0	0	0	0	0	0	0	0	13.8554	0	0	0	0	0	0	0	0	0	0	0	0	0	0	0	0	0	0	0	0	0	0	0	0	0	0	0	0	0	0	0	0
k__Fungi;p__Basidiomycota;c__Agaricomycetes;o__Agaricales;f__Schizophyllaceae;g__Schizophyllum	0	0	0	0	0	0	0	0	0	0	0	0	0	0	0	0	0	0	0	0	0	0	0	0	0	0	0	0	0	0	0	0	0	0	0	0	0	0	0	0	0	0	0	0	0	0	0	0	0
k__Fungi;p__Basidiomycota;c__Agaricomycetes;o__Agaricales;f__Stephanosporaceae;g__Cristinia	0	0	0	0	0	0	0	0	0	0	0	0	0	0	0	0	0	0	0	0	0	0	0	0	0	0	0	0	0	0	0	0	0	0	0	0	0	0	0	0	0	0	0	0	0	0	0	0	0
k__Fungi;p__Basidiomycota;c__Agaricomycetes;o__Agaricales;f__Stephanosporaceae;Other	0	0	0	0	0	0	0	0	0	0	0	0	0	0	0	0	0	0	0	0	0	0	0	0	0	0	0	0	0	0	0	0	0	0	0	0	0	0	0	0	0	0	0	0	0	0	0	0	0
k__Fungi;p__Basidiomycota;c__Agaricomycetes;o__Agaricales;f__Strophariaceae;g__Deconica	0	0	0	0	0	0	0	0	0	0	0	0	0	0	0	0	0	0	0	0	0	0	0	0	0	0	0	0	0	0	0	0	0	0	0	0	0	0	0	0	0	0	0	0	0	0	0	0	0
k__Fungi;p__Basidiomycota;c__Agaricomycetes;o__Agaricales;f__Strophariaceae;g__Galerina	0	0	0	0	0	0	0	0	0	0	0	0	0	0	0	0	0	0	0	0	0	0	0	0	0	0	0	0	0	0	0	0	0	0	0	0	0	0	0	0	0	0	1.00402	0	0	0	0	0	0
k__Fungi;p__Basidiomycota;c__Agaricomycetes;o__Agaricales;f__Strophariaceae;g__Pholiota	0	0	0	0	0	0	0	0	0	0	0	0	0	0	0.200803	0	0	0	0	0	0	0	0	0	0	0	0	0	0	0	0	0	0	0	0	0	0	0	0	0	0	0	0	0	0	0	0	0	0
k__Fungi;p__Basidiomycota;c__Agaricomycetes;o__Agaricales;f__Strophariaceae;g__Tubaria	0	0	0	0	0	0	0	0	0	0	0	0	0	0	0	0	0	0	0	0	0	0	51.2048	0	0	0	0	0	0	0	0	0	0	0	0	0	0	0	0	0	0	0	0	0	0	0	0	0	0
k__Fungi;p__Basidiomycota;c__Agaricomycetes;o__Agaricales;f__Strophariaceae;Other	0	0	0	0	0	0	0	0	0	0	0	0	0	0	0	0	0	0	0	0	0	0	0	0	0	0	0	0	0	0	0	0	0	0	0	0	0	0	0	0	0	0	0	0	0	0	0	0	0
k__Fungi;p__Basidiomycota;c__Agaricomycetes;o__Agaricales;f__Tricholomataceae;g__Arrhenia	0	0	0	0	0	0	0	0	0	0	0	0	0	0	0	0	0	0	0	0	0	0	0	0	0	0	0	0	0	0	0	0	0	0	0	0	0	0	0	0	0	0	0	0	0	0	0	0	0
k__Fungi;p__Basidiomycota;c__Agaricomycetes;o__Agaricales;f__Tricholomataceae;g__Baeospora	0	0	0	0	0	0	0	0	0	0	0	0	0	0	0	0	0	0	0	0	0	0	0	0	0	0	0	0	0	0	0	0	0	0	0	0	0	0	0	0	0	0	0	0	0	0	0	0	0
k__Fungi;p__Basidiomycota;c__Agaricomycetes;o__Agaricales;f__Tricholomataceae;g__Calyptella	0	0	0	0	0	0	0	0	0	0	0	0	0	0	0	0	0	0	0	0	0	0	0	0	0	0	0	0	0	0	0	0	0	0	0	0	0	0	0	0	0	0	0	0	0	0	0	0	0
k__Fungi;p__Basidiomycota;c__Agaricomycetes;o__Agaricales;f__Tricholomataceae;g__Flagelloscypha	0	0	0	0	0	0	0	0	0	0	0	0	0	0	0	0	0	0	0	0	0	0	0	0	0	0	0	0	0	0	0	0	0	0	0	0	0	0	0	0	0	0	0	0	0	0	0	0	0
k__Fungi;p__Basidiomycota;c__Agaricomycetes;o__Agaricales;f__Tricholomataceae;g__Hemimycena	0	0	0	0	0	0	0	0	0	0	0	0	0	0	0	0	0	0	0	0	0	0	0	0	0	0	0	0	0	0	0	0	0	0	0	0	0	0	0	0	0	0	0	0	0	0	0	0	0
k__Fungi;p__Basidiomycota;c__Agaricomycetes;o__Agaricales;f__Tricholomataceae;g__Melanoleuca	0	0	0	0	0	0	0	0	0	0	0	0	0	0	0	0	0	0	0	0	0	0	0	0	0	0	0	0	0	0	0	0	0	0	0	0	0	0	0	0	0	0	0	0	0	0	0	0	0
k__Fungi;p__Basidiomycota;c__Agaricomycetes;o__Agaricales;f__Tricholomataceae;g__Mycena	0	0	0	0	0	0	0	0	0	0	0	0	0	0	0	0	0	0	0	0	0	0	0	0	0	0	0	0	0	0	0	0	0.401606	0	0	0	0	0.200803	0	0	0	0	0	0	0	0	0	0	0
k__Fungi;p__Basidiomycota;c__Agaricomycetes;o__Agaricales;f__Tricholomataceae;g__Mycenella	0	0	0	0	0	0	0	0	0	0	0	0	0	0	0	0	0	0	0	0	0	0	0	0	0	0	0	0	0	0	0	0	0	0	0	0	0	0	0	0	0	0	0	0	0	0	0	0	0
k__Fungi;p__Basidiomycota;c__Agaricomycetes;o__Agaricales;f__Tricholomataceae;g__Resupinatus	0	0	0	0	0	0	0	0	0	0	0	0	0	0	0	0	0	0	0	0	0	0	0	0	0	0	0	0	0	0	0	0	0	0	0	0	0	0	0	0	0	0	0	0	0	0	0	0	0
k__Fungi;p__Basidiomycota;c__Agaricomycetes;o__Agaricales;f__Tricholomataceae;g__Tricholoma	0	0	0	0	0	0	0	0	0	0	0	0	0	0	0	0	0	0	0	0	0	0	0	0	0	0	0	0	0	0	0	0	0	0	0	0	0	0	0	0	0	0	0	0	0	0	0	0	0
k__Fungi;p__Basidiomycota;c__Agaricomycetes;o__Agaricales;f__Tricholomataceae;g__unidentified	0	0	0	0	0	0	0	0	0	0	0	0	0	0	0	0	0	0	0	0	0	0	0	0	0	0	0	0	0	0	0	0	0	0	0	0	0	0	0	0	0	0	0	0	0	0	0	0	0
k__Fungi;p__Basidiomycota;c__Agaricomycetes;o__Agaricales;f__Tricholomataceae;Other	0.200803	0	0	0	0	0	0	0	0	0	0	0	0	0	0	0	0	0	0	0	0	0	0	0	0	0	0	0	0	0	0	0	0	0	0	0	0	0	0	0	0	0	0	0	0	0	0	0	0
k__Fungi;p__Basidiomycota;c__Agaricomycetes;o__Agaricales;f__Typhulaceae;g__Typhula	0	0	0	0	0	0	0	0	0	0	0	0	0	0	0	0	0	0	0	0	0	0	0	0	0	0	0	0	0	0	0	0	0	0	0	0	0	0	0	0	0	0	0	0	0	0	0	0	0
k__Fungi;p__Basidiomycota;c__Agaricomycetes;o__Agaricales;f__unidentified;g__unidentified	0	0	0	0	0	0	0	0	0	0	0	0	0	0	0	0	0	0	0	0	0	0	0	0	0	0	0	0	0	0	0	0	0	0	0	0	0	0	0	0	0	0	0	0	0	0	0	0	0
k__Fungi;p__Basidiomycota;c__Agaricomycetes;o__Agaricales;Other;Other	0.60241	0	0	0	0	0	0.60241	0	0	0	0	0	0	0	0	0	0	0	0	0	0	0	0	0	0	0	0	0	0	0	0	0	0	0	0	0	0	0	14.4578	1.80723	0	0	0	0	0	0	0	0	0
k__Fungi;p__Basidiomycota;c__Agaricomycetes;o__Atheliales;f__Tylosporaceae;g__Amphinema	0	0	0	0	0	0	0	0	0	0	0	0	0	0	0	0	0	0	0	0	0	0	0	0	0	0	0	0	0	0	0	0	0	0	0	0	0	0	0	0	0	0	0	0	0	0	0	0	0
k__Fungi;p__Basidiomycota;c__Agaricomycetes;o__Atheliales;f__unidentified;g__unidentified	0	0	0	0	0	0	0	0	0	0	0	0	0	0	0	0	0	0	0	0	0	0	0	0	0	0	0	0	0	0	0	0	0	0	0	0	0	0	0	0	0	0	0	0	0	0	0	0	0
k__Fungi;p__Basidiomycota;c__Agaricomycetes;o__Auriculariales;f__Auriculariaceae;g__Auricularia	0	0	0	0	0	0	0	0	0	0	0	0	0	0	0	0	0	0	0	0	0	0	0	0	0	0	0	0	0	0	0	0	0	0	0	0	0	0	0	0	0	0	0	0	0	0	0	0	0
k__Fungi;p__Basidiomycota;c__Agaricomycetes;o__Auriculariales;f__Auriculariales_fam_Incertae_sedis;g__Oliveonia	0	0	0	0	0	0	0	0	0	0	0	0	0	0	0	0	0	0	0	0	0	0	0	0	0	0	0	0	0	0	0	0	0	0	0	0	0	0	0	0	0	0	0	0	0	0	0	0	0
k__Fungi;p__Basidiomycota;c__Agaricomycetes;o__Auriculariales;f__Exidiaceae;Other	0	0	0	0	0	0	0	0	0	0	0	0	0	0	0	0	0	0	0	0	0	0	0	0	0	0	0	0	0	0	0	0	0	0	0	0	0	0	0	0	0	0	0	0	0	0	0	0	0
k__Fungi;p__Basidiomycota;c__Agaricomycetes;o__Auriculariales;f__unidentified;g__unidentified	0	0	0	0	0	0	0	0	0	0	0	0	0	0	0	0	0	0	0	0	0	0	0	0	0	0	0	0	0	0	0	0	0	0	0	0	0	0	0	0	0	0	0	0	0	0	0	0	0
k__Fungi;p__Basidiomycota;c__Agaricomycetes;o__Auriculariales;Other;Other	0	0	0	0	0	0.401606	0	0	0	0	0	0	0	0	0	0	0	0	0	0	0	0	0	0	0	0	0	0	0	0	0	0	0	0	0	0	0	0	0	0	0	0	0	0	0	0	0	0	0
k__Fungi;p__Basidiomycota;c__Agaricomycetes;o__Boletales;f__Boletaceae;Other	0	0	0	0	0	0	0	0	0	0	0	0	0	0	0	0	0	0	0	0	0	0	0	0	0	0	0	0	0	0	0	0	0	0	0	0	0	0	0	0	0	0	0	0	0	0	0	0	0
k__Fungi;p__Basidiomycota;c__Agaricomycetes;o__Boletales;f__Boletales_fam_Incertae_sedis;g__Leucogyrophana	0	0	0	0	0	0	0	0	0	0	0	0	0	0	0	0	0	0	0	0	0	0	0	0	0	0	0	0	0	0	0	0	0	0	0	0	0	0	5.22088	0	0	0	0	0	0	0	0	0	0
k__Fungi;p__Basidiomycota;c__Agaricomycetes;o__Boletales;f__Coniophoraceae;g__Coniophora	0	0	0	0	0	0	0	0	0	0	0	0	0	0	0	0	0	0	0	0	0	0	0	0	0	0	0	0	0	0	0	0	0	0	0	0	0	0	0	0	0	0	0	0	0	0	0	0	0
k__Fungi;p__Basidiomycota;c__Agaricomycetes;o__Boletales;f__Hygrophoropsidaceae;g__Hygrophoropsis	0	0	0	0	0	0	0	0	0	0	0	0	0	0	0	0	0	0	0	0	0	0	0	0	0	0	0	0	0	0	0	0	0	0	0	0	0	0	0	0	0	0	0	0	0	0	0	0	0
k__Fungi;p__Basidiomycota;c__Agaricomycetes;o__Boletales;f__Melanogastraceae;g__Melanogaster	0	0	0	0	0	0	0.200803	0	0	0	0	0	0	0	0	0	0	0	0	0	0	0	0	0	0	0	0	0	0	0	0	0	0	0	0	0	0	0	0	0	0	0	0	0	0	0	0	0	0
k__Fungi;p__Basidiomycota;c__Agaricomycetes;o__Boletales;f__Pisolithaceae;g__Pisolithus	0	0	0	0	0	0	0	0	0	0	0	0	0	0	0	0	0	0	0	0	0	0	0	0	0	0	0	0	0	0	0	0	0	0	0	0	0	0	0	0	0	0	0	0	0	0	0	0	0
k__Fungi;p__Basidiomycota;c__Agaricomycetes;o__Boletales;f__Rhizopogonaceae;g__Rhizopogon	0	0	0	0	0	0	0	0	0	0	0	0	0	0	0	0	0	0	0	0	0	0	0	0	0	0	0	0	0	0	0	0	0.60241	0	0	0	0	0	0	13.4538	0	0	0	0	0	0	0	0	0
k__Fungi;p__Basidiomycota;c__Agaricomycetes;o__Boletales;f__Sclerodermataceae;g__Scleroderma	0	0	0	0	0	0	0	0	0	0	0	0	0	0	0	0	0	0	0	0	0	0	0	0	0	0	0	0	0	0	0	0	0	0	0	0	0	0	0	0	0	0	0	0	0	0	0	0	0
k__Fungi;p__Basidiomycota;c__Agaricomycetes;o__Boletales;f__Serpulaceae;g__Serpula	0	0	0	0	0	0	0	0	0	0	0	0	0	0	0	0	0	0	0	0	0	0	0	0	0	0	0	0	0	0	0	0	0	0	0	0	0	0	0	0	0	0	0	0	0	0	0	0	0
k__Fungi;p__Basidiomycota;c__Agaricomycetes;o__Boletales;f__Suillaceae;g__Suillus	0	0	0	0	0	0	0	0	0	0	0	0	0	0	0	0	0	0	0	0	0	0	0	0	0	0	0	0	0	0	0	0	0	0	0	0	0	0	0	0	0	0	0	0	0	0	0	0	0
k__Fungi;p__Basidiomycota;c__Agaricomycetes;o__Boletales;f__Suillaceae;Other	0	0	0	0	0	0	0	0	0	0	0	0	0	0	0	0	0	0	0	0	0	0	0	0	0	0	0	0	0	0	0	0	0	0	0	0	0	0	0	0	0	0	0	0	0	0	0	0	0
k__Fungi;p__Basidiomycota;c__Agaricomycetes;o__Boletales;Other;Other	0	0	0	0	0	0	0	0	0	0	0	0	0	0	0	0	0	0	0	0	0	0	0	0	0	0	0	0	0	0	0	0	0	0	0	0	0	0	0	0	0	0	0	0	0	0	0	0	0
k__Fungi;p__Basidiomycota;c__Agaricomycetes;o__Cantharellales;f__Cantharellales_fam_Incertae_sedis;g__Burgoa	0	0	0	0	0	0	0	0	0	0	0	0	0	0	0	0	0	0	0	0	0	0	0	0	0	0	0	0	0	0	0	0	0	0	0	0	0	0	0	0	0	0	0	0	0	0	0	0	0
k__Fungi;p__Basidiomycota;c__Agaricomycetes;o__Cantharellales;f__Cantharellales_fam_Incertae_sedis;g__Minimedusa	0	0	0	0	0	0	0	0	0	0	0	0	0	0	0	0	0	0	1.80723	0	0	0	0	0	0	2.40964	0	0	0	0	0	0	0	0	4.81928	0	0	0	0	0	0	0	0	0	0	0	0	0	0
k__Fungi;p__Basidiomycota;c__Agaricomycetes;o__Cantharellales;f__Cantharellales_fam_Incertae_sedis;g__Sistotrema	0	0	0	0	0	0	0	0	0	0	0	0	0	0	0	0	0	0	0	0	0	0	0	0	0	0	0	0	0	0	0	0	0	0	0	0	0	0	0	0	0	0	0	0	0	0	0	0	0
k__Fungi;p__Basidiomycota;c__Agaricomycetes;o__Cantharellales;f__Ceratobasidiaceae;g__Thanatephorus	0	0	0	0	0	0	0	0	0	0	0	0	0	0	0	0	0	0	0	0	0	0	0	0	0	0	0	0	0	0	0	0	0	0	0	0	0	0	0	0	0	0	0	0	0	0	0	0	0
k__Fungi;p__Basidiomycota;c__Agaricomycetes;o__Cantharellales;f__Ceratobasidiaceae;g__unidentified	0	0	0	0	0	0	0	0	0	0	0	0	0	0	0	0	0	2.20884	0	0	0	0	0	0	0	0	0	2.81124	0	0	0	0	0	0	0	0	0	0	0	0	0	0	0	0	0	0	0	0	0
k__Fungi;p__Basidiomycota;c__Agaricomycetes;o__Cantharellales;f__Ceratobasidiaceae;Other	0	0	0	0	0	0	0	0	0	0	0	0	0	0	0	0	0	0	0	0	0	0	3.81526	0	0	0	0	0	0	0	0	0	0	0	0	0	0	0	0	0	0	0	0	0	0	0	0	0	0
k__Fungi;p__Basidiomycota;c__Agaricomycetes;o__Cantharellales;f__unidentified;g__unidentified	0	0	0	0	0	0	0	0	0	0	0	0	0	0	0	0	0	0	0	0	0	0	0	0	0	0	0	0	0	0	0	0	0	0	0	0	0	0	0	0	0	0	0	0	0	0	0	0	0
k__Fungi;p__Basidiomycota;c__Agaricomycetes;o__Corticiales;f__Corticiaceae;g__Laetisaria	0	0	0	0	0	0	0	0	0	0	0	0	0	0	0	0	0	0	0	0	0	0	0	0	0	0	0	0	0	0	0	0	0	0	0	0	0	0	0	0	0	0	0	0	0	0	0	0	0
k__Fungi;p__Basidiomycota;c__Agaricomycetes;o__Corticiales;f__Corticiaceae;g__Limonomyces	0	0	0	0	0	0	0	0	0	0	0	0	0	0	0	0	0	0	0	0	0	0	0.60241	0	0	0	0	0	0	0	0	0	0.60241	0	0	0	0	0	0	0	0	0	0	0	0	0	0	0	0
k__Fungi;p__Basidiomycota;c__Agaricomycetes;o__Corticiales;f__Corticiaceae;Other	0	0	0	0	0	0	0	0	0	0	0	0	0	0	0	0	0	0	0	0	0	0	0	0	0	0	0	0	0	0	0	0	0	0	0	0	0	0	0	0	0	0	0	0	0	0	0	0	0
k__Fungi;p__Basidiomycota;c__Agaricomycetes;o__Corticiales;f__Vuilleminiaceae;g__Vuilleminia	0	0	0	0	0	0	0	0	0	0	0	0	0	0	0	0	0	0	0	0	0	0	0	0	0	0	0	0	0	0	0	0	0	0	0	0	0	0	0	0	0	0	0	0	0	0	0	0	0
k__Fungi;p__Basidiomycota;c__Agaricomycetes;o__Corticiales;Other;Other	0	0	0	0	0	0	0	0	0	0	0	0	0	0	0	0	0	0	0	0	0	0	0	0	0	0	0	0	0	0	0	0	0	0	0	0	0	0	0	0	0	0	0	0	0	0	0	0	0
k__Fungi;p__Basidiomycota;c__Agaricomycetes;o__Geastrales;f__Geastraceae;g__Geastrum	0	0	0	0	0	0	0	0	0	0	0	0	0	0	0	0	0	0	0	0	0	0	0	0	0	0	0	0	0	0	0	0	0	0	0	0	0	0	0	0	0	0	0	0	0	0	0	0	0
k__Fungi;p__Basidiomycota;c__Agaricomycetes;o__Geastrales;f__Sphaerobolaceae;g__Sphaerobolus	0	0	0	0	0	0	0	0	0	0	0	0	0	0	0	0	0	0	0	0	0	0	0	0	0	0	0	0	0	0	0	0	0	0	0	0	0	0	0	0	0	0	0	0	0	0	0	0	0
k__Fungi;p__Basidiomycota;c__Agaricomycetes;o__Hymenochaetales;f__Hymenochaetaceae;g__Fomitiporia	0	0	0	0	0	0	0	0	0	0	0	0	0	0	0	0	0	0	0	0	0	0	0	0	0	0	0	0	0	0	0	0	0	0	0	0	0	0	0	0	0	0	0	0	0	0	0	0	0
k__Fungi;p__Basidiomycota;c__Agaricomycetes;o__Hymenochaetales;f__Hymenochaetaceae;g__unidentified	0	0	0	0	0	0	0	0	0	0	0	0	0	0	0	0	0	0	0	0	0	0	0	0	0	0	0	0	0	0	0	0	0	0	0	0	0	0	0	0	0	0	0	0	0	0	0	0	0
k__Fungi;p__Basidiomycota;c__Agaricomycetes;o__Hymenochaetales;f__Schizoporaceae;g__Hyphodontia	0	0	0	0	0	0	0	0	0	0	0	0	0	0	0	0	0	0	0	0	0	0	0	0	0	0	0	0	0	0	0	0	0	0	0	0	0	0	0	0	0	0	0	0	0	0	0	0	0
k__Fungi;p__Basidiomycota;c__Agaricomycetes;o__Hymenochaetales;f__Schizoporaceae;g__Xylodon	0	0	0	0	0	0	0	0	0	0	0	0	0	0	0	0	0	0	0	0	0	0	0	0	0	0	0	0	0	0	0	0	0	0	0	0	0	0	0	0	0	0	0	0	0	0	0	0	0
k__Fungi;p__Basidiomycota;c__Agaricomycetes;o__Hymenochaetales;f__Schizoporaceae;Other	0	0	0	0	0	0	0	0	0	0	0	0	0	0	0	0	0	0	0	0	0	0	0	0	0	0	0	0	0	0	0	0	0	0	0	0	0	0	0	0	0	0	0	0	0	0	0	0	0
k__Fungi;p__Basidiomycota;c__Agaricomycetes;o__Hymenochaetales;f__unidentified;g__unidentified	0	0	0	0	0	0	0	0	0	0	0	0	0	0	0	0	0	0	0	0	0	0	0	0	0	0	0	0	0	0	0	0	0	0	0	0	0	0	0	0	0	0	0	0	0	0	1.80723	0	0
k__Fungi;p__Basidiomycota;c__Agaricomycetes;o__Hymenochaetales;Other;Other	0	0	0	0	0	0	0	0	0	0	0	0	0	0	0	0	0	0	0	0	0	0	0	0	0	0	0	0	0	0	0	0	0	0	0	0	0	0	0	0	0	0	0	0	0	0	0	0	0
k__Fungi;p__Basidiomycota;c__Agaricomycetes;o__Phallales;f__Clathraceae;g__Clathrus	0	0	0	0	0	0	0	0	0	0	0	0	0	0	0	0	0	0	0	0	0	0	0	0	0	0	0	0	0	0	0	0	0	0	0	0	0	0	0	0	0	0	0	0	0	0	0	0	0
k__Fungi;p__Basidiomycota;c__Agaricomycetes;o__Phallales;f__Phallaceae;g__Phallus	0	0	0	0	0	0	0	0	0	0	0	0	0	0	0	0	0	0	0	0	0	0	0	0	0	0	0	0	0	0	0	0	0	0	0	0	0	0	0	0	0	0	0	0	0	0	0	0	0
k__Fungi;p__Basidiomycota;c__Agaricomycetes;o__Phallales;f__Phallaceae;Other	0	0	0	0	0	0	0	0	0	0	0	0	0	0	0	0	0	0	0	0	0	0	0	0	0	0	0	0	0	0	0	0	0	0	0	0	0	0	0	0	0	0	0	0	0	0	0	0	0
k__Fungi;p__Basidiomycota;c__Agaricomycetes;o__Polyporales;f__Fomitopsidaceae;g__Fibroporia	0	0	0	0	0	0	0	0	0	0	0	0	0	0	0	0	0	0	0	0	0	0	0	0	0	0	0	0	0	0	0	0	0	0	0	0	0	0	0	0	0	0	0	0	0	0	0	0	0
k__Fungi;p__Basidiomycota;c__Agaricomycetes;o__Polyporales;f__Fomitopsidaceae;g__Postia	0	0	0	0	0	0	0	0	0	0	0	0	0	0	0	0	0	0	0	0	0	0	0	0	0	0	0	0	0	0	0	0	0	0	0	0	0	0	0	0	0	0	0	0	0	0	0	0	0
k__Fungi;p__Basidiomycota;c__Agaricomycetes;o__Polyporales;f__Fomitopsidaceae;Other	0	0	0	0	0	0	0	0	0	0	0	0	0	0	0	0	0	0	0	0	0	0	0	0	0	0	0	0	0	0	0	0	0	0	0	0	0	0	0	0	0	0	0	0	0	0	0	0	0
k__Fungi;p__Basidiomycota;c__Agaricomycetes;o__Polyporales;f__Ganodermataceae;g__Ganoderma	0	0	0	0	0	0	0	0	0	0	0	0	0	0	0	0	0	0	0	0	0	0	0	0	0	0	0	0	0	0	0	0	0	0	0	0	0	0	0	0	0	0	0	0	0	0	0	0	0
k__Fungi;p__Basidiomycota;c__Agaricomycetes;o__Polyporales;f__Hyphodermataceae;g__Hyphoderma	0	0	0	0	0	0	0	0	0	0	0	0	0	0	0	0	0	0	0	0	0	0	0	0	0	0	0	0	0	0	0	0	0	0	0	0	0	0	0	0	0	0	0	0	0	0	0	0	0
k__Fungi;p__Basidiomycota;c__Agaricomycetes;o__Polyporales;f__Meripilaceae;g__Physisporinus	0	0	0	0	0	0	0	0	0	0	0	0	0	0	0	0	0	0	0	0	0	0	0	0	0	0	0	0	0	0	0	0	0	0	0	0	0	0	0	0	0	0	0	0	0	0	0	0	0
k__Fungi;p__Basidiomycota;c__Agaricomycetes;o__Polyporales;f__Meripilaceae;Other	0	0	0	0	0	0	0	0	0	0	0	0	0	0	0	0	0	0	0	0	0	0	0	0	0	0	0	0	0	0	0	0	0	0	0	0	0	0	0	0	0	0	0	0	0	0	0	0	0
k__Fungi;p__Basidiomycota;c__Agaricomycetes;o__Polyporales;f__Meruliaceae;g__Ceraceomyces	0	0	0	0	0	0	0	0	0	0	0	0	0	0	0	0	0	0	0	0	0	0	0	0	0	0	0	0	0	0	0	0	0	0	0	0	0	0	0	0	0	0	0	0	0	0	0	0	0
k__Fungi;p__Basidiomycota;c__Agaricomycetes;o__Polyporales;f__Meruliaceae;g__Phlebia	0	0	0	0	0	0	0	0	0	0	0	0	0	0	0	0	0	0	0	0	0	0	0	0	0	0	0	0	0	0	0	0	0	0	0	0	0	0	0	3.61446	0	0	0	0	0	0	0	0	0
k__Fungi;p__Basidiomycota;c__Agaricomycetes;o__Polyporales;f__Phanerochaetaceae;g__Phanerochaete	0	0	0	0	0	0	0	0	0	0	0	0	0	0	0	0	0	0	0	0	0	0	0	0	0	0	0	0	0	0	0	0	0	0	0	0	0	0	0	0	0	0	0	0	0	0	0	0	0
k__Fungi;p__Basidiomycota;c__Agaricomycetes;o__Polyporales;f__Phanerochaetaceae;Other	0	0	0	0	0	0	0	0	0	0	0	0	0	0	0	0	0	0	0	0	0	0	0	0	0	0	0	0	0	0	0	0	0	0	0	0	0	0	0	0	0	0	0	0	0	0	0	0	0
k__Fungi;p__Basidiomycota;c__Agaricomycetes;o__Polyporales;f__Podoscyphaceae;g__Hypochnicium	0	0	0	0	0	0	0	0	0	0	0	0	0	0	0	0	0	0	0	0	0	0	0	0	0	0	0	0	0	0	0	0	0	0	0	0	0	0	0	0	0	0	0	0	0	0	0	0	0
k__Fungi;p__Basidiomycota;c__Agaricomycetes;o__Polyporales;f__Polyporaceae;Other	0	0	0	0	0	0	0	0	0	0	0	0	0	0	0	0	0	0	0	0	0	0	0	0	0	0	0	0	0	0	0	0	0	0	0	0	0	0	0	0	0	0	0	0	0	0	0	0	0
k__Fungi;p__Basidiomycota;c__Agaricomycetes;o__Polyporales;f__Steccherinaceae;g__Steccherinum	0	0	0	0	0	0	0	0	0	0	0	0	0	0	0	0	0	0	0	0	0	0	0	0	0	0	0	0	0	0	0	0	0	0	0	0	0	0	0	0	0	0	0	0	0	0	0	0	0
k__Fungi;p__Basidiomycota;c__Agaricomycetes;o__Polyporales;f__Steccherinaceae;Other	0	0	0	0	0	0	0.200803	0	0	0	0	0	0	0	0	0	0	0	0	0	0	0	0	0	0	0	0	0	0	0	0	0	0	0	0	0	0	0	0	0	0	0	0	0	0	0	0	0	0
k__Fungi;p__Basidiomycota;c__Agaricomycetes;o__Polyporales;f__unidentified;g__unidentified	0	0	0	0	0	0	0	0	0	0	0	0	0	0	0	0	0	0	0	0	0	0	0	0	0	0	0	0	0	0	0	0	0	0	0	0	0	0	0	0	0	0	0	0	0	0	0	0	0
k__Fungi;p__Basidiomycota;c__Agaricomycetes;o__Polyporales;Other;Other	0	0	0	0	0	0	0	0	0	0	0	0	0	0	0	0	0	0	0	0	0	0	0	0	0	0	0	0	0	0	0	0	0.803213	0	0	0	0	0	0	0	0	0	0	0	0	0	0	0	0
k__Fungi;p__Basidiomycota;c__Agaricomycetes;o__Russulales;f__Lachnocladiaceae;g__Scytinostroma	0	0	0	0	0	0	0	0	0	0	0	0	0	0	0	0	0	0	0	0	0	0	0	0	0	0	0	0	0	0	0	0	0	0	0	0	0	0	0	0	0	0	0	0	0	0	0	0	0
k__Fungi;p__Basidiomycota;c__Agaricomycetes;o__Russulales;f__Peniophoraceae;g__Peniophora	0	0	0	0	0	0	0	0	0	0	0	0	0	0	0	0	0	0	0	0	0	0	0	0	0	0	0	0	0	0	0	0	0	0	0	0	0	0	0	0	0	0	0	0	0	0	0	0	0
k__Fungi;p__Basidiomycota;c__Agaricomycetes;o__Russulales;f__Russulaceae;g__Lactarius	0	0	0	0	0	0	0	0	0	0	0	0	0	0	0	0	0	0	0	0	0	0	0	0	0	0	0	0	0	0	0	0	0	0	0	0	0	0	0	0	0	0	0	0	0	0	0	0	0
k__Fungi;p__Basidiomycota;c__Agaricomycetes;o__Russulales;f__Russulaceae;g__Russula	0	0	0	0	0	0	0	0	0	0	0	0	0	0	0	0	0	0	0	0	0	0	0	0	0	0	0	0	0	0	0	0	0	0	0	0	0	0	0	0	0	0	0	0	0	0	0	0	0
k__Fungi;p__Basidiomycota;c__Agaricomycetes;o__Sebacinales;f__Sebacinaceae;g__Efibulobasidium	0	0	0	0	0	0	0	0	0	0	0	0	0	0	0	0	0	0	0	0	0	0	0	0	0	0	0	0	0	0	0	0	0	0	0	0	0	0	0	0	0	0	0	0	0	0	0	0	0
k__Fungi;p__Basidiomycota;c__Agaricomycetes;o__Sebacinales;f__Sebacinaceae;Other	0	0	0	0	0	0	0	0	0	0	0	0	0	0	0	0	0	0	0	0	0	0	0	0	0	0	0	0	0	0	0	0	0	0	0	0	0	0	0	0	0	0	0	0	0	0	0	0	0
k__Fungi;p__Basidiomycota;c__Agaricomycetes;o__Sebacinales;f__Serendipitaceae;g__Serendipita	0	0	0	0	0	0	0	0	0	0	0	0	0	0	0	0	0	0	0	0	0	0	0	0	0	0	0	0	0	0	0	0	0	0	0	0	0	0	0	0	0	0	0	0	0	0	0	0	0
k__Fungi;p__Basidiomycota;c__Agaricomycetes;o__Sebacinales;f__Serendipitaceae;g__unidentified	0	0	0	0	0	0	0	0	0	0	0	0	0	0	0	0	0	0	0	0	0	0	0	0	0	0	0	0	0	0	0	0	0	0	0	0	0	0	0	0	0	0	0	0	0	0	0	0	0
k__Fungi;p__Basidiomycota;c__Agaricomycetes;o__Sebacinales;f__Serendipitaceae;Other	0	0	0	0	0	0	0	0	0	0	0	0	0	0	0	0	0	0	0	0	0	0	0	0	0	0	0	0	0	0	0	0	0	0	0	0	0	0	0	0	0	0	0	0	0	0	0	0	0
k__Fungi;p__Basidiomycota;c__Agaricomycetes;o__Sebacinales;f__unidentified;g__unidentified	0	0	0	0	0	0	0	0	0	0	0	0	0	0	0	0	0	0	0	0	0	6.62651	0	0	0	0	0	0	0	0	0	0	0	0	0	0	0	0	0	0	0	0	0	0	0	0	0	0	0
k__Fungi;p__Basidiomycota;c__Agaricomycetes;o__Sebacinales;Other;Other	0	0.200803	0.60241	0.200803	0	0.200803	0	0	0	0	0	0	0	0	0	0	0	0	0	0	0	0	0	0	0	0	0	0	0	0	0	0	2.81124	0	8.63454	0	0	0	0	0	0	0	0	0	0	0	0	0	0
k__Fungi;p__Basidiomycota;c__Agaricomycetes;o__Thelephorales;f__Thelephoraceae;g__Amaurodon	0	0	0	0	0	0	0	0	0	0	0	0	0	0	0	0	0	0	0	0	0	0	0	0	0	0	0	0	0	0	0	0	0	0	18.4739	0	0	0	0	0	0	0	0	0	0	0	0	0	0
k__Fungi;p__Basidiomycota;c__Agaricomycetes;o__Thelephorales;f__Thelephoraceae;g__Tomentella	0	0	0	0	0	0	0	0	0	0	0	0	0	0	0	0	0	0	0	0	0	0	0	0	0	0	0	0	0	0	0	0	0	0	0	0	0	0	0	0	0	0	0	0	0	0	0	0	0
k__Fungi;p__Basidiomycota;c__Agaricomycetes;o__Thelephorales;f__Thelephoraceae;g__Tomentellopsis	0	0	0	0	0	0	0	0	0	0	0	0	0	0	0	0	0	0	0	0	0	0	0	0	0	0	0	0	0	0	0	0	0	0	0	0	0	0	0	0	0	0	0	0	0	0	0	0	0
k__Fungi;p__Basidiomycota;c__Agaricomycetes;o__Thelephorales;f__Thelephoraceae;g__unidentified	0	0	0	0	0	0	0	0	0	0	0	0	0	0	0	0	0	0	0	0	0	0	0	0	0	0	0	0	0	0	0	0	0	0	0	0	0	0	0	0	0	0	0	0	0	0	0	0	0
k__Fungi;p__Basidiomycota;c__Agaricomycetes;o__Thelephorales;f__Thelephoraceae;Other	0	0	0	0	0	0	0	0	0	0	0	0	0	0	0	0	0	0	0	0	0	0	0	0	0	0	0	0	0	0	0	0	0	0	0	0	0	0	0	0	0	0	0	0	0	0	0	0	0
k__Fungi;p__Basidiomycota;c__Agaricomycetes;o__Trechisporales;f__Hydnodontaceae;g__Brevicellicium	0	0	0	0	0	0	0	0	0	0	0	0	0	0	0	0	0	0	0	0	0	0	0	0	0	0	0	0	0	0	0	0	0	0	0	0	0	0	0	0	0	0	0	0	0	0	0	0	0
k__Fungi;p__Basidiomycota;c__Agaricomycetes;o__Trechisporales;f__Hydnodontaceae;g__Trechispora	0	0	0	0	0	0.803213	0	0	0	0	0	0	0	0	0	0	0	0	0	0	0	0	0	0	0	0	0	0	0	0	0	0	0	0	0	0	0	0	0	0	0	0	0	0	0	0	0	0	0
k__Fungi;p__Basidiomycota;c__Agaricomycetes;o__Trechisporales;f__unidentified;g__unidentified	0	0	0	0.200803	0	0	0	0	0	0	0	0	0	0	0	0	0	0	0	0	0	0	0	0	0	0	0	0	0	0	0	0	0	0	0	0	0	0	0	0	0	0	0	0	0	0	0	0	0
k__Fungi;p__Basidiomycota;c__Agaricomycetes;o__Tremellodendropsidales;f__unidentified;g__unidentified	0	0	0	0	0	0	0	0	0	0	0	0	0	0	0	0	0	0	0	0	0	0	0	0	0	0	0	0	0	0	0	0	0	0	0	0	0	0	0	0	0	0	0	0	0	0	0	0	0
[truncated: 256 more rows]
[truncated: 129 more columns]
